# Supplementary material for: Metabolic modelling reveals the specialization of secondary replicons for niche adaptation in Sinorhizobium meliloti
Source: Nat Commun. 2016 Jul 22;7:12219. doi: 10.1038/ncomms12219 (PMC4961836; doi:10.1038/ncomms12219)
Supplement: Supplementary Data 1 — Contains the analyzed data of all Phenotype MicroArrayTM data (experimental and in silico) used or generated in this study. [file ncomms12219-s2.xlsx]

## Sheet: README
This workbook contains three sheets. The 'Carbon agreement' sheet presents a comparison of the experimentally determined carbon metabolic capacity of S. meliloti with the in silico predictions generated with iGD1575. The first column lists the names of 162 carbon sources. The second column indicates the compound identifier that specifies this compound in the iGD1575 model. The third column states…

## Sheet: Carbon agreement
Agreement between experimental and in silico carbon utilization phenotypes
Compound name	Compound identifier	Observed growth	Predicted growth	Agreement
Pyruvic Acid	cpd00020	YES	YES	YES
L-Glutamic Acid	cpd00023	YES	YES	YES
alpha-D-Glucose	cpd00027	YES	YES	YES
Acetic Acid	cpd00029	YES	YES	YES
L-Alanine	cpd00035	YES	YES	YES
Succinic Acid	cpd00036	YES	YES	YES
L-Aspartic Acid	cpd00041	YES	YES	YES
Formic Acid	cpd00047	YES	YES	YES
L-Arginine	cpd00051	YES	YES	YES
L-Glutamine	cpd00053	YES	YES	YES
L-Serine	cpd00054	YES	YES	YES
L-Ornithine	cpd00064	YES	YES	YES
L-tyrosine	cpd00069	YES	YES	YES
Sucrose	cpd00076	YES	YES	YES
D-Fructose	cpd00082	YES	YES	YES
Glycerol	cpd00100	YES	YES	YES
D-Ribose	cpd00105	YES	YES	YES
Fumaric Acid	cpd00106	YES	YES	YES
L-Leucine	cpd00107	YES	YES	YES
D-Galactose	cpd00108	YES	YES	YES
L-Histidine	cpd00119	YES	YES	YES
M-Inositol	cpd00121	YES	YES	YES
N-Acetyl-D-Glucosamine	cpd00122	YES	YES	YES
L-Proline	cpd00129	YES	YES	YES
L-Malic Acid	cpd00130	YES	YES	YES
D-Mannose	cpd00138	YES	YES	YES
Acetoacetic Acid	cpd00142	YES	YES	YES
D-Xylose	cpd00154	YES	YES	YES
Glycogen	cpd00155	YES	YES	YES
L-Valine	cpd00156	YES	YES	YES
D-Cellobiose	cpd00158	YES	YES	YES
L-Lactic Acid	cpd00159	YES	YES	YES
L-Threonine	cpd00161	YES	YES	YES
Maltose	cpd00179	YES	YES	YES
Adenosine	cpd00182	YES	YES	YES
Protocatechuate	cpd00197	YES	YES	YES
alpha-D-lactose	cpd00208	YES	YES	YES
L-Arabinose	cpd00224	YES	YES	YES
Inosine	cpd00246	YES	YES	YES
D-Glucosamine	cpd00276	YES	YES	YES
Gamma-Aminobutyric acid	cpd00281	YES	YES	YES
Malonic Acid	cpd00308	YES	YES	YES
D-Mannitol	cpd00314	YES	YES	YES
L-Isoleucine	cpd00322	YES	YES	YES
Adonitol	cpd00366	YES	YES	YES
D-Raffinose	cpd00382	YES	YES	YES
D-Malic Acid	cpd00386	YES	YES	YES
I-Erythritol	cpd00392	YES	YES	YES
L-Rhamnose	cpd00396	YES	YES	YES
L-Arabitol	cpd00417	YES	YES	YES
D-Sorbitol	cpd00588	YES	YES	YES
D-Tagatose	cpd00589	YES	YES	YES
D-Trehalose	cpd00794	YES	YES	YES
(R)-3-Hydroxybutyric acid	cpd00797	YES	YES	YES
trans-4-hydroxy-L-proline	cpd00851	YES	YES	YES
Stachyose	cpd01133	YES	YES	YES
D-Arabitol	cpd01307	YES	YES	YES
D-galactosamine	cpd01524	YES	YES	YES
cis-4-hydroxy-D-proline	cpd02175	YES	YES	YES
Methyl beta-D-galactoside	cpd02274	YES	YES	YES
D-Melibiose	cpd03198	YES	YES	YES
D-Psicose	cpd03884	YES	YES	YES
Lactulose	cpd04349	YES	YES	YES
Gentiobiose	cpd05158	YES	YES	YES
L-Alanyl-Glycine	cpd11585	YES	YES	YES
Glycyl-L-Proline	cpd11588	YES	YES	YES
Glycyl-L-Aspartic Acid	cpd11589	YES	YES	YES
Glycyl-LGlutamic Acid	cpd11592	YES	YES	YES
alpha-Ketoglutaric acid	cpd00024	NO	NO	YES
Glyoxylic Acid	cpd00040	NO	NO	YES
L-Methionine	cpd00060	NO	NO	YES
L-Phenylalanine	cpd00066	NO	NO	YES
D-Fructose-6-Phosphate	cpd00072	NO	NO	YES
D-Glucose-6-Phosphate	cpd00079	NO	NO	YES
D-Glucose-1-Phosphate	cpd00089	NO	NO	YES
alpha-Ketobutyrate	cpd00094	NO	NO	YES
Putrescine	cpd00118	NO	NO	YES
4-Hydroxy Benzoic Acid	cpd00136	NO	NO	YES
Citric Acid	cpd00137	NO	NO	YES
Glycolic Acid	cpd00139	NO	NO	YES
Propionic Acid	cpd00141	NO	NO	YES
Dihydroxy Acetone	cpd00157	NO	NO	YES
D-Glucuronic Acid	cpd00164	NO	NO	YES
Oxalic Acid	cpd00180	NO	NO	YES
Butyric Acid	cpd00211	NO	NO	YES
L-Sorbose	cpd00212	NO	NO	YES
D-Gluconic Acid	cpd00222	NO	NO	YES
N-Acetyl-Neuraminic Acid	cpd00232	NO	NO	YES
Quinic Acid	cpd00248	NO	NO	YES
L-Carnitine	cpd00266	NO	NO	YES
D-Galacturonic Acid	cpd00280	NO	NO	YES
Xylitol	cpd00306	NO	NO	YES
D-Aspartic Acid	cpd00320	NO	NO	YES
5-Aminovaleric acid	cpd00339	NO	NO	YES
3-Hydroxy 2-Butanone	cpd00361	NO	NO	YES
Tyramine	cpd00374	NO	NO	YES
Itaconic Acid	cpd00380	NO	NO	YES
M-Tartaric Acid	cpd00432	NO	NO	YES
2-Deoxy Adenosine	cpd00438	NO	NO	YES
12-Propanediol	cpd00453	NO	NO	YES
N-Acetyl-LGlutamic Acid	cpd00477	NO	NO	YES
p-Hydroxy Phenyl Acetic Acid	cpd00489	NO	NO	YES
D-Serine	cpd00550	NO	NO	YES
2-Hydroxy Benzoic Acid	cpd00599	NO	NO	YES
Citramalic Acid	cpd00607	NO	NO	YES
D-Saccharic Acid	cpd00609	NO	NO	YES
D-Threonine	cpd00611	NO	NO	YES
D-Tartaric Acid	cpd00666	NO	NO	YES
4-Hydroxybutyric acid	cpd00728	NO	NO	YES
D-Fucose	cpd00750	NO	NO	YES
D-Allose	cpd01055	NO	NO	YES
L-Lyxose	cpd01067	NO	NO	YES
Capric Acid	cpd01107	NO	NO	YES
Caproic Acid	cpd01113	NO	NO	YES
Mucic Acid	cpd01246	NO	NO	YES
Oxalomalic Acid	cpd01363	NO	NO	YES
Citraconic Acid	cpd01502	NO	NO	YES
Sec-Butylamine	cpd01799	NO	NO	YES
gamma-D-Galactonolactone	cpd02143	NO	NO	YES
D-Glucosaminic Acid	cpd02351	NO	NO	YES
D,L-Octopamine	cpd02599	NO	NO	YES
Phenylethylamine	cpd03161	NO	NO	YES
2-Hydroxybutyric acid	cpd03561	NO	NO	YES
Arbutin	cpd03696	NO	NO	YES
Acetamide	cpd03734	NO	NO	YES
a-Keto-Valeric Acid	cpd03737	NO	NO	YES
D-Melezitose	cpd05161	NO	NO	YES
Sebacic Acid	cpd05192	NO	NO	YES
Amygdalin	cpd05240	NO	NO	YES
Lactitol	cpd09457	NO	NO	YES
D-Carnitine	cpd10719	NO	NO	YES
Inulin	cpd11602	NO	NO	YES
Mannan	cpd11685	NO	NO	YES
Chondroitin Sulfate C	cpd11717	NO	NO	YES
Gelatin	cpd11879	NO	NO	YES
Tween 20	cpd13391	NO	NO	YES
Tween 80	cpd13392	NO	NO	YES
a-Methyl-D-Glucoside	cpd16821	NO	NO	YES
L-Lysine	cpd00039	YES	NO	NO
L-Asparagine	cpd00132	YES	NO	NO
2-Aminoethanol	cpd00162	YES	NO	NO
D-Arabinose	cpd00185	YES	NO	NO
Uridine	cpd00249	YES	NO	NO
N-Acetyl-D-mannosamine	cpd00492	YES	NO	NO
Trigonelline	cpd00737	YES	NO	NO
L-Fucose	cpd00751	YES	NO	NO
N-Acetyl-D-Galactosamine	cpd00832	YES	NO	NO
Salicin	cpd01030	YES	NO	NO
Dulcitol	cpd01171	YES	NO	NO
Palatinose	cpd01200	YES	NO	NO
Maltotriose	cpd01262	YES	NO	NO
Dextrin	cpd11594	YES	NO	NO
Pectin	cpd11601	YES	NO	NO
b-Methyl-D-Glucoside	cpd11603	YES	NO	NO
Laminarin	cpd11748	YES	NO	NO
Glycine	cpd00033	NO	YES	NO
L-Glycerol 1-phosphate	cpd00080	NO	YES	NO
D-Alanine	cpd00117	NO	YES	NO
Thymidine	cpd00184	NO	YES	NO
L-Homoserine	cpd00227	NO	YES	NO
2-Deoxy-D-Ribose	cpd01242	NO	YES	NO
L-Pyroglutamic Acid	cpd01293	NO	YES	NO

## Sheet: Nitrogen agreement
Agreement between experimental and in silico nitrogen utilization phenotypes
Compound name	Compound identifier	Observed growth	Predicted growth	Agreement
Adenine	cpd00128	YES	YES	YES
Adenosine	cpd00182	YES	YES	YES
Ala-Asp	cpd11593	YES	YES	YES
Ala-Gln	cpd11587	YES	YES	YES
Ala-Glu	cpd11586	YES	YES	YES
Ala-Gly	cpd11585	YES	YES	YES
Ala-His	cpd11584	YES	YES	YES
Ala-Leu	cpd11583	YES	YES	YES
Ala-Thr	cpd11582	YES	YES	YES
Allantoin	cpd01092	YES	YES	YES
Ammonia	cpd00013	YES	YES	YES
Cytidine	cpd00367	YES	YES	YES
Cytosine	cpd00307	YES	YES	YES
D-Alanine	cpd00117	YES	YES	YES
D-Glucosamine	cpd00276	YES	YES	YES
D-Glutamic Acid	cpd00186	YES	YES	YES
Formamide	cpd00378	YES	YES	YES
Gamma-Aminobutyric acid	cpd00281	YES	YES	YES
Gly-Gln	cpd11580	YES	YES	YES
Gly-Glu	cpd11580	YES	YES	YES
Gly-Met	cpd11591	YES	YES	YES
Glycine	cpd00033	YES	YES	YES
Guanine	cpd00207	YES	YES	YES
Guanosine	cpd00311	YES	YES	YES
Inosine	cpd00246	YES	YES	YES
L-Alanine	cpd00035	YES	YES	YES
L-Arginine	cpd00051	YES	YES	YES
L-Aspartic Acid	cpd00041	YES	YES	YES
L-Citrulline	cpd00274	YES	YES	YES
L-Cysteine	cpd00084	YES	YES	YES
L-Glutamic Acid	cpd00023	YES	YES	YES
L-Glutamine	cpd00053	YES	YES	YES
L-Histidine	cpd00119	YES	YES	YES
L-Homoserine	cpd00227	YES	YES	YES
L-Isoleucine	cpd00322	YES	YES	YES
L-Leucine	cpd00107	YES	YES	YES
L-Ornithine	cpd00064	YES	YES	YES
L-Proline	cpd00129	YES	YES	YES
L-Pyroglutamic Acid	cpd01293	YES	YES	YES
L-Serine	cpd00054	YES	YES	YES
L-Threonine	cpd00161	YES	YES	YES
L-Tyrosine	cpd00069	YES	YES	YES
L-Valine	cpd00156	YES	YES	YES
Met-Ala	cpd11590	YES	YES	YES
Methylamine	cpd00187	YES	YES	YES
N-Acetyl-D-Glucosamine	cpd00122	YES	YES	YES
Nitrate	cpd00209	YES	YES	YES
Nitrite	cpd00075	YES	YES	YES
Thymidine	cpd00184	YES	YES	YES
Thymine	cpd00151	YES	YES	YES
Uracil	cpd00092	YES	YES	YES
Urea	cpd00073	YES	YES	YES
Uric Acid	cpd00300	YES	YES	YES
Xanthine	cpd00309	YES	YES	YES
Xanthosine	cpd01217	YES	YES	YES
(S)-2-Aminobutyric acid	cpd01573	NO	NO	YES
D-Asparagine	cpd01308	NO	NO	YES
D-Serine	cpd00550	NO	NO	YES
D-Valine	cpd03840	NO	NO	YES
Histamine	cpd00312	NO	NO	YES
Hydroxylamine	cpd00165	NO	NO	YES
L-Tryptophan	cpd00065	NO	NO	YES
N-Acetyl-L-Glutamic Acid	cpd00477	NO	NO	YES
Phenylethylamine	cpd03161	NO	NO	YES
5-Aminovaleric acid	cpd00339	YES	NO	NO
6-Aminocaproic acid	cpd01588	YES	NO	NO
Acetamide	cpd03734	YES	NO	NO
Agmatine	cpd00152	YES	NO	NO
Biuret	cpd03963	YES	NO	NO
D-Aspartic Acid	cpd00320	YES	NO	NO
D-Lysine	cpd00549	YES	NO	NO
D-Mannosamine	cpd02241	YES	NO	NO
Ethanolamine	cpd00162	YES	NO	NO
Ethylamine	cpd00591	YES	NO	NO
Gly-Asn	cpd11581	YES	NO	NO
L-Asparagine	cpd00132	YES	NO	NO
L-Lysine	cpd00039	YES	NO	NO
L-Methionine	cpd00060	YES	NO	NO
L-Phenylalanine	cpd00066	YES	NO	NO
N-Acetyl-D-Galactosamine	cpd00832	YES	NO	NO
N-Acetyl-DMannosamine	cpd00492	YES	NO	NO
Putrescine	cpd00118	YES	NO	NO
Tyramine	cpd00374	YES	NO	NO
Uridine	cpd00249	YES	NO	NO
D-Galactosamine	cpd01524	NO	YES	NO

## Sheet: Mutant
					RmP110			B154			B141			B163			B181			B108			B109			B179			B118			B182			B161			RmP110-2			B180
Compound	Seed cpd #	KEGG #	Plate_ID	Well_ID	Experimental	In silico		Experimental	In silico		Experimental	In silico		Experimental	In silico		Experimental	In silico		Experimental	In silico		Experimental	In silico		Experimental	In silico		Experimental	In silico		Experimental	In silico		Experimental	In silico		Experimental	In silico		Experimental	In silico
Negative Control	-	-	PM01	A01	0			0			0			0			0			0			0			0			0			0			0			0			0
L-Arabinose	cpd00224	C00259	PM01	A02	9	9		9	9		9	6.98745		8	9		7	9		7	9		9	9		3	0		9	9		8	9		9	9		9	9		8	9
N-Acetyl-D-Glucosamine	cpd00122	C00140	PM01	A03	9	9		9	9		9	9		8	9		9	9		9	9		9	9		9	9		9	9		8	8.36887		9	9		9	9		8	9
D-Saccharic Acid	cpd00609	C00818	PM01	A04	0	0		0	0		0	0		0	0		0	0		0	0		0	0		0	0		0	0		0	0		0	0		0	0		0	0
Succinic Acid	cpd00036	C00042	PM01	A05	8	9		8	9		8	9		8	9		8	9		8	9		8	9		9	9		9	9		0	3.99806e-11		8	9		8	9		7	9
D-Galactose	cpd00108	C00124	PM01	A06	9	9		9	9		9	9		6	9		9	9		9	9		8	9		8	9		9	9		8	9		9	9		9	9		7	9
L-Aspartic Acid	cpd00041	C00049	PM01	A07	5	9		6	9		3	9		2	9		4	9		2	9		4	9		5	9		4	9		0	3.15179e-11		4	9		5	9		2	9
L-Proline	cpd00129	C00148	PM01	A08	9	9		8	9		9	7.95286		4	9		8	9		5	9		8	9		8	9		8	9		6	8.25658		8	9		9	9		3	9
D-Alanine	cpd00117	C00133	PM01	A09	0	9		0	9		0	9		0	9		0	9		0	9		0	9		0	9		0	9		0	9		0	9		0	9		0	9
D-Trehalose	cpd00794	C01083	PM01	A10	9	9		9	9		3	0		6	9		8	9		9	9		9	9		9	9		9	9		8	9		9	9		9	9		7	9
D-Mannose	cpd00138	C00159	PM01	A11	9	9		9	9		9	9		6	9		9	9		9	9		8	9		7	9		9	9		8	9		9	9		9	9		6	9
Dulcitol	cpd01171	C01697	PM01	A12	5	0		8	0		4	0		0	0		0	0		6	0		8	0		6	0		8	0		4	0		2	0		5	0		2	0
D-Serine	cpd00550	C00740	PM01	B01	0	0		0	0		0	0		0	0		0	0		0	0		0	0		0	0		0	0		0	0		0	0		0	0		0	0
D-Sorbitol	cpd00588	C00794	PM01	B02	8	9		8	9		9	9		8	9		8	9		8	9		8	9		8	9		8	9		6	9		8	9		8	9		7	9
Glycerol	cpd00100	C00116	PM01	B03	8	9		6	9		8	9		6	9		8	9		6	9		6	9		0	9		8	9		6	9		6	9		8	9		6	9
L-Fucose	cpd00751	C01019	PM01	B04	8	0		8	0		9	0		6	0		8	0		8	0		5	0		6	0		8	0		6	0		8	0		8	0		0	0
D-Glucuronic Acid	cpd00164	C00191	PM01	B05	0	0		0	0		0	0		0	0		0	0		0	0		0	0		0	0		0	0		0	0		0	0		0	0		0	0
D-Gluconic Acid	cpd00222	C00257	PM01	B06	2	0		0	0		0	0		0	0		0	0		0	0		0	0		0	0		0	0		0	0		2	0		2	0		0	0
L-Glycerol 1-phosphate	cpd00080	C00093	PM01	B07	0	9		0	9		0	9		0	9		0	9		0	9		0	9		0	9		0	9		0	9		0	9		0	9		0	9
D-Xylose	cpd00154	C00181	PM01	B08	9	9		8	9		9	9		4	9		6	9		6	9		8	9		8	9		8	9		8	9		8	9		9	9		7	9
L-Lactic Acid	cpd00159	C00186	PM01	B09	5	9		4	9		4	9		3	9		4	9		5	9		4	9		1	9		6	9		3	9		3	9		5	9		2	9
Formic Acid	cpd00047	C00058	PM01	B10	9	9		9	9		9	9		8	9		8	9		9	9		9	9		8	9		9	9		8	9		9	9		9	9		8	9
D-Mannitol	cpd00314	C00392	PM01	B11	9	9		9	9		9	9		6	9		9	9		9	9		9	9		9	9		9	9		8	9		8	9		9	9		7	9
L-Glutamic Acid	cpd00023	C00025	PM01	B12	9	9		9	9		9	8.07549		5	9		9	9		5	9		9	9		9	9		9	9		3	8.21593		9	9		9	9		3	9
D-Glucose-6-Phosphate	cpd00079	C00092	PM01	C01	0	0		0	0		0	0		0	0		0	0		0	0		1	0		0	0		0	0		0	0		0	0		0	0		0	0
gamma-D-Galactonolactone	cpd02143	C03383	PM01	C02	2	0		0	0		0	0		0	0		0	0		0	0		0	0		0	0		0	0		0	0		0	0		2	0		0	0
DL-Malic Acid	cpd00386	C00497	PM01	C03	8	9		6	9		8	9		6	9		8	9		8	9		6	9		8	9		8	9		0	4.66441e-11		8	9		8	9		6	9
D-Ribose	cpd00105	C00121	PM01	C04	9	9		6	9		9	9		4	9		8	9		5	9		8	9		8	9		9	9		8	9		8	9		9	9		8	9
Tween 20	cpd13391	C11624	PM01	C05	0	0		0	0		2	0		0	0		0	0		0	0		0	0		0	0		0	0		0	0		0	0		0	0		1	0
L-Rhamnose	cpd00396	C00507	PM01	C06	8	9		6	9		8	9		4	9		8	9		5	9		5	9		6	9		8	9		6	9		6	9		8	9		4	9
D-Fructose	cpd00082	C00095	PM01	C07	8	9		6	9		8	9		4	9		6	9		8	9		7	9		8	9		8	9		6	9		6	9		8	9		5	9
Acetic Acid	cpd00029	C00033	PM01	C08	5	9		4	9		6	8.52878		0	9		4	9		3	9		3	9		3	9		4	9		0	9		4	9		5	9		0	9
alpha-D-Glucose	cpd00027	C00031	PM01	C09	8	9		6	9		8	9		4	9		6	9		8	9		5	9		5	9		8	9		6	9		6	9		8	9		3	9
Maltose	cpd00179	C00208	PM01	C10	8	9		8	9		8	9		6	9		6	9		8	9		8	9		8	9		8	9		6	9		8	9		8	9		6	9
D-Melibiose	cpd03198	C05402	PM01	C11	9	9		8	9		9	9		6	9		8	9		8	9		8	9		8	9		8	9		0	1.61374e-11		0	0		9	9		6	9
Thymidine	cpd00184	C00214	PM01	C12	2	9		2	9		2	8.85115		2	9		0	9		2	9		3	9		0	9		2	9		1	0		2	9		2	9		0	9
L-Asparagine	cpd00132	C00152	PM01	D01	5	0		5	0		6	0		4	0		6	0		0	0		5	0		4	0		5	0		0	0		6	0		5	0		0	0
D-Aspartic Acid	cpd00320	C00402	PM01	D02	0	0		0	0		0	0		0	0		0	0		0	0		0	0		0	0		0	0		0	0		0	0		0	0		0	0
D-Glucosaminic Acid	cpd02351	C03752	PM01	D03	0	0		0	0		3	0		0	0		0	0		0	0		0	0		1	0		0	0		0	0		0	0		0	0		0	0
12-Propanediol	cpd00453	C00583	PM01	D04	0	0		0	0		0	0		0	0		0	0		0	0		0	0		0	0		0	0		0	0		0	0		0	0		0	0
Tween 40	-	-	PM01	D05	0			0			0			0			0			0			0			0			0			0			0			0			0
alpha-Ketoglutaric acid	cpd00024	C00026	PM01	D06	0	0		0	0		2	0		0	0		0	0		0	0		0	0		0	0		0	0		0	0		0	0		0	0		0	0
alpha-Ketobutyrate	cpd00094	C00109	PM01	D07	0	0		0	0		0	0		0	0		0	0		0	0		0	0		0	0		0	0		0	0		0	0		0	0		0	0
a-Methyl-D-Galactoside	-	-	PM01	D08	5			6			6			4			6			6			7			6			6			0			0			5			3
alpha-D-lactose	cpd00208	C00243	PM01	D09	8	9		8	9		8	9		4	9		8	9		8	9		5	9		7	9		8	9		6	9		0	0		8	9		6	9
Lactulose	cpd04349	C07064	PM01	D10	8	9		8	9		9	9		6	9		8	9		8	9		8	9		8	9		8	9		6	9		0	0		8	9		6	9
Sucrose	cpd00076	C00089	PM01	D11	9	9		9	9		9	9		6	9		9	9		9	9		8	9		9	9		9	9		8	9		9	9		9	9		7	9
Uridine	cpd00249	C00299	PM01	D12	5	0		6	0		6	0		4	0		5	0		3	0		7	0		4	0		7	0		3	0		5	0		5	0		0	0
L-Glutamine	cpd00053	C00064	PM01	E01	9	9		9	9		9	7.85588		8	9		9	9		6	9		9	9		9	9		9	9		6	9		9	9		9	9		3	9
M-Tartaric Acid	cpd00432	C00552	PM01	E02	0	0		0	0		0	0		0	0		0	0		0	0		0	0		0	0		0	0		0	0		0	0		0	0		0	0
D-Glucose-1-Phosphate	cpd00089	C00103	PM01	E03	0	0		0	0		0	0		0	0		0	0		0	0		0	0		0	0		0	0		0	0		0	0		0	0		0	0
D-Fructose-6-Phosphate	cpd00072	C00085	PM01	E04	0	0		0	0		0	0		0	0		0	0		0	0		0	0		0	0		0	0		0	0		0	0		0	0		0	0
Tween 80	cpd13392	C11625	PM01	E05	2	0		0	0		0	0		0	0		0	0		0	0		0	0		0	0		0	0		0	0		0	0		2	0		0	0
a-Hydroxyglutaric acid-g-Lactone	-	-	PM01	E06	0			0			0			0			0			0			0			0			0			0			0			0			0
2-Hydroxybutyric acid	cpd03561	C05984	PM01	E07	0	0		0	0		0	0		0	0		0	0		0	0		0	0		1	0		0	0		0	0		0	0		0	0		0	0
b-Methyl-D-Glucoside	cpd11603	None1	PM01	E08	5	0		6	0		8	0		3	0		6	0		5	0		6	0		3	0		6	0		4	0		6	0		5	0		5	0
Adonitol	cpd00366	C00474	PM01	E09	5	9		6	9		8	9		4	9		6	9		6	9		5	9		6	9		6	9		4	8.06978		6	9		5	9		5	9
Maltotriose	cpd01262	C01835	PM01	E10	8	0		8	0		8	0		6	0		8	0		8	0		8	0		8	0		8	0		6	0		8	0		8	0		6	0
2-Deoxy Adenosine	cpd00438	C00559	PM01	E11	0	0		0	0		0	0		0	0		0	0		0	0		0	0		0	0		0	0		0	0		0	0		0	0		0	0
Adenosine	cpd00182	C00212	PM01	E12	5	9		5	9		3	9		4	9		3	9		3	9		5	9		3	9		2	9		3	8.7121		3	9		5	9		0	8.02375
Glycyl-L-Aspartic Acid	cpd11589	C02871	PM01	F01	5	9		6	9		5	9		4	9		6	9		2	9		8	9		4	9		6	9		6	8.21593		3	9		5	9		2	9
Citric Acid	cpd00137	C00158	PM01	F02	0	0		0	0		0	0		0	0		0	0		0	0		0	0		0	0		0	0		0	0		0	0		0	0		0	0
M-Inositol	cpd00121	C00137	PM01	F03	8	9		8	9		8	8.76406		6	9		8	9		8	9		8	9		0	0		0	0		6	9		8	9		8	9		5	9
D-Threonine	cpd00611	C00820	PM01	F04	0	0		0	0		0	0		0	0		0	0		0	0		0	0		0	0		0	0		0	0		0	0		0	0		0	0
Fumaric Acid	cpd00106	C00122	PM01	F05	8	9		6	9		9	9		4	9		8	9		8	9		6	9		8	9		8	9		0	4.66441e-11		8	9		8	9		6	9
Bromosuccinic acid	-	-	PM01	F06	4			4			4			4			4			4			4			4			4			0			4			4			2
Propionic Acid	cpd00141	C00163	PM01	F07	1	0		1	0		0	0		1	0		1	0		0	0		1	0		1	0		1	0		0	0		1	0		1	0		0	0
Mucic Acid	cpd01246	C01807	PM01	F08	0	0		0	0		0	0		0	0		0	0		0	0		0	0		0	0		0	0		0	0		0	0		0	0		0	0
Glycolic Acid	cpd00139	C00160	PM01	F09	0	0		0	0		0	0		0	0		0	0		0	0		0	0		0	0		0	0		0	0		0	0		0	0		0	0
Glyoxylic Acid	cpd00040	C00048	PM01	F10	0	0		0	0		0	0		0	0		0	0		0	0		0	0		0	0		0	0		0	0		0	0		0	0		0	0
D-Cellobiose	cpd00158	C00185	PM01	F11	8	9		8	9		9	9		6	9		8	9		9	9		8	9		8	9		8	9		8	9		8	9		8	9		7	9
Inosine	cpd00246	C00294	PM01	F12	0	9		2	9		2	9		0	9		2	9		0	9		1	9		0	9		0	9		1	8.7121		0	9		0	9		0	8.02375
Glycyl-L-Glutamic Acid	cpd11592	None4	PM01	G01	9	9		9	9		9	8.61386		8	9		9	9		8	9		9	9		9	9		9	9		8	7.42921		8	9		9	9		5	9
Tricarballylic acid	-	-	PM01	G02	0			0			0			0			0			0			0			0			0			0			0			0			0
L-Serine	cpd00054	C00065	PM01	G03	8	9		6	9		8	9		6	9		6	9		0	9		6	9		4	9		6	9		3	9		6	9		8	9		0	9
L-Threonine	cpd00161	C00188	PM01	G04	0	9		0	9		0	8.52878		0	9		0	9		0	9		1	9		0	9		0	9		0	9		0	9		0	9		0	9
L-Alanine	cpd00035	C00041	PM01	G05	5	9		4	9		6	9		3	9		5	9		0	9		5	9		3	9		6	9		3	9		4	9		5	9		1	9
L-Alanyl-Glycine	cpd11585	None5	PM01	G06	6	9		6	9		6	9		4	9		6	9		2	9		4	9		6	9		6	9		4	9		6	9		6	9		0	9
Acetoacetic Acid	cpd00142	C00164	PM01	G07	2	9		2	9		2	8.61748		2	9		2	9		2	9		2	9		2	9		0	9		0	8.52296		2	9		2	9		0	9
N-Acetyl-D-mannosamine	cpd00492	C00645	PM01	G08	0	0		0	0		0	0		0	0		0	0		0	0		1	0		0	0		0	0		0	0		0	0		0	0		0	0
Mono-Methylsuccinate	-	-	PM01	G09	0			0			0			0			0			2			0			0			0			0			0			0			2
Methylpyruvate	-	-	PM01	G10	4			4			2			4			4			3			3			3			4			3			4			4			0
D-Malic Acid	-	C00497	PM01	G11	0			2			2			2			0			2			2			0			1			0			2			0			2
L-Malic Acid	cpd00130	C00149	PM01	G12	9	9		9	9		9	9		8	9		9	9		9	9		9	9		9	9		9	9		0	4.66441e-11		9	9		9	9		8	9
Glycyl-L-Proline	cpd11588	none3	PM01	H01	5	9		6	9		4	8.16356		5	9		6	9		3	9		5	9		8	9		8	9		4	8.89563		2	9		5	9		2	9
p-Hydroxy Phenyl Acetic Acid	cpd00489	C00642	PM01	H02	0	0		0	0		0	0		0	0		0	0		0	0		0	0		0	0		0	0		2	0		0	0		0	0		1	0
m-Hydroxyphenyl Acetic acid	-	C05593	PM01	H03	0			0			0			0			0			0			0			0			1			0			0			0			1
Tyramine	cpd00374	C00483	PM01	H04	0	0		0	0		0	0		0	0		0	0		0	0		0	0		0	0		0	0		0	0		0	0		0	0		0	0
D-Psicose	cpd03884	C06468	PM01	H05	9	9		9	9		9	9		0	0		9	9		9	9		9	9		9	9		9	9		8	9		9	9		9	9		8	9
L-Lyxose	cpd01067	C01508	PM01	H06	3	0		4	0		2	0		0	0		2	0		3	0		0	0		0	0		3	0		2	0		3	0		3	0		2	0
Glucuronamide	-	D01791	PM01	H07	0			1			0			0			0			0			0			0			0			0			0			0			0
Pyruvic Acid	cpd00020	C00022	PM01	H08	5	9		3	9		6	9		4	9		6	9		4	9		5	9		5	9		6	9		3	9		4	9		5	9		0	9
L-Galactonic acid-g-Lactone	-	C01115	PM01	H09	0			0			0			0			2			0			0			0			2			2			0			0			2
D-Galacturonic Acid	cpd00280	C00333	PM01	H10	0	0		0	0		0	0		0	0		0	0		0	0		0	0		0	0		0	0		0	0		0	0		0	0		0	0
Phenylethylamine	cpd03161	C05332	PM01	H11	0	0		0	0		0	0		0	0		0	0		0	0		0	0		0	0		0	0		0	0		0	0		0	0		0	0
2-Aminoethanol	cpd00162	C00189	PM01	H12	2	0		2	0		2	0		2	0		2	0		0	0		1	0		0	0		2	0		0	0		2	0		2	0		0	0
Negative Control	-	-	PM02	A01	0			0			0			0			0			0			0			0			0			0			0			0			0
Chondroitin Sulfate C	cpd11717	C00635	PM02	A02	0	0		0	0		0	0		0	0		0	0		0	0		0	0		0	0		0	0		0	0		0	0		0	0		0	0
a-Cyclodextrin	-	-	PM02	A03	0			0			0			0			0			0			0			0			0			0			0			0			0
b-Cyclodextrin	-	-	PM02	A04	0			0			0			0			0			0			0			0			0			0			0			0			0
g-Cyclodextrin	-	-	PM02	A05	0			0			0			0			0			0			0			0			0			0			0			0			0
Dextrin	cpd11594	C00721	PM02	A06	2	0		2	0		2	0		2	0		2	0		2	0		2	0		2	0		2	0		2	0		2	0		2	0		2	0
Gelatin	cpd11879	C01498	PM02	A07	0	0		0	0		0	0		0	0		0	0		0	0		0	0		0	0		0	0		0	0		0	0		0	0		0	0
Glycogen	cpd00155	C00182	PM02	A08	2	9		0	9		2	9		2	9		0	9		0	9		0	9		0	9		0	9		0	9		0	9		2	9		0	9
Inulin	cpd11602	C03323	PM02	A09	0	0		0	0		0	0		0	0		0	0		0	0		0	0		0	0		0	0		0	0		0	0		0	0		0	0
Laminarin	cpd11748	C00771	PM02	A10	0	0		2	0		0	0		0	0		0	0		0	0		0	0		2	0		0	0		0	0		0	0		0	0		0	0
Mannan	cpd11685	C00464	PM02	A11	0	0		2	0		2	0		2	0		0	0		0	0		2	0		2	0		2	0		0	0		2	0		0	0		0	0
Pectin	cpd11601	C00714	PM02	A12	0	0		0	0		2	0		2	0		0	0		0	0		2	0		0	0		0	0		0	0		2	0		0	0		2	0
N-Acetyl-D-Galactosamine	cpd00832	C01132	PM02	B01	5	0		6	0		6	0		4	0		0	0		4	0		6	0		4	0		6	0		4	0		4	0		5	0		0	0
N-Acetyl-Neuraminic Acid	cpd00232	C00270	PM02	B02	0	0		0	0		0	0		0	0		0	0		0	0		0	0		0	0		0	0		0	0		0	0		0	0		0	0
D-Allose	cpd01055	C01487	PM02	B03	2	0		3	0		0	0		3	0		2	0		0	0		3	0		0	0		3	0		3	0		0	0		2	0		0	0
Amygdalin	cpd05240	C08325	PM02	B04	0	0		0	0		0	0		0	0		0	0		0	0		0	0		0	0		0	0		0	0		0	0		0	0		0	0
D-Arabinose	cpd00185	C00216	PM02	B05	8	0		8	0		8	0		6	0		6	0		6	0		8	0		8	0		8	0		6	0		8	0		8	0		6	0
D-Arabitol	cpd01307	C01904	PM02	B06	9	9		9	9		9	9		8	9		9	9		8	9		8	9		9	9		9	9		8	9		9	9		9	9		7	9
L-Arabitol	cpd00417	C00532	PM02	B07	8	9		8	9		8	9		6	9		8	9		8	9		8	9		8	9		8	9		6	9		8	9		8	9		6	8.3342
Arbutin	cpd03696	C06186	PM02	B08	5	0		4	0		4	0		3	0		4	0		3	0		5	0		3	0		4	0		4	0		4	0		5	0		0	0
2-Deoxy-D-Ribose	cpd01242	C01801	PM02	B09	1	9		1	9		0	9		1	9		1	9		1	9		0	9		0	9		0	9		0	9		0	9		1	9		1	9
I-Erythritol	cpd00392	C00503	PM02	B10	5	9		6	9		8	7.7732		6	9		4	9		6	9		6	9		6	9		6	9		6	9		6	9		5	9		6	9
D-Fucose	cpd00750	C01018	PM02	B11	3	0		3	0		3	0		0	0		0	0		0	0		3	0		3	0		2	0		3	0		3	0		3	0		2	0
3-O-b-D-Galactopyranosyl-D-Arabinose	-	-	PM02	B12	0			0			0			0			0			0			0			0			0			0			0			0			0
Gentiobiose	cpd05158	C08240	PM02	C01	9	9		9	9		9	9		9	9		9	9		9	9		9	9		9	9		9	9		9	9		9	9		9	9		8	9
L-Glucose	-	-	PM02	C02	0			0			0			0			0			0			0			0			0			0			0			0			0
Lactitol	cpd09457	C13542	PM02	C03	0	0		0	0		0	0		0	0		0	0		0	0		1	0		0	0		1	0		0	0		0	0		0	0		0	0
D-Melezitose	cpd05161	C08243	PM02	C04	3	0		4	0		0	0		0	0		4	0		3	0		3	0		4	0		1	0		0	0		4	0		3	0		0	0
Maltitol		G00275	PM02	C05	5			6			0			6			6			5			6			6			6			4			6			5			5
a-Methyl-D-Glucoside	cpd16821	none2	PM02	C06	0	0		0	0		0	0		0	0		0	0		0	0		0	0		0	0		0	0		0	0		0	0		0	0		0	0
Methyl beta-D-galactoside	cpd02274	C03619	PM02	C07	8	9		8	9		8	9		6	9		8	9		8	9		8	9		8	9		8	9		6	9		0	0		8	9		4	9
3-Methylglucose	-	-	PM02	C08	8			8			8			6			8			8			8			6			8			6			8			8			6
b-Methyl-D-Glucuronic acid	-	C08350	PM02	C09	0			0			0			0			0			0			0			0			0			0			0			0			0
a-Methyl-D-Mannoside	-	-	PM02	C10	0			0			0			0			0			0			0			0			0			0			0			0			0
b-Methyl-D-Xyloside	-	-	PM02	C11	9			8			9			8			8			8			8			9			9			8			8			9			7
Palatinose	cpd01200	C01742	PM02	C12	9	0		8	0		0	0		4	0		6	0		6	0		8	0		8	0		9	0		6	0		8	0		9	0		6	0
D-Raffinose	cpd00382	C00492	PM02	D01	9	9		8	9		9	9		4	9		6	9		6	9		6	9		6	9		9	9		0	1.61374e-11		0	0		9	9		2	9
Salicin	cpd01030	C01451	PM02	D02	5	0		6	0		8	0		6	0		6	0		6	0		8	0		4	0		8	0		6	0		6	0		5	0		3	0
Sedoheptulosan	-	-	PM02	D03	0			0			0			0			0			0			0			0			0			0			0			0			0
L-Sorbose	cpd00212	C00247	PM02	D04	1	0		0	0		0	0		0	0		0	0		0	0		0	0		0	0		1	0		0	0		1	0		1	0		0	0
Stachyose	cpd01133	C01613	PM02	D05	0	9		0	9		0	9		0	9		0	9		0	9		0	9		0	9		0	9		0	9		0	0		0	9		0	9
D-Tagatose	cpd00589	C00795	PM02	D06	8	9		8	9		8	9		6	9		1	-1.9555e-12		8	9		8	9		8	9		8	9		6	9		6	9		8	9		6	9
Turanose	-	-	PM02	D07	8			6			8			6			8			8			8			8			8			6			8			8			6
Xylitol	cpd00306	C00379	PM02	D08	0	0		0	0		0	0		0	0		0	0		0	0		0	0		0	0		0	0		0	0		0	0		0	0		0	0
N-Acetyl-D-Glucosaminitol	-	-	PM02	D09	0			0			0			0			0			0			0			0			0			0			0			0			0
Gamma-Aminobutyric acid	cpd00281	C00334	PM02	D10	5	9		6	9		8	8.40055		3	9		5	9		3	9		4	9		3	9		6	9		3	9		6	9		5	9		0	9
5-Aminovaleric acid	cpd00339	C00431	PM02	D11	3	0		2	0		2	0		2	0		0	0		3	0		3	0		2	0		2	0		0	0		3	0		3	0		0	0
Butyric Acid	cpd00211	C00246	PM02	D12	0	0		0	0		0	0		0	0		0	0		0	0		0	0		0	0		0	0		0	0		0	0		0	0		0	0
Capric Acid	cpd01107	C01571	PM02	E01	0	0		0	0		0	0		0	0		0	0		0	0		0	0		0	0		0	0		0	0		0	0		0	0		0	0
Caproic Acid	cpd01113	C01585	PM02	E02	0	0		0	0		0	0		0	0		0	0		0	0		0	0		0	0		0	0		0	0		0	0		0	0		0	0
Citraconic Acid	cpd01502	C02226	PM02	E03	0	0		0	0		0	0		0	0		0	0		0	0		0	0		0	0		0	0		0	0		0	0		0	0		0	0
Citramalic Acid	cpd00607	C00815	PM02	E04	0	0		0	0		0	0		0	0		0	0		0	0		0	0		0	0		0	0		0	0		0	0		0	0		0	0
D-Glucosamine	cpd00276	C00329	PM02	E05	5	9		0	9		8	9		0	9		0	9		4	9		4	9		4	9		6	9		4	9		6	9		5	9		5	9
2-Hydroxy Benzoic Acid	cpd00599	C00805	PM02	E06	0	0		0	0		0	0		0	0		0	0		0	0		0	0		0	0		0	0		0	0		0	0		0	0		0	0
4-Hydroxy Benzoic Acid	cpd00136	C00156	PM02	E07	0	0		0	0		0	0		0	0		0	0		0	0		0	0		0	0		0	0		0	0		0	0		0	0		0	0
(R)-3-Hydroxybutyric acid	cpd00797	C01089	PM02	E08	3	9		3	9		3	8.48661		3	9		3	9		3	9		3	9		0	0		3	9		0	8.55017		3	9		3	9		2	9
4-Hydroxybutyric acid	cpd00728	C00989	PM02	E09	0	0		0	0		0	0		0	0		0	0		0	0		0	0		0	0		0	0		0	0		0	0		0	0		0	0
a-Keto-Valeric Acid	cpd03737	C06255	PM02	E10	0	0		0	0		0	0		0	0		0	0		0	0		0	0		0	0		0	0		0	0		0	0		0	0		0	0
Itaconic Acid	cpd00380	C00490	PM02	E11	0	0		0	0		0	0		0	0		0	0		0	0		0	0		0	0		0	0		0	0		0	0		0	0		0	0
5-Keto-D-Gluconic acid	-	C01062	PM02	E12	0			0			0			0			0			0			0			0			0			0			0			0			0
D-Lactic acid Methyl Ester	-	-	PM02	F01	0			0			0			0			0			0			0			0			0			0			0			0			0
Malonic Acid	cpd00308	C00383	PM02	F02	0	9		0	9		0	8.24155		0	9		0	9		0	9		0	9		0	9		0	9		0	9		0	9		0	9		0	9
Melibionic acid	-	-	PM02	F03	5			6			8			6			6			6			6			6			6			0			0			5			2
Oxalic Acid	cpd00180	C00209	PM02	F04	0	0		0	0		0	0		0	0		0	0		0	0		0	0		0	0		0	0		0	0		0	0		0	0		0	0
Oxalomalic Acid	cpd01363	C01990	PM02	F05	0	0		0	0		0	0		0	0		0	0		0	0		0	0		0	0		0	0		0	0		0	0		0	0		0	0
Quinic Acid	cpd00248	C00296	PM02	F06	0	0		0	0		0	0		0	0		0	0		0	0		0	0		0	0		0	0		0	0		0	0		0	0		0	0
D-Ribono-1,4-Lactone	-	-	PM02	F07	5			4			6			3			6			6			5			5			4			4			4			5			2
Sebacic Acid	cpd05192	C08277	PM02	F08	0	0		0	0		0	0		0	0		0	0		0	0		0	0		0	0		0	0		0	0		0	0		0	0		0	0
Sorbic acid	-	-	PM02	F09	0			0			0			0			0			0			0			0			0			0			0			0			0
Succinamic acid	-	-	PM02	F10	2			2			2			2			2			2			2			2			2			0			2			2			2
D-Tartaric acid	-	-	PM02	F11	0			0			0			0			0			0			0			0			0			0			0			0			0
L-Tartaric Acid	cpd00666	C00898	PM02	F12	0	0		0	0		0	0		0	0		0	0		0	0		0	0		0	0		0	0		0	0		0	0		0	0		0	0
Acetamide	cpd03734	C06244	PM02	G01	0	0		0	0		0	0		0	0		0	0		0	0		0	0		0	0		0	0		0	0		0	0		0	0		0	0
L-Alaninamide	-	-	PM02	G02	0			0			0			0			0			0			0			0			0			0			0			0			0
N-Acetyl-LGlutamic Acid	cpd00477	C00624	PM02	G03	0	0		0	0		0	0		0	0		0	0		0	0		0	0		0	0		0	0		0	0		0	0		0	0		0	0
L-Arginine	cpd00051	C00062	PM02	G04	5	9		6	9		6	6.96399		2	9		6	9		1	9		6	9		4	9		0	0.306941		3	9		4	9		5	9		1	9
Glycine	cpd00033	C00037	PM02	G05	0	9		0	9		0	9		0	9		0	9		0	9		0	9		0	9		0	9		0	9		0	9		0	9		0	9
L-Histidine	cpd00119	C00135	PM02	G06	9	9		0	9		9	9		8	9		0	-4.61148e-12		4	9		9	9		7	9		9	9		5	9		8	9		9	9		1	9
L-Homoserine	cpd00227	C00263	PM02	G07	1	9		0	9		1	8.52878		0	9		0	9		0	9		0	9		1	9		0	9		0	9		0	9		1	9		0	9
trans-4-hydroxy-L-proline	cpd00851	C01157	PM02	G08	8	9		8	9		0	0		6	9		9	9		8	9		8	9		8	9		8	9		6	8.21237		8	9		8	9		6	9
L-Isoleucine	cpd00322	C00407	PM02	G09	3	9		3	9		4	7.44659		3	9		0	9		1	9		3	9		4	9		3	9		0	-2.33711e-12		2	9		3	9		0	9
L-Leucine	cpd00107	C00123	PM02	G10	5	9		4	9		4	8.56168		3	9		4	9		2	9		4	9		4	9		4	9		2	9		4	9		5	9		0	0
L-Lysine	cpd00039	C00047	PM02	G11	8	0		8	0		8	0		6	0		0	0		8	0		8	0		8	0		8	0		4	0		8	0		8	0		3	0
L-Methionine	cpd00060	C00073	PM02	G12	0	0		0	0		0	0		0	0		0	0		0	0		2	0		0	0		0	0		0	0		0	0		0	0		2	0
L-Ornithine	cpd00064	C00077	PM02	H01	9	9		8	9		9	6.96399		4	9		9	9		0	9		6	9		8	9		0	0		4	9		8	9		9	9		1	9
L-Phenylalanine	cpd00066	C00079	PM02	H02	0	0		0	0		0	0		0	0		0	0		0	0		0	0		0	0		0	0		0	0		0	0		0	0		0	0
L-Pyroglutamic Acid	cpd01293	C01879	PM02	H03	0	9		0	9		0	8.07549		0	9		0	9		0	9		0	9		0	9		0	9		0	8.21593		0	0		0	9		0	9
L-Valine	cpd00156	C00183	PM02	H04	0	9		0	9		0	6.77455		1	9		0	9		0	9		0	9		0	9		0	9		0	9		1	9		0	9		0	9
L-Carnitine	cpd00266	C00487	PM02	H05	0	0		2	0		2	0		2	0		0	0		0	0		0	0		2	0		0	0		2	0		0	0		0	0		1	0
Sec-Butylamine	cpd01799	C02787	PM02	H06	0	0		0	0		0	0		0	0		0	0		0	0		0	0		0	0		0	0		0	0		0	0		0	0		0	0
D,L-Octopamine	cpd02599	C04227	PM02	H07	0	0		0	0		0	0		0	0		0	0		0	0		0	0		0	0		0	0		0	0		0	0		0	0		0	0
Putrescine	cpd00118	C00134	PM02	H08	0	0		0	0		0	0		0	0		0	0		0	0		0	0		0	0		0	0		0	0		0	0		0	0		0	0
Dihydroxy Acetone	cpd00157	C00184	PM02	H09	3	0		3	0		3	0		3	0		3	0		3	0		3	0		3	0		3	0		3	0		3	0		3	0		3	0
2,3-Butanediol	-	C03044	PM02	H10	0			0			0			0			0			0			0			0			0			0			0			0			0
2,3-Butanedione	-	C00741	PM02	H11	0			0			0			0			0			0			0			0			0			0			0			0			0
3-Hydroxy 2-Butanone	cpd00361	C00466	PM02	H12	0	0		0	0		0	0		0	0		0	0		0	0		0	0		0	0		0	0		0	0		0	0		0	0		0	0
L-tyrosine	cpd00069	C00082	-	-		9			9			8.80439			9			9			9			9			9			9			9			9			9			9
Protocatechuate	cpd00197	C00230	-	-		9			9			9			9			9			9			9			9			9			1.99903e-11			9			9			9
Trigonelline	cpd00737	C01004	-	-		9			9			0			9			9			9			9			9			9			8.25658			9			9			9
D-galactosamine	cpd01524	C02262	-	-		0			0			0			0			0			0			0			0			0			0			0			0			0
cis-4-Hydroxy-D-proline	cpd02175	C03440	-	-		9			9			9			9			-1.85157e-12			9			9			9			9			9			9			9			0
D-carnitine	cpd10719	C15025	-	-		9			9			0			9			9			9			9			9			9			8.21237			9			9			9
						0			0			0			0			0			0			0			0			0			0			0			0			0
