# Supplementary material for: Metabolic modelling reveals the specialization of secondary replicons for niche adaptation in Sinorhizobium meliloti
Source: Nat Commun. 2016 Jul 22;7:12219. doi: 10.1038/ncomms12219 (PMC4961836; doi:10.1038/ncomms12219)
Supplement: Supplementary Data 2 — Contains all the raw Phenotype MicroArrayTM data that was generated in this study in the form of .csv files. [file ncomms12219-s3.zip]

Archive with 18 entries (18 files):
- _README.txt
- ∆B108.csv
- ∆B109.csv
- ∆B118.csv
- ∆B141.csv
- ∆B154.csv
- ∆B161.csv
- ∆B163.csv
- ∆B179.csv
- ∆B180.csv
- ∆B181.csv
- ∆B182.csv
- Biolog_compounds.csv
- Biolog_curves.pdf
- Biolog_results_summary.xlsx
- plate_layout.pdf
- RmP110.csv
- RmP110-2.csv
