# Supplementary material for: Metabolic modelling reveals the specialization of secondary replicons for niche adaptation in Sinorhizobium meliloti
Source: Nat Commun. 2016 Jul 22;7:12219. doi: 10.1038/ncomms12219 (PMC4961836; doi:10.1038/ncomms12219)
Supplement: Supplementary Data 2 — Contains all the raw Phenotype MicroArrayTM data that was generated in this study in the form of .csv files. [file ncomms12219-s3.zip › _README.txt]

This file provides a description of all files present in this directory.


There are 13 csv files that togather contain all the raw data obtained fromt eh Biolog MicroArray analysis.  The files are named as outlined below:
RmP110.csv - the data for wild type strain RmP110.  Performed at the same time as the analysis of all deletion strains except for dB180.
RmP110-2.csv - the data for the second replicate of the wild type strain RmP110.  Performed at the same time as the analysis of dB180.
dB108.csv - the data for the strain containing the dB108 deletion.
dB109.csv - the data for the strain containing the dB109 deletion.
dB118.csv - the data for the strain containing the dB118 deletion.
dB141.csv - the data for the strain containing the dB141 deletion.
dB154.csv - the data for the strain containing the dB154 deletion.
dB161.csv - the data for the strain containing the dB161 deletion.
dB163.csv - the data for the strain containing the dB163 deletion.
dB179.csv - the data for the strain containing the dB179 deletion.
dB180.csv - the data for the strain containing the dB180 deletion.
dB181.csv - the data for the strain containing the dB181 deletion.
dB182.csv - the data for the strain containing the dB182 deletion.


The csv files are formatted such that they can be directly used by analysis software, such as DuctApe (reference 26), such that others can use this data for their own analyses.  All the csv files are formatted the same was, as described below.
-The first 10 rows contain some information about the experiment, including the Biolog plate and sample information.
-Row 11 indicates the well position for each of the 96 wells in a Biolog plate.
-Rows 12 to 491 contains the raw data for the PM1 plate.  Readings were performed and data recorded every 15 minutes.  The numbers indicate the amount of the redox indicator dye that has been reduced, with a higher number indicating a greater amount of dye has been reduced.  The reduction of the dye is used as an indicator of active cellular metabolism, and a reduction of the dye therefore indicates that the strain can catabolize the given carbon substrate.
-Rows 492 to 503 again contain some information about the experiment, including the Biolog plate and sample information.
-Row 504 indicates the well position for each of the 96 wells in a Biolog plate.
-Rows 505 to 984 contains the raw data for the PM2A plate.  Readings were performed and data recorded every 15 minutes.  The numbers indicate the amount of the redox indicator dye that has been reduced, with a higher number indicating a greater amount of dye has been reduced.  The reduction of the dye is used as an indicator of active cellular metabolism, and a reduction of the dye therefore indicates that the strain can catabolize the given carbon substrate.


The layout of the Biolog plates can be found in three files.  The plate_layout.pdf file contains a layout of the PM1 and PM2A Biolog plates, as downloaded from Biolog Inc (http://www.biolog.com/pdf/pm_lit/PM1-PM10.pdf).  The carbon source within each of the wells of both the PM1 and PM2A plates is indicated.  The Biolog_compounds.csv file contains a list of all 190 carbon substrated present in the PM1 and PM2A plates, and indicates which plate and which well each carbon substrate is found in.  The information that is in the Biolog_compounds.csv is also present within the Biolog_growth_summary.xlsx file.


The results of the Biolog Phenotype MicroArray analysis is summarized in an additional two files.


The Biolog_results_summary.xlsx presents a summary of the results.  The DuctApe software (reference 26) was used to calculate a summary statistic, referred to as the AV value, summarizing the dye reduction curves.  The AV value is on a scale of 0-9, with 9 being strong dye reduction and 0 being little dye reduction.  A strain was considered capable of metabolizing a compound if the AV value was greater than 3.  The Biolog_results_summary.xlsx file is organized as follows.  Column 1 (compound) indicates the carbon substrate.  Column 2 (Plate_ID) indicates whether the carbon source is present in the PM1 or PM2A plate.  Column 3 (Well_ID) indicates the well that the carbon source is present in.  The following 13 columns provides the data for each of the strains; the AV value for each strain for each carbon source is provided, and the cells are colour coded (white to dark green representing AV values from 0 to 9).  The data that is present in the Biolog_results_summary.xlsx file is also present, together with additional data, in the 'Supplementary Data 1.docx' file.


A visual summary of the data is present in the file Biolog_curves.pdf.  This file contains graphs summarizing the dye reduction for all strains on all compounds.  Supplementary Figure 3 shows curves for the PM1 plate, and Supplementary Figure 4 shows curves for the PM2A plate.  Curves are presented in 96-well format, and are presented as pairwise comparisons against RmP110.  In other words, each graph has two curves, one for wild type RmP110 and one for one of the mutants.  Separate graphs are shown for each of the deletion strains.  The Supplementary Figures 3 and 4 presented in the Biolog_curves.pdf are duplicates of the Figures 3 and 4 that are shown in 'Supplementary Information 1.pdf' file.
