# Supplementary material for: Metabolic modelling reveals the specialization of secondary replicons for niche adaptation in Sinorhizobium meliloti
Source: Nat Commun. 2016 Jul 22;7:12219. doi: 10.1038/ncomms12219 (PMC4961836; doi:10.1038/ncomms12219)
Supplement: Supplementary Data 2 — Contains all the raw Phenotype MicroArrayTM data that was generated in this study in the form of .csv files. [file ncomms12219-s3.zip › Biolog_compounds.csv]

Compound	Plate_ID	Well_ID
Negative Control	PM01	A01
L-Arabinose	PM01	A02
N-Acetyl-D-Glucosamine	PM01	A03
D-Saccharic Acid	PM01	A04
Succinic Acid	PM01	A05
D-Galactose	PM01	A06
L-Aspartic Acid	PM01	A07
L-Proline	PM01	A08
D-Alanine	PM01	A09
D-Trehalose	PM01	A10
D-Mannose	PM01	A11
Dulcitol	PM01	A12
D-Serine	PM01	B01
D-Sorbitol	PM01	B02
Glycerol	PM01	B03
L-Fucose	PM01	B04
D-Glucuronic Acid	PM01	B05
D-Gluconic Acid	PM01	B06
L-Glycerol 1-phosphate	PM01	B07
D-Xylose	PM01	B08
L-Lactic Acid	PM01	B09
Formic Acid	PM01	B10
D-Mannitol	PM01	B11
L-Glutamic Acid	PM01	B12
D-Glucose-6-Phosphate	PM01	C01
gamma-D-Galactonolactone	PM01	C02
DL-Malic Acid	PM01	C03
D-Ribose	PM01	C04
Tween 20	PM01	C05
L-Rhamnose	PM01	C06
D-Fructose	PM01	C07
Acetic Acid	PM01	C08
alpha-D-Glucose	PM01	C09
Maltose	PM01	C10
D-Melibiose	PM01	C11
Thymidine	PM01	C12
L-Asparagine	PM01	D01
D-Aspartic Acid	PM01	D02
D-Glucosaminic Acid	PM01	D03
12-Propanediol	PM01	D04
Tween 40	PM01	D05
alpha-Ketoglutaric acid	PM01	D06
alpha-Ketobutyrate	PM01	D07
a-Methyl-D-Galactoside	PM01	D08
alpha-D-lactose	PM01	D09
Lactulose	PM01	D10
Sucrose	PM01	D11
Uridine	PM01	D12
L-Glutamine	PM01	E01
M-Tartaric Acid	PM01	E02
D-Glucose-1-Phosphate	PM01	E03
D-Fructose-6-Phosphate	PM01	E04
Tween 80	PM01	E05
a-Hydroxyglutaric acid-g-Lactone	PM01	E06
2-Hydroxybutyric acid	PM01	E07
b-Methyl-D-Glucoside	PM01	E08
Adonitol	PM01	E09
Maltotriose	PM01	E10
2-Deoxy Adenosine	PM01	E11
Adenosine	PM01	E12
Glycyl-L-Aspartic Acid	PM01	F01
Citric Acid	PM01	F02
M-Inositol	PM01	F03
D-Threonine	PM01	F04
Fumaric Acid	PM01	F05
Bromosuccinic acid	PM01	F06
Propionic Acid	PM01	F07
Mucic Acid	PM01	F08
Glycolic Acid	PM01	F09
Glyoxylic Acid	PM01	F10
D-Cellobiose	PM01	F11
Inosine	PM01	F12
Glycyl-L-Glutamic Acid	PM01	G01
Tricarballylic acid	PM01	G02
L-Serine	PM01	G03
L-Threonine	PM01	G04
L-Alanine	PM01	G05
L-Alanyl-Glycine	PM01	G06
Acetoacetic Acid	PM01	G07
N-Acetyl-D-mannosamine	PM01	G08
Mono-Methylsuccinate	PM01	G09
Methylpyruvate	PM01	G10
D-Malic Acid	PM01	G11
L-Malic Acid	PM01	G12
Glycyl-L-Proline	PM01	H01
p-Hydroxy Phenyl Acetic Acid	PM01	H02
m-Hydroxyphenyl Acetic acid	PM01	H03
Tyramine	PM01	H04
D-Psicose	PM01	H05
L-Lyxose	PM01	H06
Glucuronamide	PM01	H07
Pyruvic Acid	PM01	H08
L-Galactonic acid-g-Lactone	PM01	H09
D-Galacturonic Acid	PM01	H10
Phenylethylamine	PM01	H11
2-Aminoethanol	PM01	H12
Negative Control	PM02	A01
Chondroitin Sulfate C	PM02	A02
a-Cyclodextrin	PM02	A03
b-Cyclodextrin	PM02	A04
g-Cyclodextrin	PM02	A05
Dextrin	PM02	A06
Gelatin	PM02	A07
Glycogen	PM02	A08
Inulin	PM02	A09
Laminarin	PM02	A10
Mannan	PM02	A11
Pectin	PM02	A12
N-Acetyl-D-Galactosamine	PM02	B01
N-Acetyl-Neuraminic Acid	PM02	B02
D-Allose	PM02	B03
Amygdalin	PM02	B04
D-Arabinose	PM02	B05
D-Arabitol	PM02	B06
L-Arabitol	PM02	B07
Arbutin	PM02	B08
2-Deoxy-D-Ribose	PM02	B09
I-Erythritol	PM02	B10
D-Fucose	PM02	B11
3-O-b-D-Galactopyranosyl-D-Arabinose	PM02	B12
Gentiobiose	PM02	C01
L-Glucose	PM02	C02
Lactitol	PM02	C03
D-Melezitose	PM02	C04
Maltitol	PM02	C05
a-Methyl-D-Glucoside	PM02	C06
Methyl beta-D-galactoside	PM02	C07
3-Methylglucose	PM02	C08
b-Methyl-D-Glucuronic acid	PM02	C09
a-Methyl-D-Mannoside	PM02	C10
b-Methyl-D-Xyloside	PM02	C11
Palatinose	PM02	C12
D-Raffinose	PM02	D01
Salicin	PM02	D02
Sedoheptulosan	PM02	D03
L-Sorbose	PM02	D04
Stachyose	PM02	D05
D-Tagatose	PM02	D06
Turanose	PM02	D07
Xylitol	PM02	D08
N-Acetyl-D-Glucosaminitol	PM02	D09
Gamma-Aminobutyric acid	PM02	D10
5-Aminovaleric acid	PM02	D11
Butyric Acid	PM02	D12
Capric Acid	PM02	E01
Caproic Acid	PM02	E02
Citraconic Acid	PM02	E03
Citramalic Acid	PM02	E04
D-Glucosamine	PM02	E05
2-Hydroxy Benzoic Acid	PM02	E06
4-Hydroxy Benzoic Acid	PM02	E07
(R)-3-Hydroxybutyric acid	PM02	E08
4-Hydroxybutyric acid	PM02	E09
a-Keto-Valeric Acid	PM02	E10
Itaconic Acid	PM02	E11
5-Keto-D-Gluconic acid	PM02	E12
D-Lactic acid Methyl Ester	PM02	F01
Malonic Acid	PM02	F02
Melibionic acid	PM02	F03
Oxalic Acid	PM02	F04
Oxalomalic Acid	PM02	F05
Quinic Acid	PM02	F06
D-Ribono-1,4-Lactone	PM02	F07
Sebacic Acid	PM02	F08
Sorbic acid	PM02	F09
Succinamic acid	PM02	F10
D-Tartaric acid	PM02	F11
L-Tartaric Acid	PM02	F12
Acetamide	PM02	G01
L-Alaninamide	PM02	G02
N-Acetyl-LGlutamic Acid	PM02	G03
L-Arginine	PM02	G04
Glycine	PM02	G05
L-Histidine	PM02	G06
L-Homoserine	PM02	G07
trans-4-hydroxy-L-proline	PM02	G08
L-Isoleucine	PM02	G09
L-Leucine	PM02	G10
L-Lysine	PM02	G11
L-Methionine	PM02	G12
L-Ornithine	PM02	H01
L-Phenylalanine	PM02	H02
L-Pyroglutamic Acid	PM02	H03
L-Valine	PM02	H04
L-Carnitine	PM02	H05
Sec-Butylamine	PM02	H06
D,L-Octopamine	PM02	H07
Putrescine	PM02	H08
Dihydroxy Acetone	PM02	H09
2,3-Butanediol	PM02	H10
2,3-Butanedione	PM02	H11
3-Hydroxy 2-Butanone	PM02	H12
