# Supplementary material for: Metabolic modelling reveals the specialization of secondary replicons for niche adaptation in Sinorhizobium meliloti
Source: Nat Commun. 2016 Jul 22;7:12219. doi: 10.1038/ncomms12219 (PMC4961836; doi:10.1038/ncomms12219)
Supplement: Supplementary Data 2 — Contains all the raw Phenotype MicroArrayTM data that was generated in this study in the form of .csv files. [file ncomms12219-s3.zip › Biolog_results_summary.xlsx]

## Sheet: AV values
			AV value
Compound	Plate_ID	Well_ID	RmP110	B154	B141	B163	B181	B108	B109	B179	B118	B182	B161	RmP110-2	B180
Negative Control	PM01	A01	0	0	0	0	0	0	0	0	0	0	0	0	0
L-Arabinose	PM01	A02	9	9	9	8	7	7	9	3	9	8	9	9	8
N-Acetyl-D-Glucosamine	PM01	A03	9	9	9	8	9	9	9	9	9	8	9	9	8
D-Saccharic Acid	PM01	A04	0	0	0	0	0	0	0	0	0	0	0	0	0
Succinic Acid	PM01	A05	8	8	8	8	8	8	8	9	9	0	8	8	7
D-Galactose	PM01	A06	9	9	9	6	9	9	8	8	9	8	9	9	7
L-Aspartic Acid	PM01	A07	5	6	3	2	4	2	4	5	4	0	4	5	2
L-Proline	PM01	A08	9	8	9	4	8	5	8	8	8	6	8	9	3
D-Alanine	PM01	A09	0	0	0	0	0	0	0	0	0	0	0	0	0
D-Trehalose	PM01	A10	9	9	3	6	8	9	9	9	9	8	9	9	7
D-Mannose	PM01	A11	9	9	9	6	9	9	8	7	9	8	9	9	6
Dulcitol	PM01	A12	5	8	4	0	0	6	8	6	8	4	2	5	2
D-Serine	PM01	B01	0	0	0	0	0	0	0	0	0	0	0	0	0
D-Sorbitol	PM01	B02	8	8	9	8	8	8	8	8	8	6	8	8	7
Glycerol	PM01	B03	8	6	8	6	8	6	6	0	8	6	6	8	6
L-Fucose	PM01	B04	8	8	9	6	8	8	5	6	8	6	8	8	0
D-Glucuronic Acid	PM01	B05	0	0	0	0	0	0	0	0	0	0	0	0	0
D-Gluconic Acid	PM01	B06	2	0	0	0	0	0	0	0	0	0	2	2	0
L-Glycerol 1-phosphate	PM01	B07	0	0	0	0	0	0	0	0	0	0	0	0	0
D-Xylose	PM01	B08	9	8	9	4	6	6	8	8	8	8	8	9	7
L-Lactic Acid	PM01	B09	5	4	4	3	4	5	4	1	6	3	3	5	2
Formic Acid	PM01	B10	9	9	9	8	8	9	9	8	9	8	9	9	8
D-Mannitol	PM01	B11	9	9	9	6	9	9	9	9	9	8	8	9	7
L-Glutamic Acid	PM01	B12	9	9	9	5	9	5	9	9	9	3	9	9	3
D-Glucose-6-Phosphate	PM01	C01	0	0	0	0	0	0	1	0	0	0	0	0	0
gamma-D-Galactonolactone	PM01	C02	2	0	0	0	0	0	0	0	0	0	0	2	0
DL-Malic Acid	PM01	C03	8	6	8	6	8	8	6	8	8	0	8	8	6
D-Ribose	PM01	C04	9	6	9	4	8	5	8	8	9	8	8	9	8
Tween 20	PM01	C05	0	0	2	0	0	0	0	0	0	0	0	0	1
L-Rhamnose	PM01	C06	8	6	8	4	8	5	5	6	8	6	6	8	4
D-Fructose	PM01	C07	8	6	8	4	6	8	7	8	8	6	6	8	5
Acetic Acid	PM01	C08	5	4	6	0	4	3	3	3	4	0	4	5	0
alpha-D-Glucose	PM01	C09	8	6	8	4	6	8	5	5	8	6	6	8	3
Maltose	PM01	C10	8	8	8	6	6	8	8	8	8	6	8	8	6
D-Melibiose	PM01	C11	9	8	9	6	8	8	8	8	8	0	0	9	6
Thymidine	PM01	C12	2	2	2	2	0	2	3	0	2	1	2	2	0
L-Asparagine	PM01	D01	5	5	6	4	6	0	5	4	5	0	6	5	0
D-Aspartic Acid	PM01	D02	0	0	0	0	0	0	0	0	0	0	0	0	0
D-Glucosaminic Acid	PM01	D03	0	0	3	0	0	0	0	1	0	0	0	0	0
12-Propanediol	PM01	D04	0	0	0	0	0	0	0	0	0	0	0	0	0
Tween 40	PM01	D05	0	0	0	0	0	0	0	0	0	0	0	0	0
alpha-Ketoglutaric acid	PM01	D06	0	0	2	0	0	0	0	0	0	0	0	0	0
alpha-Ketobutyrate	PM01	D07	0	0	0	0	0	0	0	0	0	0	0	0	0
a-Methyl-D-Galactoside	PM01	D08	5	6	6	4	6	6	7	6	6	0	0	5	3
alpha-D-lactose	PM01	D09	8	8	8	4	8	8	5	7	8	6	0	8	6
Lactulose	PM01	D10	8	8	9	6	8	8	8	8	8	6	0	8	6
Sucrose	PM01	D11	9	9	9	6	9	9	8	9	9	8	9	9	7
Uridine	PM01	D12	5	6	6	4	5	3	7	4	7	3	5	5	0
L-Glutamine	PM01	E01	9	9	9	8	9	6	9	9	9	6	9	9	3
M-Tartaric Acid	PM01	E02	0	0	0	0	0	0	0	0	0	0	0	0	0
D-Glucose-1-Phosphate	PM01	E03	0	0	0	0	0	0	0	0	0	0	0	0	0
D-Fructose-6-Phosphate	PM01	E04	0	0	0	0	0	0	0	0	0	0	0	0	0
Tween 80	PM01	E05	2	0	0	0	0	0	0	0	0	0	0	2	0
a-Hydroxyglutaric acid-g-Lactone	PM01	E06	0	0	0	0	0	0	0	0	0	0	0	0	0
2-Hydroxybutyric acid	PM01	E07	0	0	0	0	0	0	0	1	0	0	0	0	0
b-Methyl-D-Glucoside	PM01	E08	5	6	8	3	6	5	6	3	6	4	6	5	5
Adonitol	PM01	E09	5	6	8	4	6	6	5	6	6	4	6	5	5
Maltotriose	PM01	E10	8	8	8	6	8	8	8	8	8	6	8	8	6
2-Deoxy Adenosine	PM01	E11	0	0	0	0	0	0	0	0	0	0	0	0	0
Adenosine	PM01	E12	5	5	3	4	3	3	5	3	2	3	3	5	0
Glycyl-L-Aspartic Acid	PM01	F01	5	6	5	4	6	2	8	4	6	6	3	5	2
Citric Acid	PM01	F02	0	0	0	0	0	0	0	0	0	0	0	0	0
M-Inositol	PM01	F03	8	8	8	6	8	8	8	0	0	6	8	8	5
D-Threonine	PM01	F04	0	0	0	0	0	0	0	0	0	0	0	0	0
Fumaric Acid	PM01	F05	8	6	9	4	8	8	6	8	8	0	8	8	6
Bromosuccinic acid	PM01	F06	4	4	4	4	4	4	4	4	4	0	4	4	2
Propionic Acid	PM01	F07	1	1	0	1	1	0	1	1	1	0	1	1	0
Mucic Acid	PM01	F08	0	0	0	0	0	0	0	0	0	0	0	0	0
Glycolic Acid	PM01	F09	0	0	0	0	0	0	0	0	0	0	0	0	0
Glyoxylic Acid	PM01	F10	0	0	0	0	0	0	0	0	0	0	0	0	0
D-Cellobiose	PM01	F11	8	8	9	6	8	9	8	8	8	8	8	8	7
Inosine	PM01	F12	0	2	2	0	2	0	1	0	0	1	0	0	0
Glycyl-L-Glutamic Acid	PM01	G01	9	9	9	8	9	8	9	9	9	8	8	9	5
Tricarballylic acid	PM01	G02	0	0	0	0	0	0	0	0	0	0	0	0	0
L-Serine	PM01	G03	8	6	8	6	6	0	6	4	6	3	6	8	0
L-Threonine	PM01	G04	0	0	0	0	0	0	1	0	0	0	0	0	0
L-Alanine	PM01	G05	5	4	6	3	5	0	5	3	6	3	4	5	1
L-Alanyl-Glycine	PM01	G06	6	6	6	4	6	2	4	6	6	4	6	6	0
Acetoacetic Acid	PM01	G07	2	2	2	2	2	2	2	2	0	0	2	2	0
N-Acetyl-D-mannosamine	PM01	G08	0	0	0	0	0	0	1	0	0	0	0	0	0
Mono-Methylsuccinate	PM01	G09	0	0	0	0	0	2	0	0	0	0	0	0	2
Methylpyruvate	PM01	G10	4	4	2	4	4	3	3	3	4	3	4	4	0
D-Malic Acid	PM01	G11	0	2	2	2	0	2	2	0	1	0	2	0	2
L-Malic Acid	PM01	G12	9	9	9	8	9	9	9	9	9	0	9	9	8
Glycyl-L-Proline	PM01	H01	5	6	4	5	6	3	5	8	8	4	2	5	2
p-Hydroxy Phenyl Acetic Acid	PM01	H02	0	0	0	0	0	0	0	0	0	2	0	0	1
m-Hydroxyphenyl Acetic acid	PM01	H03	0	0	0	0	0	0	0	0	1	0	0	0	1
Tyramine	PM01	H04	0	0	0	0	0	0	0	0	0	0	0	0	0
D-Psicose	PM01	H05	9	9	9	0	9	9	9	9	9	8	9	9	8
L-Lyxose	PM01	H06	3	4	2	0	2	3	0	0	3	2	3	3	2
Glucuronamide	PM01	H07	0	1	0	0	0	0	0	0	0	0	0	0	0
Pyruvic Acid	PM01	H08	5	3	6	4	6	4	5	5	6	3	4	5	0
L-Galactonic acid-g-Lactone	PM01	H09	0	0	0	0	2	0	0	0	2	2	0	0	2
D-Galacturonic Acid	PM01	H10	0	0	0	0	0	0	0	0	0	0	0	0	0
Phenylethylamine	PM01	H11	0	0	0	0	0	0	0	0	0	0	0	0	0
2-Aminoethanol	PM01	H12	2	2	2	2	2	0	1	0	2	0	2	2	0
Negative Control	PM02	A01	0	0	0	0	0	0	0	0	0	0	0	0	0
Chondroitin Sulfate C	PM02	A02	0	0	0	0	0	0	0	0	0	0	0	0	0
a-Cyclodextrin	PM02	A03	0	0	0	0	0	0	0	0	0	0	0	0	0
b-Cyclodextrin	PM02	A04	0	0	0	0	0	0	0	0	0	0	0	0	0
g-Cyclodextrin	PM02	A05	0	0	0	0	0	0	0	0	0	0	0	0	0
Dextrin	PM02	A06	2	2	2	2	2	2	2	2	2	2	2	2	2
Gelatin	PM02	A07	0	0	0	0	0	0	0	0	0	0	0	0	0
Glycogen	PM02	A08	2	0	2	2	0	0	0	0	0	0	0	2	0
Inulin	PM02	A09	0	0	0	0	0	0	0	0	0	0	0	0	0
Laminarin	PM02	A10	0	2	0	0	0	0	0	2	0	0	0	0	0
Mannan	PM02	A11	0	2	2	2	0	0	2	2	2	0	2	0	0
Pectin	PM02	A12	0	0	2	2	0	0	2	0	0	0	2	0	2
N-Acetyl-D-Galactosamine	PM02	B01	5	6	6	4	0	4	6	4	6	4	4	5	0
N-Acetyl-Neuraminic Acid	PM02	B02	0	0	0	0	0	0	0	0	0	0	0	0	0
D-Allose	PM02	B03	2	3	0	3	2	0	3	0	3	3	0	2	0
Amygdalin	PM02	B04	0	0	0	0	0	0	0	0	0	0	0	0	0
D-Arabinose	PM02	B05	8	8	8	6	6	6	8	8	8	6	8	8	6
D-Arabitol	PM02	B06	9	9	9	8	9	8	8	9	9	8	9	9	7
L-Arabitol	PM02	B07	8	8	8	6	8	8	8	8	8	6	8	8	6
Arbutin	PM02	B08	5	4	4	3	4	3	5	3	4	4	4	5	0
2-Deoxy-D-Ribose	PM02	B09	1	1	0	1	1	1	0	0	0	0	0	1	1
I-Erythritol	PM02	B10	5	6	8	6	4	6	6	6	6	6	6	5	6
D-Fucose	PM02	B11	3	3	3	0	0	0	3	3	2	3	3	3	2
3-O-b-D-Galactopyranosyl-D-Arabinose	PM02	B12	0	0	0	0	0	0	0	0	0	0	0	0	0
Gentiobiose	PM02	C01	9	9	9	9	9	9	9	9	9	9	9	9	8
L-Glucose	PM02	C02	0	0	0	0	0	0	0	0	0	0	0	0	0
Lactitol	PM02	C03	0	0	0	0	0	0	1	0	1	0	0	0	0
D-Melezitose	PM02	C04	3	4	0	0	4	3	3	4	1	0	4	3	0
Maltitol	PM02	C05	5	6	0	6	6	5	6	6	6	4	6	5	5
a-Methyl-D-Glucoside	PM02	C06	0	0	0	0	0	0	0	0	0	0	0	0	0
Methyl beta-D-galactoside	PM02	C07	8	8	8	6	8	8	8	8	8	6	0	8	4
3-Methylglucose	PM02	C08	8	8	8	6	8	8	8	6	8	6	8	8	6
b-Methyl-D-Glucuronic acid	PM02	C09	0	0	0	0	0	0	0	0	0	0	0	0	0
a-Methyl-D-Mannoside	PM02	C10	0	0	0	0	0	0	0	0	0	0	0	0	0
b-Methyl-D-Xyloside	PM02	C11	9	8	9	8	8	8	8	9	9	8	8	9	7
Palatinose	PM02	C12	9	8	0	4	6	6	8	8	9	6	8	9	6
D-Raffinose	PM02	D01	9	8	9	4	6	6	6	6	9	0	0	9	2
Salicin	PM02	D02	5	6	8	6	6	6	8	4	8	6	6	5	3
Sedoheptulosan	PM02	D03	0	0	0	0	0	0	0	0	0	0	0	0	0
L-Sorbose	PM02	D04	1	0	0	0	0	0	0	0	1	0	1	1	0
Stachyose	PM02	D05	0	0	0	0	0	0	0	0	0	0	0	0	0
D-Tagatose	PM02	D06	8	8	8	6	1	8	8	8	8	6	6	8	6
Turanose	PM02	D07	8	6	8	6	8	8	8	8	8	6	8	8	6
Xylitol	PM02	D08	0	0	0	0	0	0	0	0	0	0	0	0	0
N-Acetyl-D-Glucosaminitol	PM02	D09	0	0	0	0	0	0	0	0	0	0	0	0	0
Gamma-Aminobutyric acid	PM02	D10	5	6	8	3	5	3	4	3	6	3	6	5	0
5-Aminovaleric acid	PM02	D11	3	2	2	2	0	3	3	2	2	0	3	3	0
Butyric Acid	PM02	D12	0	0	0	0	0	0	0	0	0	0	0	0	0
Capric Acid	PM02	E01	0	0	0	0	0	0	0	0	0	0	0	0	0
Caproic Acid	PM02	E02	0	0	0	0	0	0	0	0	0	0	0	0	0
Citraconic Acid	PM02	E03	0	0	0	0	0	0	0	0	0	0	0	0	0
Citramalic Acid	PM02	E04	0	0	0	0	0	0	0	0	0	0	0	0	0
D-Glucosamine	PM02	E05	5	0	8	0	0	4	4	4	6	4	6	5	5
2-Hydroxy Benzoic Acid	PM02	E06	0	0	0	0	0	0	0	0	0	0	0	0	0
4-Hydroxy Benzoic Acid	PM02	E07	0	0	0	0	0	0	0	0	0	0	0	0	0
(R)-3-Hydroxybutyric acid	PM02	E08	3	3	3	3	3	3	3	0	3	0	3	3	2
4-Hydroxybutyric acid	PM02	E09	0	0	0	0	0	0	0	0	0	0	0	0	0
a-Keto-Valeric Acid	PM02	E10	0	0	0	0	0	0	0	0	0	0	0	0	0
Itaconic Acid	PM02	E11	0	0	0	0	0	0	0	0	0	0	0	0	0
5-Keto-D-Gluconic acid	PM02	E12	0	0	0	0	0	0	0	0	0	0	0	0	0
D-Lactic acid Methyl Ester	PM02	F01	0	0	0	0	0	0	0	0	0	0	0	0	0
Malonic Acid	PM02	F02	0	0	0	0	0	0	0	0	0	0	0	0	0
Melibionic acid	PM02	F03	5	6	8	6	6	6	6	6	6	0	0	5	2
Oxalic Acid	PM02	F04	0	0	0	0	0	0	0	0	0	0	0	0	0
Oxalomalic Acid	PM02	F05	0	0	0	0	0	0	0	0	0	0	0	0	0
Quinic Acid	PM02	F06	0	0	0	0	0	0	0	0	0	0	0	0	0
D-Ribono-1,4-Lactone	PM02	F07	5	4	6	3	6	6	5	5	4	4	4	5	2
Sebacic Acid	PM02	F08	0	0	0	0	0	0	0	0	0	0	0	0	0
Sorbic acid	PM02	F09	0	0	0	0	0	0	0	0	0	0	0	0	0
Succinamic acid	PM02	F10	2	2	2	2	2	2	2	2	2	0	2	2	2
D-Tartaric acid	PM02	F11	0	0	0	0	0	0	0	0	0	0	0	0	0
L-Tartaric Acid	PM02	F12	0	0	0	0	0	0	0	0	0	0	0	0	0
Acetamide	PM02	G01	0	0	0	0	0	0	0	0	0	0	0	0	0
L-Alaninamide	PM02	G02	0	0	0	0	0	0	0	0	0	0	0	0	0
N-Acetyl-LGlutamic Acid	PM02	G03	0	0	0	0	0	0	0	0	0	0	0	0	0
L-Arginine	PM02	G04	5	6	6	2	6	1	6	4	0	3	4	5	1
Glycine	PM02	G05	0	0	0	0	0	0	0	0	0	0	0	0	0
L-Histidine	PM02	G06	9	0	9	8	0	4	9	7	9	5	8	9	1
L-Homoserine	PM02	G07	1	0	1	0	0	0	0	1	0	0	0	1	0
trans-4-hydroxy-L-proline	PM02	G08	8	8	0	6	9	8	8	8	8	6	8	8	6
L-Isoleucine	PM02	G09	3	3	4	3	0	1	3	4	3	0	2	3	0
L-Leucine	PM02	G10	5	4	4	3	4	2	4	4	4	2	4	5	0
L-Lysine	PM02	G11	8	8	8	6	0	8	8	8	8	4	8	8	3
L-Methionine	PM02	G12	0	0	0	0	0	0	2	0	0	0	0	0	2
L-Ornithine	PM02	H01	9	8	9	4	9	0	6	8	0	4	8	9	1
L-Phenylalanine	PM02	H02	0	0	0	0	0	0	0	0	0	0	0	0	0
L-Pyroglutamic Acid	PM02	H03	0	0	0	0	0	0	0	0	0	0	0	0	0
L-Valine	PM02	H04	0	0	0	1	0	0	0	0	0	0	1	0	0
L-Carnitine	PM02	H05	0	2	2	2	0	0	0	2	0	2	0	0	1
Sec-Butylamine	PM02	H06	0	0	0	0	0	0	0	0	0	0	0	0	0
D,L-Octopamine	PM02	H07	0	0	0	0	0	0	0	0	0	0	0	0	0
Putrescine	PM02	H08	0	0	0	0	0	0	0	0	0	0	0	0	0
Dihydroxy Acetone	PM02	H09	3	3	3	3	3	3	3	3	3	3	3	3	3
2,3-Butanediol	PM02	H10	0	0	0	0	0	0	0	0	0	0	0	0	0
2,3-Butanedione	PM02	H11	0	0	0	0	0	0	0	0	0	0	0	0	0
3-Hydroxy 2-Butanone	PM02	H12	0	0	0	0	0	0	0	0	0	0	0	0	0
