# Supplementary material for: Metabolic modelling reveals the specialization of secondary replicons for niche adaptation in Sinorhizobium meliloti
Source: Nat Commun. 2016 Jul 22;7:12219. doi: 10.1038/ncomms12219 (PMC4961836; doi:10.1038/ncomms12219)
Supplement: Supplementary Data 3 — Contains tables that list all the reactions showing different characteristics during growth in bulk soil versus the rhizosphere. [file ncomms12219-s4.xlsx]

## Sheet: README
This workbook contains 9 sheets. The 'On' sheet contains information for iGD1575 reactions that carry flux when growth is simulated in the rhizosphere but carry no flux when growth is simulated in bulk soil. The 'Off' sheet contains information for iGD1575 reactions that carry flux when growth is simulated in bulk soil but carry no flux when growth is simulated in the rhizosphere. The 'Up' sheet …

## Sheet: On
Reaction	Name	KeggMap	Equation	Note	KeggID	Roles	Subsystem	Enzyme
rxn01635	1-Pyrroline-4-hydroxy-2-carboxylate aminohydrolase (decyclizing)	Arginine and proline metabolism	[c] : cpd00001 + cpd00067 + cpd02626 <==> cpd00013 + cpd00340	H2O + H+ + 1-Pyrroline-4-hydroxy-2-carboxylate <=> NH3 + 2,5-Dioxopentanoate	R02280	1-pyrroline-4-hydroxy-2-carboxylate deaminase (EC 3.5.4.22)	Proline, 4-hydroxyproline uptake and utilization	3.5.4.22
rxn02360	trans-4-Hydroxy-L-proline 2-epimerase	Arginine and proline metabolism	[c] : cpd00851 <==> cpd02175	trans-4-Hydroxy-L-proline <=> cis-4-Hydroxy-D-proline	R03296	4-hydroxyproline epimerase (EC 5.1.1.8)	Proline, 4-hydroxyproline uptake and utilization	5.1.1.8
rxn02946	cis-4-Hydroxy-D-proline:oxygen oxidoreductase (deaminating)	Arginine and proline metabolism	[c] : cpd00007 + cpd02175 --> cpd00025 + cpd02626	Oxygen + cis-4-Hydroxy-D-proline => H2O2 + 1-Pyrroline-4-hydroxy-2-carboxylate	R04221	D-amino-acid oxidase (EC 1.4.3.3)	Proline, 4-hydroxyproline uptake and utilization	1.4.3.3
rxn00818	Raffinose galactohydrolase	Galactose metabolism	[c] : cpd00001 + cpd00382 <==> cpd00076 + cpd00108	H2O + Raffinose <=> Sucrose + D-Galactose	R01103	Alpha-galactosidase (EC 3.2.1.22)	Fructooligosaccharides(FOS) and Raffinose Utilization/ / Melibiose Utilization	3.2.1.22
rxn02596	a-galactosidase (stachyose)	Galactose metabolism	[c] : cpd00001 + cpd01133 <==> cpd00108 + cpd00382	H2O + Stachyose <=> D-Galactose + Raffinose	R03634	Alpha-galactosidase (EC 3.2.1.22)	Fructooligosaccharides(FOS) and Raffinose Utilization/ / Melibiose Utilization	3.2.1.22
rxn00165	L-serine ammonia-lyase	Glycine, serine and threonine metabolism	[c] : cpd00054 --> cpd00013 + cpd00020	L-Serine => NH3 + Pyruvate	R00220/ R00223	L-serine dehydratase, alpha subunit (EC 4.3.1.17)/ / L-serine dehydratase, beta subunit (EC 4.3.1.17)/ / L-serine dehydratase 1 (EC 4.3.1.17)/ / L-serine dehydratase (EC 4.3.1.17)	Pyruvate Alanine Serine Interconversions/ / Glycine cleavage system/ / Glycine and Serine Utilization	4.3.1.17/ 4.3.1.19/ 4.3.1.15/ 4.2.1.13
biomass_rhizo		No Info
rxn00022s		No Info
rxnBLGFcpd00041		No Info
rxnBLTPcpd00076		No Info
rxnBLTPcpd00382		No Info
rxnBLTPcpd00851		No Info
rxnBLTPcpd01133		No Info
rxnEPSlmw2		No Info
rxnNDBS1		No Info
rxnNDBS2		No Info
rxnNDBS3		No Info
rxnNDBS4		No Info
rxnNDBS5		No Info
rxnNDBS6		No Info
rxnNDBS7		No Info
rxnNDBS8		No Info
rxn01187	D-Xylulose 5-phosphate D-glyceraldehyde-3-phosphate-lyase	Pentose phosphate pathway/ Methane metabolism/ Carbon fixation in photosynthetic organisms	[c] : cpd00009 + cpd00067 + cpd00198 --> cpd00001 + cpd00102 + cpd00196	Orthophosphate + H+ + D-Xylulose 5-phosphate => H2O + D-Glyceraldehyde 3-phosphate + Acetyl phosphate	R01621	Xylulose-5-phosphate phosphoketolase (EC 4.1.2.9)	Pyruvate metabolism II: acetyl-CoA, acetogenesis from pyruvate/ / Pentose phosphate pathway/ / Fermentations: Lactate	4.1.2.9
rxn00474	L-Serine hydro-lyase (adding indoleglycerol-phosphate)	Phenylalanine, tyrosine and tryptophan biosynthesis	[c] : cpd00054 + cpd00359 <==> cpd00001 + cpd00065	L-Serine + Indole <=> H2O + L-Tryptophan	R00674	Tryptophan synthase beta chain (EC 4.2.1.20)/ / Tryptophan synthase alpha chain (EC 4.2.1.20)	Auxin biosynthesis/ / Tryptophan synthesis	4.2.1.20
rxn00726	Chorismate pyruvate-lyase (amino-accepting)	Phenylalanine, tyrosine and tryptophan biosynthesis	[c] : cpd00013 + cpd00216 --> cpd00001 + cpd00020 + cpd00067 + cpd00093	NH3 + Chorismate => H2O + Pyruvate + H+ + Anthranilate	R00985	Anthranilate synthase, amidotransferase component (EC 4.1.3.27)/ / Anthranilate synthase, aminase component (EC 4.1.3.27)	Chorismate: Intermediate for synthesis of PAPA antibiotics, PABA, anthranilate, 3-hydroxyanthranilate and more./ / Tryptophan synthesis	4.1.3.27
rxn01682	(1S,2R)-1-C-(indol-3-yl)glycerol 3-phosphate	Phenylalanine, tyrosine and tryptophan biosynthesis/ Benzoxazinone biosynthesis	[c] : cpd02210 <==> cpd00102 + cpd00359	Indoleglycerol phosphate <=> D-Glyceraldehyde 3-phosphate + Indole	R02340	Tryptophan synthase beta chain (EC 4.2.1.20)/ / Tryptophan synthase alpha chain (EC 4.2.1.20)	Auxin biosynthesis/ / Tryptophan synthesis	4.1.2.8/ 4.2.1.20
rxn00361	ATP:adenylylsulfate 3'-phosphotransferase	Purine metabolism/ Sulfur metabolism	[c] : cpd00002 + cpd00193 <==> cpd00008 + cpd00044	ATP + Adenylyl sulfate <=> ADP + 3'-Phosphoadenylyl sulfate	R00509	Adenylylsulfate kinase (EC 2.7.1.25)	Superpathway of cysteine biosynthesis/ / O-Methyl Phosphoramidate Capsule Modification in Campylobacter/ / Cysteine Biosynthesis/ / Inorganic Sulfur Assimilation/ / Sulfate assimilation	2.7.1.25
rxn00412	UTP:ammonia ligase(ADP-forming)	Pyrimidine metabolism	[c] : cpd00001 + cpd00002 + cpd00053 + cpd00062 --> cpd00008 + cpd00009 + cpd00023 + cpd00052 + (2) cpd00067	H2O + ATP + L-Glutamine + UTP => ADP + Orthophosphate + L-Glutamate + CTP + (2) H+	R00573	CTP synthase (EC 6.3.4.2)	pyrimidine conversions	6.3.4.2
rxn00006	hydrogen-peroxide:hydrogen-peroxide oxidoreductase		[c] : (2) cpd00025 --> (2) cpd00001 + cpd00007	(2) H2O2 => (2) H2O + Oxygen	R00009	Catalase (EC 1.11.1.6)	Protection from Reactive Oxygen Species/ / Oxidative stress/ / Photorespiration (oxidative C2 cycle)	1.11.1.6
rxn00137	Adenosine 3',5'-bisphosphate 3'(2')-phosphohydrolase		[c] : cpd00001 + cpd00045 --> cpd00009 + cpd00018 + cpd00067	H2O + Adenosine 3',5'-bisphosphate => Orthophosphate + AMP + H+	R00188	3'(2'),5'-bisphosphate nucleotidase (EC 3.1.3.7)	Inorganic Sulfur Assimilation	3.1.3.7
rxn05146	L-Glutamate-ABC transport		cpd00001[c] + cpd00002[c] + cpd00023[e] --> cpd00008[c] + cpd00009[c] + cpd00023[c] + cpd00067[c]	H2O + ATP + L-Glutamate[e] => ADP + Orthophosphate + L-Glutamate + H+		Glutamate Aspartate transport system permease protein GltJ (TC 3.A.1.3.4)/ / Glutamate ABC transporter, periplasmic glutamine-binding protein/ / Glutamate Aspartate transport ATP-binding protein GltL (TC 3.A.1.3.4)/ / Glutamate Aspartate transport system permease protein GltK (TC 3.A.1.3.4)/ / Glutamate Aspartate periplasmic binding protein precursor GltI (TC 3.A.1.3.4)	ABC transporter glutamate aspartate (TC 3.A.1.3.4)
rxn05736	fatty-acid--CoA ligase (tetradecanoate)		[c] : cpd00002 + cpd00010 + cpd00067 + cpd03847 --> cpd00012 + cpd00018 + cpd01695	ATP + CoA + H+ + Tetradecanoic acid => Pyrophosphate + AMP + Tetradecanoyl-CoA		Long-chain-fatty-acid--CoA ligase (EC 6.2.1.3)	Leucine Degradation and HMG-CoA Metabolism/ / Biotin biosynthesis/ / n-Phenylalkanoic acid degradation/ / HMG CoA Synthesis/ / Unsaturated Fatty Acid Metabolism	6.2.1.3
rxn05744	b-ketoacyl synthetase (n-C14:0)		[c] : (12) cpd00005 + cpd00022 + (17) cpd00067 + (6) cpd00070 --> (5) cpd00001 + (12) cpd00006 + (7) cpd00010 + (6) cpd00011 + cpd03847	(12) NADPH + Acetyl-CoA + (17) H+ + (6) Malonyl-CoA => (5) H2O + (12) NADP+ + (7) CoA + (6) CO2 + Tetradecanoic acid				2.3.1.41
rxn07991	3-oxoacyl-[acyl-carrier-protein] reductase (n-C16:1)		[c] : cpd00005 + cpd00067 + cpd15375 <==> cpd00006 + cpd15369	NADPH + H+ + 3-oxo-cis-palm-9-eoyl-[acyl-carrier protein] <=> NADP+ + (R)-3-hydroxy-cis-palm-9-eoyl-[acyl-carrier protein]				1.1.1.100
rxn08000	3-oxoacyl-[acyl-carrier-protein] synthase (n-C16:1)		[c] : cpd00067 + cpd11492 + cpd15294 --> cpd00011 + cpd11493 + cpd15375	H+ + Malonyl-[acyl-carrier protein] + Tetradecenoyl-ACP => CO2 + Acyl-carrier protein + 3-oxo-cis-palm-9-eoyl-[acyl-carrier protein]				2.3.1.41
rxn08015	acyl-[acyl-carrier-protein] synthetase (n-C14:1)		[c] : cpd00002 + cpd00067 + cpd11493 + cpd15298 --> cpd00012 + cpd00018 + cpd15294	ATP + H+ + Acyl-carrier protein + tetradecenoate => Pyrophosphate + AMP + Tetradecenoyl-ACP				6.2.1.20
rxn08084	1-tetradecanoyl-sn-glycerol 3-phosphate O-acyltransferase (n-C14:0)		[c] : cpd11466 + cpd15331 --> cpd11493 + cpd15522	Tetradecanoyl-[acp] + 1-tetradecanoyl-sn-glycerol 3-phosphate => Acyl-carrier protein + 1,2-ditetradecanoyl-sn-glycerol 3-phosphate		1-acyl-sn-glycerol-3-phosphate acyltransferase (EC 2.3.1.51)	Glycerolipid and Glycerophospholipid Metabolism in Bacteria	2.3.1.51
rxn10212	myristoyl-1-acylglycerol-3-phosphate O-acyltransferase		[c] : cpd01695 + cpd15331 --> cpd00010 + cpd15522	Tetradecanoyl-CoA + 1-tetradecanoyl-sn-glycerol 3-phosphate => CoA + 1,2-ditetradecanoyl-sn-glycerol 3-phosphate		1-acyl-sn-glycerol-3-phosphate acyltransferase (EC 2.3.1.51)	Glycerolipid and Glycerophospholipid Metabolism in Bacteria	2.3.1.51
rxn10883	L-serine transport via ABC system		cpd00001[c] + cpd00002[c] + cpd00054[e] --> cpd00008[c] + cpd00009[c] + cpd00054[c] + cpd00067[c]	H2O + ATP + L-Serine[e] => ADP + Orthophosphate + L-Serine + H+

## Sheet: Off
Reaction	Name	KeggMap	Equation	Note	KeggID	Roles	Subsystem	Enzyme
rxn00395	L-Arginine iminohydrolase	Arginine and proline metabolism	[c] : cpd00001 + cpd00051 --> cpd00013 + cpd00274	H2O + L-Arginine => NH3 + L-Citrulline	R00552	Arginine deiminase (EC 3.5.3.6)	Arginine Deiminase Pathway/ / Arginine and Ornithine Degradation	3.5.3.6
rxn05322	Butyryl-[acyl-carrier protein]:malonyl-CoA	Fatty acid biosynthesis	[c] : cpd00003 + cpd11464 <==> cpd00004 + cpd00067 + cpd11465	NAD+ + Butyryl-[acp] <= NADH + H+ + But-2-enoyl-[acyl-carrier protein]	R04429	Enoyl-[acyl-carrier-protein] reductase [NADH] (EC 1.3.1.9)	Fatty Acid Biosynthesis FASII/ / mycolic acid synthesis	1.3.1.9/ 2.3.1.86
rxn05324	Dodecanoyl-[acyl-carrier protein]:malonyl-CoA	Fatty acid biosynthesis	[c] : cpd00003 + cpd11468 <==> cpd00004 + cpd00067 + cpd11469	NAD+ + Dodecanoyl-[acyl-carrier protein] <= NADH + H+ + trans-Dodec-2-enoyl-[acp]	R04724	Enoyl-[acyl-carrier-protein] reductase [NADH] (EC 1.3.1.9)	Fatty Acid Biosynthesis FASII/ / mycolic acid synthesis	1.3.1.9/ 2.3.1.86
rxn05325	Octanoyl-[acyl-carrier protein]:malonyl-CoA	Fatty acid biosynthesis	[c] : cpd00003 + cpd11470 <==> cpd00004 + cpd00067 + cpd11471	NAD+ + Octanoyl-[acp] <= NADH + H+ + trans-Oct-2-enoyl-[acp]	R04958	Enoyl-[acyl-carrier-protein] reductase [NADH] (EC 1.3.1.9)	Fatty Acid Biosynthesis FASII/ / mycolic acid synthesis	1.3.1.9/ 2.3.1.86
rxn05329	(3R)-3-Hydroxybutanoyl-[acyl-carrier-protein] hydro-lyase	Fatty acid biosynthesis	[c] : cpd11478 <==> cpd00001 + cpd11465	(3R)-3-Hydroxybutanoyl-[acyl-carrier protein] <=> H2O + But-2-enoyl-[acyl-carrier protein]	R04428	(3R)-hydroxymyristoyl-[acyl carrier protein] dehydratase (EC 4.2.1.-)/ / 3-hydroxydecanoyl-[acyl-carrier-protein] dehydratase (EC 4.2.1.60)	Fatty Acid Biosynthesis FASII/ / Unsaturated Fatty Acid Metabolism	4.2.1.58
rxn05330	(3R)-3-Hydroxybutanoyl-[acyl-carrier-protein] hydro-lyase	Fatty acid biosynthesis	[c] : cpd11479 <==> cpd00001 + cpd11473	(R)-3-Hydroxyhexanoyl-[acp] <=> H2O + trans-Hex-2-enoyl-[acp]	R04954	(3R)-hydroxymyristoyl-[acyl carrier protein] dehydratase (EC 4.2.1.-)/ / 3-hydroxydecanoyl-[acyl-carrier-protein] dehydratase (EC 4.2.1.60)	Fatty Acid Biosynthesis FASII/ / Unsaturated Fatty Acid Metabolism	2.3.1.85/ 2.3.1.86/ 4.2.1.58
rxn05331	(3R)-3-Hydroxybutanoyl-[acyl-carrier-protein] hydro-lyase	Fatty acid biosynthesis	[c] : cpd11480 <==> cpd00001 + cpd11469	(R)-3-Hydroxydodecanoyl-[acp] <=> H2O + trans-Dodec-2-enoyl-[acp]	R04965	(3R)-hydroxymyristoyl-[acyl carrier protein] dehydratase (EC 4.2.1.-)/ / 3-hydroxydecanoyl-[acyl-carrier-protein] dehydratase (EC 4.2.1.60)	Fatty Acid Biosynthesis FASII/ / Unsaturated Fatty Acid Metabolism	2.3.1.85/ 2.3.1.86/ 4.2.1.58/ 4.2.1.60/ 4.2.1.61
rxn05333	(3R)-3-Hydroxybutanoyl-[acyl-carrier-protein] hydro-lyase	Fatty acid biosynthesis	[c] : cpd11482 <==> cpd00001 + cpd11475	(3R)-3-Hydroxydecanoyl-[acyl-carrier protein] <=> H2O + trans-Dec-2-enoyl-[acp]	R04535	(3R)-hydroxymyristoyl-[acyl carrier protein] dehydratase (EC 4.2.1.-)/ / 3-hydroxydecanoyl-[acyl-carrier-protein] dehydratase (EC 4.2.1.60)	Fatty Acid Biosynthesis FASII/ / Unsaturated Fatty Acid Metabolism	2.3.1.85/ 2.3.1.86/ 4.2.1.58/ 4.2.1.60/ 4.2.1.61
rxn05334	(3R)-3-Hydroxybutanoyl-[acyl-carrier-protein] hydro-lyase	Fatty acid biosynthesis	[c] : cpd11483 <==> cpd00001 + cpd11471	(3R)-3-Hydroxyoctanoyl-[acyl-carrier protein] <=> H2O + trans-Oct-2-enoyl-[acp]	R04537	(3R)-hydroxymyristoyl-[acyl carrier protein] dehydratase (EC 4.2.1.-)/ / 3-hydroxydecanoyl-[acyl-carrier-protein] dehydratase (EC 4.2.1.60)	Fatty Acid Biosynthesis FASII/ / Unsaturated Fatty Acid Metabolism	2.3.1.85/ 2.3.1.86/ 4.2.1.58/ 4.2.1.59/ 4.2.1.61
rxn05337	(3R)-3-Hydroxyhexanoyl-[acyl-carrier-protein]:NADP+ oxidoreductase	Fatty acid biosynthesis	[c] : cpd00006 + cpd11479 <==> cpd00005 + cpd00067 + cpd11486	NADP+ + (R)-3-Hydroxyhexanoyl-[acp] <=> NADPH + H+ + 3-Oxohexanoyl-[acp]	R04953	3-oxoacyl-[acyl-carrier protein] reductase (EC 1.1.1.100)	Fatty Acid Biosynthesis FASII/ / mycolic acid synthesis	1.1.1.100/ 2.3.1.85/ 2.3.1.86
rxn05338	(3R)-3-Hydroxydecanoyl-[acyl-carrier-protein]:NADP+ oxidoreductase	Fatty acid biosynthesis	[c] : cpd00006 + cpd11482 <==> cpd00005 + cpd00067 + cpd11487	NADP+ + (3R)-3-Hydroxydecanoyl-[acyl-carrier protein] <=> NADPH + H+ + 3-Oxodecanoyl-[acp]	R04534	3-oxoacyl-[acyl-carrier protein] reductase (EC 1.1.1.100)	Fatty Acid Biosynthesis FASII/ / mycolic acid synthesis	1.1.1.100/ 2.3.1.85/ 2.3.1.86
rxn05339	(3R)-3-Hydroxybutanoyl-[acyl-carrier protein]:NADP+ oxidoreductase	Fatty acid biosynthesis	[c] : cpd00006 + cpd11478 <==> cpd00005 + cpd00067 + cpd11488	NADP+ + (3R)-3-Hydroxybutanoyl-[acyl-carrier protein] <=> NADPH + H+ + Acetoacetyl-[acp]	R04533	3-oxoacyl-[acyl-carrier protein] reductase (EC 1.1.1.100)	Fatty Acid Biosynthesis FASII/ / mycolic acid synthesis	1.1.1.100/ 2.3.1.85/ 2.3.1.86
rxn05340	(3R)-3-Hydroxydodecanoyl-[acyl-carrier-protein]:NADP+ oxidoreductase	Fatty acid biosynthesis	[c] : cpd00006 + cpd11480 <==> cpd00005 + cpd00067 + cpd11489	NADP+ + (R)-3-Hydroxydodecanoyl-[acp] <=> NADPH + H+ + 3-Oxododecanoyl-[acp]	R04964	3-oxoacyl-[acyl-carrier protein] reductase (EC 1.1.1.100)	Fatty Acid Biosynthesis FASII/ / mycolic acid synthesis	1.1.1.100/ 2.3.1.85/ 2.3.1.86
rxn05341	(3R)-3-Hydroxyoctanoyl-[acyl-carrier-protein]:NADP+ oxidoreductase	Fatty acid biosynthesis	[c] : cpd00006 + cpd11483 <==> cpd00005 + cpd00067 + cpd11490	NADP+ + (3R)-3-Hydroxyoctanoyl-[acyl-carrier protein] <=> NADPH + H+ + 3-Oxooctanoyl-[acp]	R04536	3-oxoacyl-[acyl-carrier protein] reductase (EC 1.1.1.100)	Fatty Acid Biosynthesis FASII/ / mycolic acid synthesis	1.1.1.100/ 2.3.1.85/ 2.3.1.86
rxn05343	Octanoyl-[acyl-carrier protein]:malonyl-[acyl-carrier-protein]	Fatty acid biosynthesis	[c] : cpd00067 + cpd11470 + cpd11492 --> cpd00011 + cpd11487 + cpd11493	H+ + Octanoyl-[acp] + Malonyl-[acyl-carrier protein] => CO2 + 3-Oxodecanoyl-[acp] + Acyl-carrier protein	R04960	3-oxoacyl-[acyl-carrier-protein] synthase, KASII (EC 2.3.1.41)/ / 3-oxoacyl-[acyl-carrier-protein] synthase, KASIII (EC 2.3.1.41)/ / 3-oxoacyl-[acyl-carrier-protein] synthase, KASI (EC 2.3.1.41)	Fatty Acid Biosynthesis FASII/ / mycolic acid synthesis/ / Unsaturated Fatty Acid Metabolism	2.3.1.41/ 2.3.1.85/ 2.3.1.86/ 2.3.1.179/ 2.3.1.180
rxn05346	butyryl-[acyl-carrier protein]:malonyl-[acyl-carrier-protein]	Fatty acid biosynthesis	[c] : cpd00067 + cpd11464 + cpd11492 --> cpd00011 + cpd11486 + cpd11493	H+ + Butyryl-[acp] + Malonyl-[acyl-carrier protein] => CO2 + 3-Oxohexanoyl-[acp] + Acyl-carrier protein	R04952	3-oxoacyl-[acyl-carrier-protein] synthase, KASII (EC 2.3.1.41)/ / 3-oxoacyl-[acyl-carrier-protein] synthase, KASIII (EC 2.3.1.41)/ / 3-oxoacyl-[acyl-carrier-protein] synthase, KASI (EC 2.3.1.41)	Fatty Acid Biosynthesis FASII/ / mycolic acid synthesis/ / Unsaturated Fatty Acid Metabolism	2.3.1.41/ 2.3.1.85/ 2.3.1.86/ 2.3.1.179/ 2.3.1.180
rxn05348	Decanoyl-[acyl-carrier protein]:malonyl-[acyl-carrier-protein]	Fatty acid biosynthesis	[c] : cpd00067 + cpd11474 + cpd11492 --> cpd00011 + cpd11489 + cpd11493	H+ + Decanoyl-[acp] + Malonyl-[acyl-carrier protein] => CO2 + 3-Oxododecanoyl-[acp] + Acyl-carrier protein	R04963	3-oxoacyl-[acyl-carrier-protein] synthase, KASII (EC 2.3.1.41)/ / 3-oxoacyl-[acyl-carrier-protein] synthase, KASIII (EC 2.3.1.41)/ / 3-oxoacyl-[acyl-carrier-protein] synthase, KASI (EC 2.3.1.41)	Fatty Acid Biosynthesis FASII/ / mycolic acid synthesis/ / Unsaturated Fatty Acid Metabolism	2.3.1.41/ 2.3.1.85/ 2.3.1.86/ 2.3.1.179/ 2.3.1.180
rxn05350	hexanoyl-[acyl-carrier protein]:malonyl-[acyl-carrier-protein]	Fatty acid biosynthesis	[c] : cpd00067 + cpd11472 + cpd11492 --> cpd00011 + cpd11490 + cpd11493	H+ + Hexanoyl-[acp] + Malonyl-[acyl-carrier protein] => CO2 + 3-Oxooctanoyl-[acp] + Acyl-carrier protein	R04957	3-oxoacyl-[acyl-carrier-protein] synthase, KASII (EC 2.3.1.41)/ / 3-oxoacyl-[acyl-carrier-protein] synthase, KASIII (EC 2.3.1.41)/ / 3-oxoacyl-[acyl-carrier-protein] synthase, KASI (EC 2.3.1.41)	Fatty Acid Biosynthesis FASII/ / mycolic acid synthesis/ / Unsaturated Fatty Acid Metabolism	2.3.1.41/ 2.3.1.85/ 2.3.1.86/ 2.3.1.179/ 2.3.1.180
rxn05356	Decanoyl-[acyl-carrier protein]:malonyl-CoA	Fatty acid biosynthesis	[c] : cpd00006 + cpd11474 <==> cpd00005 + cpd00067 + cpd11475	NADP+ + Decanoyl-[acp] <= NADPH + H+ + trans-Dec-2-enoyl-[acp]	R04962	Enoyl-[acyl-carrier-protein] reductase [NADPH] (EC 1.3.1.10)	Fatty Acid Biosynthesis FASII	1.3.1.10/ 2.3.1.85
rxn05357	Hexanoyl-[acyl-carrier protein]:oxoacyl- and enoyl-reducing and	Fatty acid biosynthesis	[c] : cpd00006 + cpd11472 <==> cpd00005 + cpd00067 + cpd11473	NADP+ + Hexanoyl-[acp] <= NADPH + H+ + trans-Hex-2-enoyl-[acp]	R04956	Enoyl-[acyl-carrier-protein] reductase [NADPH] (EC 1.3.1.10)	Fatty Acid Biosynthesis FASII	1.3.1.10/ 2.3.1.85
rxn00189	L-Glutamine amidohydrolase	Glutamate metabolism/ D-Glutamine and D-glutamate metabolism/ Nitrogen metabolism	[c] : cpd00001 + cpd00053 --> cpd00013 + cpd00023	H2O + L-Glutamine => NH3 + L-Glutamate	R00256	Glutaminase (EC 3.5.1.2)	Glutamine, Glutamate, Aspartate and Asparagine Biosynthesis	3.5.1.2/ 3.5.1.38/ 6.3.5.5
rxn00010	Glyoxylate carboxy-lyase (dimerizing)	Glyoxylate and dicarboxylate metabolism	[c] : (2) cpd00040 + cpd00067 --> cpd00011 + cpd00843	(2) Glyoxylate + H+ => CO2 + 2-Hydroxy-3-oxopropanoate	R00013	Glyoxylate carboligase (EC 4.1.1.47)	Photorespiration (oxidative C2 cycle)/ / Glycerate metabolism	4.1.1.47
rxn00333	(S)-2-Hydroxy-acid:oxygen 2-oxidoreductase	Glyoxylate and dicarboxylate metabolism	[c] : cpd00007 + cpd00139 --> cpd00025 + cpd00040	Oxygen + Glycolate => H2O2 + Glyoxylate	R00475	Glycolate oxidase (EC 1.1.3.15)/ / Predicted glycolate dehydrogenase, 2-subunit type (EC 1.1.99.14), iron-sulfur subunit GlcF/ / Glycolate dehydrogenase (EC 1.1.99.14), subunit GlcD/ / Putative glycolate oxidase subunit D (EC 1.1.3.15)	Glyoxylate bypass/ / Photorespiration (oxidative C2 cycle)/ / Glycolate, glyoxylate interconversions	1.1.3.15
rxn01015	Hydroxypyruvate ketol-isomerase	Glyoxylate and dicarboxylate metabolism	[c] : cpd00145 <==> cpd00843	Hydroxypyruvate <=> 2-Hydroxy-3-oxopropanoate	R01394	Hydroxypyruvate isomerase (EC 5.3.1.22)	Glycerate metabolism	5.3.1.22
rxn00371	Formate:NAD+ oxidoreductase	Glyoxylate and dicarboxylate metabolism/ Methane metabolism	[c] : cpd00003 + cpd00047 --> cpd00004 + cpd00011	NAD+ + Formate => NADH + CO2	R00519	Formate dehydrogenase chain D (EC 1.2.1.2)/ / Formate dehydrogenase related protein/ / Formate dehydrogenase O alpha subunit (EC 1.2.1.2)/ / Formate dehydrogenase N gamma subunit (EC 1.2.1.2)/ / NAD-dependent formate dehydrogenase (EC 1.2.1.2)/ / Anaerobic dehydrogenases, typically selenocysteine-containing/ / Formate dehydrogenase N beta subunit (EC 1.2.1.2)/ / Formate dehydrogenase O beta subun…	Anaerobic respiratory reductases/ / Formate dehydrogenase	1.2.1.2
rxn00690	Formate:tetrahydrofolate ligase (ADP-forming)	Glyoxylate and dicarboxylate metabolism/ One carbon pool by folate	[c] : cpd00002 + cpd00047 + cpd00087 <==> cpd00008 + cpd00009 + cpd00201	ATP + Formate + Tetrahydrofolate <=> ADP + Orthophosphate + 10-Formyltetrahydrofolate	R00943	Formate--tetrahydrofolate ligase (EC 6.3.4.3)	Folate Biosynthesis/ / 5-FCL-like protein/ / Serine-glyoxylate cycle/ / One-carbon metabolism by tetrahydropterines	3.5.4.9/ 6.3.4.3
biomass_bulk		No Info
rxnBLTPcpd00084		No Info
rxnEPSlmw		No Info
rxnGFTP10		No Info
rxn00727	Chorismate pyruvate-lyase (amino-accepting)	Phenylalanine, tyrosine and tryptophan biosynthesis	[c] : cpd00053 + cpd00216 --> cpd00020 + cpd00023 + cpd00067 + cpd00093	L-Glutamine + Chorismate => Pyruvate + L-Glutamate + H+ + Anthranilate	R00986	Anthranilate synthase, amidotransferase component (EC 4.1.3.27)/ / Anthranilate synthase, aminase component (EC 4.1.3.27)	Chorismate: Intermediate for synthesis of PAPA antibiotics, PABA, anthranilate, 3-hydroxyanthranilate and more./ / Tryptophan synthesis	4.1.3.27
rxn01964	L-Serine hydro-lyase (adding indoleglycerol-phosphate)	Phenylalanine, tyrosine and tryptophan biosynthesis	[c] : cpd00054 + cpd02210 <==> cpd00001 + cpd00065 + cpd00102	L-Serine + Indoleglycerol phosphate <=> H2O + L-Tryptophan + D-Glyceraldehyde 3-phosphate	R02722	Tryptophan synthase beta chain (EC 4.2.1.20)/ / Tryptophan synthase alpha chain (EC 4.2.1.20)	Auxin biosynthesis/ / Tryptophan synthesis	4.2.1.20
rxn05160	D-Ribose ABC transport		cpd00001[c] + cpd00002[c] + cpd00105[e] --> cpd00008[c] + cpd00009[c] + cpd00067[c] + cpd00105[c]	H2O + ATP + D-Ribose[e] => ADP + Orthophosphate + H+ + D-Ribose		Ribose ABC transport system, permease protein RbsC (TC 3.A.1.2.1)/ / Ribose ABC transport system, periplasmic ribose-binding protein RbsB (TC 3.A.1.2.1)/ / Putative ribose uptake protein RbsU, GRP transporter family (TC 2.A.7.5)/ / Ribose ABC transport system, ATP-binding protein RbsA (TC 3.A.1.2.1)/ / Ribose ABC transport system, high affinity permease RbsD (TC 3.A.1.2.1)	D-ribose utilization	3.A.1.2
rxn05637	proline betaine transport in via ABC system		cpd00001[c] + cpd00002[c] + cpd11573[e] --> cpd00008[c] + cpd00009[c] + cpd00067[c] + cpd11573[c]	H2O + ATP + Octodecanoyl-ACP[e] => ADP + Orthophosphate + H+ + Octodecanoyl-ACP
rxn08655	Glycolate oxidase		[c] : cpd00139 + cpd15560 <==> cpd00040 + cpd15561	Glycolate + Ubiquinone-8 <=> Glyoxylate + Ubiquinol-8		Glycolate dehydrogenase (EC 1.1.99.14), subunit GlcD/ / Glycolate dehydrogenase (EC 1.1.99.14), iron-sulfur subunit GlcF/ / Glycolate dehydrogenase (EC 1.1.99.14), FAD-binding subunit GlcE	Glyoxylate bypass/ / Photorespiration (oxidative C2 cycle)/ / Glycolate, glyoxylate interconversions

## Sheet: Up
Reaction	Name	KeggMap	Equation	Note	KeggID	Roles	Subsystem	Enzyme
rxn00656	L-Alanine:3-oxopropanoate aminotransferase	Alanine and aspartate metabolism/ beta-Alanine metabolism/ Propanoate metabolism	[c] : cpd00035 + cpd00191 <==> cpd00020 + cpd00085	L-Alanine + 3-Oxopropanoate <=> Pyruvate + beta-Alanine	R00907	Omega-amino acid--pyruvate aminotransferase (EC 2.6.1.18)	Pyruvate Alanine Serine Interconversions	2.6.1.18
rxn09188	Proline dehydrogenase	Arginine and proline metabolism	[c] : cpd00015 + cpd00129 <==> cpd00982 + cpd02431	FAD + L-Proline <=> FADH2 + (S)-1-Pyrroline-5-carboxylate	R01253	Proline dehydrogenase (EC 1.5.99.8) (Proline oxidase)	Proline, 4-hydroxyproline uptake and utilization/ / Respiratory dehydrogenases 1	1.5.99.8
rxn00196	2,5-dioxopentanoate:NADP+ 5-oxidoreductase	Ascorbate and aldarate metabolism	[c] : cpd00001 + cpd00006 + cpd00340 <==> cpd00005 + cpd00024 + (2) cpd00067	H2O + NADP+ + 2,5-Dioxopentanoate <=> NADPH + 2-Oxoglutarate + (2) H+	R00264	2-ketoglutaric semialdehyde dehydrogenase (EC 1.2.1.26)/ / Ketoglutarate semialdehyde dehydrogenase (EC 1.2.1.26)	Proline, 4-hydroxyproline uptake and utilization/ / Xylose utilization/ / L-Arabinose utilization	1.2.1.26
rxn01791	(R)-Pantoate:beta-alanine ligase (AMP-forming)	beta-Alanine metabolism/ Pantothenate and CoA biosynthesis	[c] : cpd00002 + cpd00085 + cpd00408 --> cpd00012 + cpd00018 + cpd00644	ATP + beta-Alanine + (R)-Pantoate => Pyrophosphate + AMP + Pantothenate	R02473	Pantoate--beta-alanine ligase (EC 6.3.2.1)	Coenzyme A Biosynthesis	6.3.2.1
rxn00441	2-Oxoglutarate:Thiamin diphosphate 2-oxidoreductase(decarboxylating	Citrate cycle (TCA cycle)	[c] : cpd00024 + cpd00056 + cpd00067 --> cpd00011 + cpd03189	2-Oxoglutarate + Thiamin diphosphate + H+ => CO2 + 3-Carboxy-1-hydroxypropyl-ThPP	R00621	2-oxoglutarate dehydrogenase E1 component (EC 1.2.4.2)	TCA Cycle/ / Dehydrogenase complexes	1.2.4.2
rxn01872	succinyl-CoA:enzyme N6-(dihydrolipoyl)lysine S-succinyltransferase	Citrate cycle (TCA cycle)	[c] : cpd00078 + cpd00449 <==> cpd00010 + cpd00860	Succinyl-CoA + Dihydrolipoamide <=> CoA + S-Succinyldihydrolipoamide	R02570	2-oxoglutarate dehydrogenase E2 component (EC 2.3.1.61)/ / Dihydrolipoamide succinyltransferase component (E2) of 2-oxoglutarate dehydrogenase complex (EC 2.3.1.61)	TCA Cycle/ / Lipoic acid metabolism/ / Dehydrogenase complexes	2.3.1.61
rxn02376	3-Carboxy-1-hydroxypropyl-ThPP:lipoamde	Citrate cycle (TCA cycle)	[c] : cpd00213 + cpd03189 <==> cpd00056 + cpd00860	Lipoamide + 3-Carboxy-1-hydroxypropyl-ThPP <=> Thiamin diphosphate + S-Succinyldihydrolipoamide	R03316	2-oxoglutarate dehydrogenase E1 component (EC 1.2.4.2)	TCA Cycle/ / Dehydrogenase complexes	1.2.4.2
rxn00423	serine O-acetyltransferase	Cysteine metabolism/ Sulfur metabolism	[c] : cpd00022 + cpd00054 --> cpd00010 + cpd00722	Acetyl-CoA + L-Serine => CoA + O-Acetyl-L-serine	R00586	Serine acetyltransferase (EC 2.3.1.30)	Methionine Biosynthesis/ / Superpathway of cysteine biosynthesis/ / Cysteine Biosynthesis/ / Vibrio Polysaccharide (VPS) Biosynthesis	2.3.1.30
rxn00649	O3-Acetyl-L-serine acetate-lyase (adding hydrogen sulfide)	Cysteine metabolism/ Sulfur metabolism	[c] : cpd00239 + cpd00722 --> cpd00029 + cpd00067 + cpd00084	Hydrogen sulfide + O-Acetyl-L-serine => Acetate + H+ + L-Cysteine	R00897	Cysteine synthase (EC 2.5.1.47)/ / Cysteine synthase B (EC 2.5.1.47)	Methionine Biosynthesis/ / Cysteine Biosynthesis	2.5.1.47/ 2.5.1.65/ 4.2.99.8
rxn00849	D-Alanine:2-oxoglutarate aminotransferase	D-Alanine metabolism	[c] : cpd00024 + cpd00117 <==> cpd00020 + cpd00186	2-Oxoglutarate + D-Alanine <=> Pyruvate + D-Glutamate	R01148	D-alanine aminotransferase (EC 2.6.1.21)	Aminotransferases:Aromatic Pathway and More, A work in progress/ / Pyruvate Alanine Serine Interconversions	2.6.1.21
rxn00214	UDPglucose 4-epimerase	Galactose metabolism/ Nucleotide sugars metabolism	[c] : cpd00026 <==> cpd00043	UDP-glucose <=> UDP-D-galactose	R00291	UDP-glucose 4-epimerase (EC 5.1.3.2)	Rhamnose containing glycans/ / N-linked Glycosylation in Bacteria/ / Lactose and Galactose Uptake and Utilization/ / linker unit-arabinogalactan synthesis	5.1.3.2
rxn00184	L-Glutamate:NADP+ oxidoreductase (deaminating)	Glutamate metabolism/ Arginine and proline metabolism/ D-Glutamine and D-glutamate metabolism/ Nitrogen metabolism	[c] : cpd00001 + cpd00006 + cpd00023 <==> cpd00005 + cpd00013 + cpd00024 + cpd00067	H2O + NADP+ + L-Glutamate <=> NADPH + NH3 + 2-Oxoglutarate + H+	R00248	NADP-specific glutamate dehydrogenase (EC 1.4.1.4)	Proline Synthesis/ / Glutamine, Glutamate, Aspartate and Asparagine Biosynthesis/ / Arginine and Ornithine Degradation/ / Proline, 4-hydroxyproline uptake and utilization	1.4.1.3/ 1.4.1.4
rxn00193	L-Glutamate racemase	Glutamate metabolism/ D-Glutamine and D-glutamate metabolism	[c] : cpd00023 <==> cpd00186	L-Glutamate <=> D-Glutamate	R00260	Glutamate racemase (EC 5.1.1.3)	Glutamine, Glutamate, Aspartate and Asparagine Biosynthesis/ / Poly-gamma-glutamate biosynthesis	5.1.1.3
rxn00763	Glycerol:NAD+ oxidoreductase	Glycerolipid metabolism	[c] : cpd00003 + cpd00100 <==> cpd00004 + cpd00067 + cpd00448	NAD+ + Glycerol <=> NADH + H+ + D-Glyceraldehyde	R01036	Alcohol dehydrogenase (EC 1.1.1.1)	Fermentations: Mixed acid/ / Glycerolipid and Glycerophospholipid Metabolism in Bacteria/ / Fermentations: Lactate	1.1.1.1/ 1.1.1.2/ 1.1.1.21/ 1.1.1.72
rxn01286	D-Glyceraldehyde:NAD+ oxidoreductase	Glycerolipid metabolism	[c] : cpd00001 + cpd00003 + cpd00448 <==> cpd00004 + (2) cpd00067 + cpd00223	H2O + NAD+ + D-Glyceraldehyde <=> NADH + (2) H+ + D-Glycerate	R01752	Aldehyde dehydrogenase (EC 1.2.1.3)	Methylglyoxal Metabolism/ / Pyruvate metabolism II: acetyl-CoA, acetogenesis from pyruvate/ / Glycerolipid and Glycerophospholipid Metabolism in Bacteria/ / Entner-Doudoroff Pathway	1.2.1.3
rxn00422	L-Serine:pyruvate aminotransferase	Glycine, serine and threonine metabolism	[c] : cpd00020 + cpd00054 <==> cpd00035 + cpd00145	Pyruvate + L-Serine <=> L-Alanine + Hydroxypyruvate	R00585	Serine--pyruvate aminotransferase (EC 2.6.1.51)/ / L-alanine:glyoxylate aminotransferase (EC 2.6.1.44)	Pyruvate Alanine Serine Interconversions/ / Photorespiration (oxidative C2 cycle)/ / Serine-glyoxylate cycle	2.6.1.51
rxn01011	D-Glycerate:NADP+ 2-oxidoreductase	Glycine, serine and threonine metabolism/ Glyoxylate and dicarboxylate metabolism	[c] : cpd00003 + cpd00223 <==> cpd00004 + cpd00067 + cpd00145	NAD+ + D-Glycerate <=> NADH + H+ + Hydroxypyruvate	R01388	Hydroxypyruvate reductase (EC 1.1.1.81)/ / Hydroxypyruvate reductase, putative (EC 1.1.1.81)	Photorespiration (oxidative C2 cycle)/ / Glycerate metabolism/ / Glycolate, glyoxylate interconversions/ / Serine-glyoxylate cycle	1.1.1.26/ 1.1.1.29/ 1.1.1.81
rxn00747	D-Glyceraldehyde-3-phosphate ketol-isomerase	Glycolysis / Gluconeogenesis/ Inositol metabolism/ Fructose and mannose metabolism/ Carbon fixation in photosynthetic organisms	[c] : cpd00102 <==> cpd00095	D-Glyceraldehyde 3-phosphate <=> Glycerone phosphate	R01015	Triosephosphate isomerase (EC 5.3.1.1)/ / Glyceraldehyde-3-phosphate ketol-isomerase (EC 5.3.1.1)	MLST/ / Glycolysis and Gluconeogenesis, including Archaeal enzymes/ / Dihydroxyacetone kinases/ / Glycolysis and Gluconeogenesis/ / Inositol catabolism/ / Calvin-Benson cycle	5.3.1.1
rxn00501	3-Oxopropanoate:NAD+ oxidoreductase (decarboxylating,	Inositol metabolism/ Alanine and aspartate metabolism/ beta-Alanine metabolism/ Propanoate metabolism	[c] : cpd00003 + cpd00010 + cpd00191 <==> cpd00004 + cpd00011 + cpd00022	NAD+ + CoA + 3-Oxopropanoate <=> NADH + CO2 + Acetyl-CoA	R00705	Malonate-semialdehyde dehydrogenase (EC 1.2.1.18)/ / Methylmalonate-semialdehyde dehydrogenase (EC 1.2.1.27)/ / Methylmalonate-semialdehyde dehydrogenase [inositol] (EC 1.2.1.27)	Isobutyryl-CoA to Propionyl-CoA Module/ / Valine degradation/ / Inositol catabolism	1.2.1.18/ 1.2.1.27
rxn09269lm		No Info
rxnEPS1		No Info
rxnEPS10		No Info
rxnEPS2		No Info
rxnEPS3		No Info
rxnEPS4		No Info
rxnEPS5		No Info
rxnEPS6		No Info
rxnEPS7		No Info
rxnEPS8		No Info
rxnEPS9		No Info
rxnEPShmw		No Info
rxn00100	ATP:dephospho-CoA 3'-phosphotransferase	Pantothenate and CoA biosynthesis	[c] : cpd00002 + cpd00655 --> cpd00008 + cpd00010	ATP + Dephospho-CoA => ADP + CoA	R00130	Dephospho-CoA kinase (EC 2.7.1.24)/ / Dephospho-CoA kinase archaeal, predicted (EC 2.7.1.24)	Coenzyme A Biosynthesis	2.7.1.24
rxn00912	5,10-Methylenetetrahydrofolate:3-methyl-2-oxobutanoate	Pantothenate and CoA biosynthesis	[c] : cpd00001 + cpd00123 + cpd00125 <==> cpd00087 + cpd00712	H2O + 3-Methyl-2-oxobutanoic acid + 5,10-Methylenetetrahydrofolate <=> Tetrahydrofolate + 2-Dehydropantoate	R01226	3-methyl-2-oxobutanoate hydroxymethyltransferase (EC 2.1.2.11)	Coenzyme A Biosynthesis	2.1.2.11
rxn01790	(R)-Pantoate:NADP+ 2-oxidoreductase	Pantothenate and CoA biosynthesis	[c] : cpd00006 + cpd00408 <==> cpd00005 + cpd00067 + cpd00712	NADP+ + (R)-Pantoate <=> NADPH + H+ + 2-Dehydropantoate	R02472	2-dehydropantoate 2-reductase (EC 1.1.1.169)/ / Ketol-acid reductoisomerase (EC 1.1.1.86)	Branched-Chain Amino Acid Biosynthesis/ / Coenzyme A Biosynthesis	1.1.1.169
rxn02175	ATP:pantetheine-4'-phosphate adenylyltransferase	Pantothenate and CoA biosynthesis	[c] : cpd00002 + cpd00834 <==> cpd00012 + cpd00655	ATP + Pantetheine 4'-phosphate <=> Pyrophosphate + Dephospho-CoA	R03035	Phosphopantetheine adenylyltransferase (EC 2.7.7.3)/ / Phosphopantetheine adenylyltransferase, type II eukaryotic (EC 2.7.7.3)	Coenzyme A Biosynthesis	2.7.7.3
rxn02341	N-[(R)-4'-Phosphopantothenoyl]-L-cysteine carboxy-lyase	Pantothenate and CoA biosynthesis	[c] : cpd00067 + cpd02666 --> cpd00011 + cpd00834	H+ + (R)-4'-Phosphopantothenoyl-L-cysteine => CO2 + Pantetheine 4'-phosphate	R03269	Phosphopantothenoylcysteine synthetase (EC 6.3.2.5)/ / Phosphopantothenoylcysteine decarboxylase (EC 4.1.1.36)	Coenzyme A Biosynthesis	4.1.1.36
rxn09177	phosphopantothenate-cysteine ligase	Pantothenate and CoA biosynthesis	[c] : cpd00052 + cpd00084 + cpd02201 --> cpd00012 + cpd00046 + cpd02666	CTP + L-Cysteine + D-4'-Phosphopantothenate => Pyrophosphate + CMP + (R)-4'-Phosphopantothenoyl-L-cysteine	R04231	Phosphopantothenoylcysteine synthetase (EC 6.3.2.5)	Coenzyme A Biosynthesis	6.3.2.5
rxn12510	ATP:pantothenate 4'-phosphotransferase	Pantothenate and CoA biosynthesis	[c] : cpd00002 + cpd00644 <==> cpd00008 + cpd02201	ATP + Pantothenate <=> ADP + D-4'-Phosphopantothenate	R03018	Pantoate kinase, archaeal (EC 2.7.1.-)/ / Pantothenate kinase (EC 2.7.1.33)/ / Pantothenate kinase type II, eukaryotic (EC 2.7.1.33)/ / Pantothenate kinase type III, CoaX-like (EC 2.7.1.33)	Coenzyme A Biosynthesis	2.7.1.33
rxn00213	UTP:alpha-D-glucose-1-phosphate uridylyltransferase	Pentose and glucuronate interconversions/ Galactose metabolism/ Starch and sucrose metabolism/ Nucleotide sugars metabolism	[c] : cpd00062 + cpd00089 <==> cpd00012 + cpd00026	UTP + D-Glucose 1-phosphate <=> Pyrophosphate + UDP-glucose	R00289	UTP--glucose-1-phosphate uridylyltransferase (EC 2.7.7.9)	Streptococcal Hyaluronic Acid Capsule/ / Sucrose Metabolism	2.7.7.9
rxn00695	ATP:alpha-D-glucose-1-phosphate adenyltransferase	Starch and sucrose metabolism	[c] : cpd00002 + cpd00089 <==> cpd00012 + cpd00387	ATP + D-Glucose 1-phosphate <=> Pyrophosphate + ADP-glucose	R00948	Glucose-1-phosphate adenylyltransferase (EC 2.7.7.27)/ / Glycogen biosynthesis protein GlgD, glucose-1-phosphate adenylyltransferase family	Sucrose Metabolism/ / Glycogen metabolism	2.7.7.27
rxn01119	UDP galactose:undecaprenyl-phosphate galactose phosphotransferase		[c] : cpd00043 + cpd00286 <==> cpd00091 + cpd02745	UDP-D-galactose + Undecaprenyl phosphate <=> UMP + alpha-D-Galactosyl-diphosphoundecaprenol	R01535			2.7.8.6
rxn05468	O2 transport via diffusion		cpd00007[e] <==> cpd00007[c]	Oxygen[e] <=> Oxygen
rxn05740	cpd00155 phosphorylase		[c] : cpd00009 + cpd00067 + cpd00155 <==> cpd00089 + cpd15302	Orthophosphate + H+ + Glycogen <=> D-Glucose 1-phosphate + glycogen(n-1)		Glycogen phosphorylase (EC 2.4.1.1)/ / Maltodextrin phosphorylase (EC 2.4.1.1)	Maltose and Maltodextrin Utilization/ / Glycogen metabolism	2.4.1.1
rxn08615	glycogen synthase (ADPGlc)		[c] : cpd00387 + cpd15302 <==> cpd00008 + cpd00155	ADP-glucose + glycogen(n-1) <=> ADP + Glycogen		Glycogen synthase, ADP-glucose transglucosylase (EC 2.4.1.21)	Glycogen metabolism	2.4.1.21
rxn09269	succinate transport via proton symport (2 H) (periplasm)		cpd00036[p] + (2) cpd00067[p] <==> cpd00036[c] + (2) cpd00067[c]	Succinate[p] + (2) H+[p] <=> Succinate + (2) H+

## Sheet: Down
Reaction	Name	KeggMap	Equation	Note	KeggID	Roles	Subsystem	Enzyme
rxn00283	L-Alanine racemase	Alanine and aspartate metabolism/ D-Alanine metabolism	[c] : cpd00035 <==> cpd00117	L-Alanine <=> D-Alanine	R00401	Alanine racemase, catabolic (EC 5.1.1.1)/ / Alanine racemase, biosynthetic (EC 5.1.1.1)/ / Alanine racemase (EC 5.1.1.1)	Pyruvate Alanine Serine Interconversions/ / Alanine biosynthesis	5.1.1.1
rxn00272	L-Alanine:glyoxylate aminotransferase	Alanine and aspartate metabolism/ Glycine, serine and threonine metabolism	[c] : cpd00035 + cpd00040 <==> cpd00020 + cpd00033	L-Alanine + Glyoxylate <=> Pyruvate + Glycine	R00369	Serine--pyruvate aminotransferase (EC 2.6.1.51)/ / L-alanine:glyoxylate aminotransferase (EC 2.6.1.44)	Pyruvate Alanine Serine Interconversions/ / Photorespiration (oxidative C2 cycle)/ / Serine-glyoxylate cycle	2.6.1.44
rxn00018	D-Ribulose 1,5-bisphosphate carboxy-lyase (dimerizing)	Carbon fixation in photosynthetic organisms	[c] : cpd00001 + cpd00011 + cpd00871 <==> (2) cpd00067 + (2) cpd00169	H2O + CO2 + D-Ribulose 1,5-bisphosphate <=> (2) H+ + (2) 3-Phospho-D-glycerate	R00024	Ribulose bisphosphate carboxylase small chain (EC 4.1.1.39)/ / Ribulose bisphosphate carboxylase large chain (EC 4.1.1.39)/ / Ribulose bisphosphate carboxylase (EC 4.1.1.39)	Carboxysome/ / CO2 uptake, carboxysome/ / Chlorophyll Biosynthesis/ / Photorespiration (oxidative C2 cycle)/ / Calvin-Benson cycle	4.1.1.39
rxn01111	ATP:D-ribulose-5-phosphate 1-phosphotransferase	Carbon fixation in photosynthetic organisms	[c] : cpd00002 + cpd00171 <==> cpd00008 + cpd00871	ATP + D-Ribulose 5-phosphate <=> ADP + D-Ribulose 1,5-bisphosphate	R01523	Phosphoribulokinase (EC 2.7.1.19)	Calvin-Benson cycle	2.7.1.19
rxn00265	Citrate oxaloacetate-lyase ((pro-3S)-CH2COO- -->acetate)	Citrate cycle (TCA cycle)	[c] : cpd00137 <==> cpd00029 + cpd00032	Citrate <=> Acetate + Oxaloacetate	R00362	Citrate lyase gamma chain, acyl carrier protein (EC 4.1.3.6)/ / Citrate lyase beta chain (EC 4.1.3.6)/ / Citrate lyase alpha chain (EC 4.1.3.6)	TCA Cycle/ / Citrate Metabolism, Transport, and Regulation	4.1.3.6
rxn00248	(S)-malate:NAD+ oxidoreductase	Citrate cycle (TCA cycle)/ Pyruvate metabolism/ Glyoxylate and dicarboxylate metabolism/ Carbon fixation in photosynthetic organisms/ Reductive carboxylate cycle (CO2 fixation)	[c] : cpd00003 + cpd00130 <==> cpd00004 + cpd00032 + cpd00067	NAD+ + (S)-Malate <=> NADH + Oxaloacetate + H+	R00342	Malate dehydrogenase (EC 1.1.1.37)/ / Malate dehydrogenase (EC 1.1.1.37), mitochondrial precursor/ / Putative malate dehydrogenase (EC 1.1.1.37), similar to archaeal MJ1425/ / Malate dehydrogenase (EC 1.1.1.37), chloroplast precursor/ / Malate dehydrogenase (EC 1.1.1.37), peroxisomal	TCA Cycle/ / Glyoxylate bypass/ / Photorespiration (oxidative C2 cycle)/ / Serine-glyoxylate cycle	1.1.1.37
rxn00799	(S)-Malate hydro-lyase	Citrate cycle (TCA cycle)/ Reductive carboxylate cycle (CO2 fixation)	[c] : cpd00130 <==> cpd00001 + cpd00106	(S)-Malate <=> H2O + Fumarate	R01082	Fumarate hydratase class I, anaerobic (EC 4.2.1.2)/ / Fumarate hydratase class I (EC 4.2.1.2)/ / Fumarate hydratase class II (EC 4.2.1.2)/ / Fumarate hydratase class I, aerobic (EC 4.2.1.2)/ / potential Fumarate hydratase class II (EC 4.2.1.2)	TCA Cycle/ / YgfZ/ / Serine-glyoxylate cycle	4.2.1.2
rxn00223	xylose isomerase	Fructose and mannose metabolism	[c] : cpd00027 <==> cpd00082	D-Glucose <=> D-Fructose	R00878/ R00307	Xylose isomerase (EC 5.3.1.5)	Xylose utilization	5.3.1.5
rxn00551	Pyrophosphate:D-fructose-6-phosphate 1-phosphotransferase	Fructose and mannose metabolism	[c] : cpd00012 + cpd00072 <==> cpd00009 + cpd00067 + cpd00290	Pyrophosphate + D-Fructose 6-phosphate <=> Orthophosphate + H+ + D-Fructose 1,6-bisphosphate	R02073/ R00764	Pyrophosphate--fructose 6-phosphate 1-phosphotransferase, alpha subunit (EC 2.7.1.90)/ / Pyrophosphate--fructose 6-phosphate 1-phosphotransferase, beta subunit (EC 2.7.1.90)	Glycolysis and Gluconeogenesis, including Archaeal enzymes/ / Glycolysis and Gluconeogenesis	2.7.1.90
rxn00559	D-Mannose-6-phosphate ketol-isomerase	Fructose and mannose metabolism	[c] : cpd00235 <==> cpd00072	D-Mannose 6-phosphate <=> D-Fructose 6-phosphate	R01819/ R00772	Mannose-6-phosphate isomerase (EC 5.3.1.8)/ / Mannose-6-phosphate isomerase, class I (EC 5.3.1.8)	Mannose Metabolism/ / Alginate metabolism	5.3.1.8
rxn01621	L-Rhamnulose-1-phosphate lactaldehyde-lyase	Fructose and mannose metabolism	[c] : cpd00831 <==> cpd00095 + cpd00334	L-Rhamnulose 1-phosphate <=> Glycerone phosphate + (S)-Lactaldehyde	R02263	Rhamnulose-1-phosphate aldolase (EC 4.1.2.19)/ / Predicted rhamnulose-1-phosphate aldolase (EC 4.1.2.19)/ / Predicted lactaldehyde dehydrogenase (EC 1.2.1.22)	L-rhamnose utilization	4.1.2.19
rxn01761	L-Rhamnose ketol-isomerase	Fructose and mannose metabolism	[c] : cpd00396 <==> cpd00642	L-Rhamnose <=> L-Rhamnulose	R02437	Predicted L-rhamnose isomerase RhaI (EC 5.3.1.14)/ / L-rhamnose isomerase (EC 5.3.1.14)	L-rhamnose utilization	5.3.1.14
rxn00547	ATP:D-fructose 6-phosphotransferase	Fructose and mannose metabolism/ Starch and sucrose metabolism	[c] : cpd00002 + cpd00082 <==> cpd00008 + cpd00072	ATP + D-Fructose <=> ADP + D-Fructose 6-phosphate	R00760/ R00867/ R03920	Fructokinase FrcK (EC 2.7.1.4)/ / Fructokinase (EC 2.7.1.4)	Sucrose utilization/ / Ribitol, Xylitol, Arabitol, Mannitol and Sorbitol utilization/ / Mannitol Utilization/ / Sucrose utilization Shewanella/ / Sucrose Metabolism/ / Fructose utilization	2.7.1.1/ 2.7.1.4
rxn00260	L-Aspartate:2-oxoglutarate aminotransferase	Glutamate metabolism/ Alanine and aspartate metabolism/ Carbon fixation in photosynthetic organisms	[c] : cpd00024 + cpd00041 <==> cpd00023 + cpd00032	2-Oxoglutarate + L-Aspartate <=> L-Glutamate + Oxaloacetate	R00355	Aspartate aminotransferase (EC 2.6.1.1)	Glutamine, Glutamate, Aspartate and Asparagine Biosynthesis/ / Aminotransferases:Aromatic Pathway and More, A work in progress/ / Proline, 4-hydroxyproline uptake and utilization/ / Threonine and Homoserine Biosynthesis/ / Methionine Salvage	2.6.1.1
rxn00611	sn-Glycerol-3-phosphate:NAD+ 2-oxidoreductase	Glycerophospholipid metabolism	[c] : cpd00003 + cpd00080 <==> cpd00004 + cpd00067 + cpd00095	NAD+ + sn-Glycerol 3-phosphate <=> NADH + H+ + Glycerone phosphate	R00842/ R05679	Glycerol-3-phosphate dehydrogenase [NAD(P)+] (EC 1.1.1.94)	Glycerol and Glycerol-3-phosphate Uptake and Utilization/ / Glycerolipid and Glycerophospholipid Metabolism in Bacteria	1.1.1.8/ 1.1.1.94/ 1.1.1.261
rxn00692	5,10-Methylenetetrahydrofolate:glycine hydroxymethyltransferase	Glycine, serine and threonine metabolism/ Cyanoamino acid metabolism/ One carbon pool by folate/ Methane metabolism	[c] : cpd00001 + cpd00033 + cpd00125 <==> cpd00054 + cpd00087	H2O + Glycine + 5,10-Methylenetetrahydrofolate <=> L-Serine + Tetrahydrofolate	R00945	Serine hydroxymethyltransferase (EC 2.1.2.1)	Folate Biosynthesis/ / Photorespiration (oxidative C2 cycle)/ / Serine-glyoxylate cycle/ / Glycine and Serine Utilization/ / Glycine Biosynthesis/ / 5-FCL-like protein/ / Glycine cleavage system/ / Serine Biosynthesis	2.1.2.1
rxn00786	D-Fructose-1,6-bisphosphate D-glyceraldehyde-3-phosphate-lyase	Glycolysis / Gluconeogenesis/ Pentose phosphate pathway/ Fructose and mannose metabolism/ Carbon fixation in photosynthetic organisms	[c] : cpd00290 <==> cpd00095 + cpd00102	D-Fructose 1,6-bisphosphate <=> Glycerone phosphate + D-Glyceraldehyde 3-phosphate	R01068/ R01070	Fructose-bisphosphate aldolase class II (EC 4.1.2.13)/ / Fructose-bisphosphate aldolase class I (EC 4.1.2.13)/ / Fructose-bisphosphate aldolase, archaeal class I (EC 4.1.2.13)	Formaldehyde assimilation: Ribulose monophosphate pathway/ / Glycolysis and Gluconeogenesis, including Archaeal enzymes/ / Hexitol degradation/ / Glycolysis and Gluconeogenesis/ / Calvin-Benson cycle	4.1.2.13
rxn00336	Isocitrate glyoxylate-lyase	Glyoxylate and dicarboxylate metabolism	[c] : cpd00260 <==> cpd00036 + cpd00040	Isocitrate <=> Succinate + Glyoxylate	R00479	Isocitrate lyase (EC 4.1.3.1)	Glyoxylate bypass/ / Serine-glyoxylate cycle	4.1.3.1
rxn00907	5,10-methylenetetrahydrofolate:NADP+ oxidoreductase	Glyoxylate and dicarboxylate metabolism/ One carbon pool by folate	[c] : cpd00006 + cpd00125 <==> cpd00005 + cpd00347	NADP+ + 5,10-Methylenetetrahydrofolate <=> NADPH + 5,10-Methenyltetrahydrofolate	R01220	Methenyltetrahydrofolate cyclohydrolase (EC 3.5.4.9)/ / Methylenetetrahydrofolate dehydrogenase (NADP+) (EC 1.5.1.5)	Folate Biosynthesis/ / Serine-glyoxylate cycle/ / One-carbon metabolism by tetrahydropterines	1.5.1.5
rxn01211	5,10-Methenyltetrahydrofolate 5-hydrolase(decyclizing)	Glyoxylate and dicarboxylate metabolism/ One carbon pool by folate	[c] : cpd00001 + cpd00347 <==> cpd00067 + cpd00201	H2O + 5,10-Methenyltetrahydrofolate <=> H+ + 10-Formyltetrahydrofolate	R01655	Methenyltetrahydrofolate cyclohydrolase (EC 3.5.4.9)/ / Formate--tetrahydrofolate ligase (EC 6.3.4.3)/ / Methylenetetrahydrofolate dehydrogenase (NADP+) (EC 1.5.1.5)	Folate Biosynthesis/ / 5-FCL-like protein/ / Serine-glyoxylate cycle/ / One-carbon metabolism by tetrahydropterines	3.5.4.9/ 6.3.4.3
rxn00083	NADPH:NAD+ oxidoreductase (B-specific)	Nicotinate and nicotinamide metabolism	[c] : cpd00003 + cpd00005 --> cpd00004 + cpd00006	NAD+ + NADPH => NADH + NADP+	R00112	NAD(P) transhydrogenase subunit beta (EC 1.6.1.2)/ / NAD(P) transhydrogenase alpha subunit (EC 1.6.1.2)/ / Soluble pyridine nucleotide transhydrogenase (EC 1.6.1.1)	NAD and NADP cofactor biosynthesis global	1.6.1.1/ 1.6.1.2
rxnBLTPcpd00069		No Info
rxnGFTP8		No Info
rxn01044	D-Xylose ketol-isomerase	Pentose and glucuronate interconversions	[c] : cpd00154 <==> cpd00259	D-Xylose <=> D-Xylulose	R01432	Xylose isomerase (EC 5.3.1.5)	Xylose utilization	5.3.1.5
rxn01199	ATP:D-xylulose 5-phosphotransferase	Pentose and glucuronate interconversions	[c] : cpd00002 + cpd00259 <==> cpd00008 + cpd00198	ATP + D-Xylulose <=> ADP + D-Xylulose 5-phosphate	R01639	Xylulose kinase (EC 2.7.1.17)	Ribitol, Xylitol, Arabitol, Mannitol and Sorbitol utilization/ / Xylose utilization	2.7.1.17
rxn00772	ATP:D-ribose 5-phosphotransferase	Pentose phosphate pathway	[c] : cpd00002 + cpd00105 <==> cpd00008 + cpd00101	ATP + D-Ribose <=> ADP + D-Ribose 5-phosphate	R01051	Ribokinase (EC 2.7.1.15)	D-ribose utilization/ / Deoxyribose and Deoxynucleoside Catabolism	2.7.1.15
rxn01333	Sedoheptulose-7-phosphate:D-glyceraldehyde-3-phosphate	Pentose phosphate pathway	[c] : cpd00102 + cpd00238 <==> cpd00072 + cpd00236	D-Glyceraldehyde 3-phosphate + Sedoheptulose 7-phosphate <=> D-Fructose 6-phosphate + D-Erythrose 4-phosphate	R01827/ R07378	Transaldolase (EC 2.2.1.2)	Pentose phosphate pathway/ / Folate Biosynthesis	2.2.1.2
rxn00777	D-Ribose-5-phosphate ketol-isomerase	Pentose phosphate pathway/ Carbon fixation in photosynthetic organisms	[c] : cpd00101 <==> cpd00171	D-Ribose 5-phosphate <=> D-Ribulose 5-phosphate	R01056	Ribose 5-phosphate isomerase A (EC 5.3.1.6)/ / Ribose 5-phosphate isomerase B (EC 5.3.1.6)	D-ribose utilization/ / Pentose phosphate pathway/ / Dihydroxyacetone kinases/ / Glycolate, glyoxylate interconversions/ / Calvin-Benson cycle	5.3.1.6
rxn00785	D-Fructose 6-phosphate:D-glyceraldehyde-3-phosphate glycolaldehyde	Pentose phosphate pathway/ Carbon fixation in photosynthetic organisms	[c] : cpd00072 + cpd00102 <==> cpd00198 + cpd00236	D-Fructose 6-phosphate + D-Glyceraldehyde 3-phosphate <=> D-Xylulose 5-phosphate + D-Erythrose 4-phosphate	R01830/ R01067	Transketolase (EC 2.2.1.1)/ / Transketolase, N-terminal section (EC 2.2.1.1)/ / Transketolase, C-terminal section (EC 2.2.1.1)	Pentose phosphate pathway/ / Calvin-Benson cycle	2.2.1.1
rxn01200	Sedoheptulose-7-phosphate:D-glyceraldehyde-3-phosphate	Pentose phosphate pathway/ Carbon fixation in photosynthetic organisms	[c] : cpd00102 + cpd00238 <==> cpd00101 + cpd00198	D-Glyceraldehyde 3-phosphate + Sedoheptulose 7-phosphate <=> D-Ribose 5-phosphate + D-Xylulose 5-phosphate	R07246/ R01641	Transketolase (EC 2.2.1.1)/ / Transketolase, N-terminal section (EC 2.2.1.1)/ / Transketolase, C-terminal section (EC 2.2.1.1)	Pentose phosphate pathway/ / Calvin-Benson cycle	2.2.1.1
rxn01116	D-Ribulose-5-phosphate 3-epimerase	Pentose phosphate pathway/ Pentose and glucuronate interconversions/ Carbon fixation in photosynthetic organisms	[c] : cpd00171 <==> cpd00198	D-Ribulose 5-phosphate <=> D-Xylulose 5-phosphate	R01529	Ribulose-phosphate 3-epimerase (EC 5.1.3.1)	Formaldehyde assimilation: Ribulose monophosphate pathway/ / Pentose phosphate pathway/ / 2-phosphoglycolate salvage/ / Calvin-Benson cycle	5.1.3.1
rxn00710	Orotidine-5'-phosphate carboxy-lyase	Pyrimidine metabolism	[c] : cpd00067 + cpd00810 --> cpd00011 + cpd00091	H+ + Orotidine 5'-phosphate => CO2 + UMP	R00965	Orotidine 5'-phosphate decarboxylase (EC 4.1.1.23)		4.1.1.23
rxn01362	Orotidine-5'-phosphate:pyrophosphate phosphoribosyltransferase	Pyrimidine metabolism	[c] : cpd00012 + cpd00810 <==> cpd00103 + cpd00247	Pyrophosphate + Orotidine 5'-phosphate <= 5-Phospho-alpha-D-ribose 1-diphosphate + Orotate	R01870	Orotate phosphoribosyltransferase (EC 2.4.2.10)	Iojap/ / YgfZ	2.4.2.10
rxn01465	(S)-Dihydroorotate amidohydrolase	Pyrimidine metabolism	[c] : cpd00001 + cpd00282 <==> cpd00067 + cpd00343	H2O + (S)-Dihydroorotate <=> H+ + N-Carbamoyl-L-aspartate	R01993	Dihydroorotase (EC 3.5.2.3)	YgfZ	3.5.2.3
rxn01018	Carbamoyl-phosphate:L-aspartate carbamoyltransferase	Pyrimidine metabolism/ Alanine and aspartate metabolism	[c] : cpd00041 + cpd00146 --> cpd00009 + (2) cpd00067 + cpd00343	L-Aspartate + Carbamoyl phosphate => Orthophosphate + (2) H+ + N-Carbamoyl-L-aspartate	R01397	Aspartate carbamoyltransferase (EC 2.1.3.2)/ / Aspartate carbamoyltransferase regulatory chain (PyrI)	YgfZ	2.1.3.2
rxn00145	(S)-Lactate:ferricytochrome-c 2-oxidoreductase	Pyruvate metabolism	[c] : (2) cpd00109 + cpd00159 <==> cpd00020 + (2) cpd00067 + (2) cpd00110	(2) Ferricytochrome c + (S)-Lactate <=> Pyruvate + (2) H+ + (2) Ferrocytochrome c	R00196	L-lactate dehydrogenase (EC 1.1.2.3)	Respiratory dehydrogenases 1/ / Lactate utilization	1.1.2.3
rxn01053	(S)-lactaldehyde:NAD+ oxidoreductase	Pyruvate metabolism	[c] : cpd00001 + cpd00003 + cpd00334 <==> cpd00004 + (2) cpd00067 + cpd00159	H2O + NAD+ + (S)-Lactaldehyde <=> NADH + (2) H+ + (S)-Lactate	R01446	Aldehyde dehydrogenase B (EC 1.2.1.22)/ / Aldehyde dehydrogenase A (EC 1.2.1.22)/ / Predicted rhamnulose-1-phosphate aldolase (EC 4.1.2.19)/ / Predicted lactaldehyde dehydrogenase (EC 1.2.1.22)/ / Lactaldehyde dehydrogenase involved in fucose or rhamnose utilization (EC 1.2.1.22)	L-fucose utilization/ / Methylglyoxal Metabolism/ / L-rhamnose utilization/ / Glycerolipid and Glycerophospholipid Metabolism in Bacteria/ / Glycolate, glyoxylate interconversions	1.2.1.22/ 1.2.1.21
rxn00151	ATP:pyruvate,orthophosphate phosphotransferase	Pyruvate metabolism/ Carbon fixation in photosynthetic organisms	[c] : cpd00002 + cpd00009 + cpd00020 + cpd00067 <==> cpd00012 + cpd00018 + cpd00061	ATP + Orthophosphate + Pyruvate + H+ <=> Pyrophosphate + AMP + Phosphoenolpyruvate	R00206	Pyruvate,phosphate dikinase (EC 2.7.9.1)	Pyruvate metabolism I: anaplerotic reactions, PEP/ / Glycolysis and Gluconeogenesis, including Archaeal enzymes/ / Glycolysis and Gluconeogenesis	2.7.9.1
rxn00802	N-(L-Argininosuccinate) arginie-lyase	Urea cycle and metabolism of amino groups/ Alanine and aspartate metabolism/ Arginine and proline metabolism	[c] : cpd02152 <==> cpd00051 + cpd00106	N-(L-Arginino)succinate <=> L-Arginine + Fumarate	R01086	Argininosuccinate lyase (EC 4.3.2.1)	Arginine Biosynthesis/ / Arginine Biosynthesis extended	4.3.2.1
rxn01434	L-Citrulline:L-aspartate ligase (AMP-forming)	Urea cycle and metabolism of amino groups/ Alanine and aspartate metabolism/ Arginine and proline metabolism	[c] : cpd00002 + cpd00041 + cpd00274 <==> cpd00012 + cpd00018 + cpd02152	ATP + L-Aspartate + L-Citrulline <=> Pyrophosphate + AMP + N-(L-Arginino)succinate	R01954	Argininosuccinate synthase (EC 6.3.4.5)	Arginine Biosynthesis/ / Arginine Biosynthesis extended	6.3.4.5
rxn05145	Orthophosphate-ABC transport		cpd00001[c] + cpd00002[c] + cpd00009[e] <==> cpd00008[c] + (2) cpd00009[c] + cpd00067[c]	H2O + ATP + Orthophosphate[e] <=> ADP + (2) Orthophosphate + H+		Phosphate transport system permease protein PstC (TC 3.A.1.7.1)/ / Phosphate transport system permease protein PstA (TC 3.A.1.7.1)/ / Phosphate transport ATP-binding protein PstB (TC 3.A.1.7.1)/ / Phosphate ABC transporter, periplasmic phosphate-binding protein PstS (TC 3.A.1.7.1)		TC-3.A.1.7/ 3.A.1.7
rxn05147	D-Glucose-ABC transport		cpd00001[c] + cpd00002[c] + cpd00027[e] --> cpd00008[c] + cpd00009[c] + cpd00027[c] + cpd00067[c]	H2O + ATP + D-Glucose[e] => ADP + Orthophosphate + D-Glucose + H+		Multiple sugar ABC transporter, membrane-spanning permease protein MsmG/ / Multiple sugar ABC transporter, membrane-spanning permease protein MsmF/ / Multiple sugar ABC transporter, substrate-binding protein/ / Multiple sugar ABC transporter, ATP-binding protein	Fructooligosaccharides(FOS) and Raffinose Utilization/ / Maltose and Maltodextrin Utilization
rxn05161	L-Leucine-ABC transport		cpd00001[c] + cpd00002[c] + cpd00107[e] --> cpd00008[c] + cpd00009[c] + cpd00067[c] + cpd00107[c]	H2O + ATP + L-Leucine[e] => ADP + Orthophosphate + H+ + L-Leucine		High-affinity branched-chain amino acid transport system permease protein LivH (TC 3.A.1.4.1)/ / High-affinity leucine-specific transport system, periplasmic binding protein LivK (TC 3.A.1.4.1)/ / Branched-chain amino acid transport system permease protein LivM (TC 3.A.1.4.1)/ / Branched-chain amino acid transport ATP-binding protein LivG (TC 3.A.1.4.1)/ / Branched-chain amino acid ABC transporte…	ABC transporter branched-chain amino acid (TC 3.A.1.4.1)
rxn05167	D-Xylose-ABC transport		cpd00001[c] + cpd00002[c] + cpd00154[e] --> cpd00008[c] + cpd00009[c] + cpd00067[c] + cpd00154[c]	H2O + ATP + D-Xylose[e] => ADP + Orthophosphate + H+ + D-Xylose		Xylose ABC transporter, periplasmic xylose-binding protein XylF/ / Xylose ABC transporter, permease protein XylH/ / D-xylose transport ATP-binding protein XylG	Xylose utilization
rxn05168	L-Valine-ABC transport		cpd00001[c] + cpd00002[c] + cpd00156[e] --> cpd00008[c] + cpd00009[c] + cpd00067[c] + cpd00156[c]	H2O + ATP + L-Valine[e] => ADP + Orthophosphate + H+ + L-Valine		High-affinity branched-chain amino acid transport system permease protein LivH (TC 3.A.1.4.1)/ / Branched-chain amino acid transport system permease protein LivM (TC 3.A.1.4.1)/ / Branched-chain amino acid transport ATP-binding protein LivG (TC 3.A.1.4.1)/ / Branched-chain amino acid ABC transporter, amino acid-binding protein (TC 3.A.1.4.1)/ / Branched-chain amino acid transport ATP-binding prot…	ABC transporter branched-chain amino acid (TC 3.A.1.4.1)
rxn05179	L-Isoleucine-ABC transport		cpd00001[c] + cpd00002[c] + cpd00322[e] --> cpd00008[c] + cpd00009[c] + cpd00067[c] + cpd00322[c]	H2O + ATP + L-Isoleucine[e] => ADP + Orthophosphate + H+ + L-Isoleucine		High-affinity branched-chain amino acid transport system permease protein LivH (TC 3.A.1.4.1)/ / Branched-chain amino acid transport system permease protein LivM (TC 3.A.1.4.1)/ / Branched-chain amino acid transport ATP-binding protein LivG (TC 3.A.1.4.1)/ / Branched-chain amino acid ABC transporter, amino acid-binding protein (TC 3.A.1.4.1)/ / Branched-chain amino acid transport ATP-binding prot…	ABC transporter branched-chain amino acid (TC 3.A.1.4.1)
rxn05313	PIt8		cpd00009[e] + (3) cpd00971[e] <==> cpd00009[c] + (3) cpd00971[c]	Orthophosphate[e] + (3) Sodium[e] <=> Orthophosphate + (3) Sodium		Sodium-dependent phosphate transporter		TC-2.A.58/ 2.A.58
rxn08335	dihydoorotic acid dehydrogenase (quinone8)		[c] : cpd00282 + cpd15560 --> cpd00247 + cpd15561	(S)-Dihydroorotate + Ubiquinone-8 => Orotate + Ubiquinol-8		Dihydroorotate dehydrogenase electron transfer subunit (EC 1.3.3.1)/ / Dihydroorotate dehydrogenase (EC 1.3.3.1)/ / Dihydroorotate dehydrogenase, catalytic subunit (EC 1.3.3.1)	YgfZ	1.3.3.1
rxn08556	glycerol-3-phosphate dehydrogenase (ubiquinone-8)		[c] : cpd00080 + cpd15560 --> cpd00095 + cpd15561	sn-Glycerol 3-phosphate + Ubiquinone-8 => Glycerone phosphate + Ubiquinol-8		Anaerobic glycerol-3-phosphate dehydrogenase subunit A (EC 1.1.5.3)/ / Anaerobic glycerol-3-phosphate dehydrogenase subunit B (EC 1.1.5.3)/ / Aerobic glycerol-3-phosphate dehydrogenase (EC 1.1.5.3)	Glycerol and Glycerol-3-phosphate Uptake and Utilization/ / Respiratory dehydrogenases 1/ / Glycerolipid and Glycerophospholipid Metabolism in Bacteria	1.1.99.5
rxn08885	D-mannose transport via PEP:Pyr PTS (periplasm)		cpd00061[c] + cpd00138[p] <==> cpd00020[c] + cpd00235[c]	Phosphoenolpyruvate + D-Mannose[p] <=> Pyruvate + D-Mannose 6-phosphate
rxn10122	NADH dehydrogenase (ubiquinone-8 & 3.5 protons)		cpd00004[c] + (4.5) cpd00067[c] + cpd15560[c] <==> cpd00003[c] + (3.5) cpd00067[e] + cpd15561[c]	NADH + (4.5) H+ + Ubiquinone-8 <=> NAD+ + (3.5) H+[e] + Ubiquinol-8		NADH-ubiquinone oxidoreductase chain K (EC 1.6.5.3)/ / NADH-ubiquinone oxidoreductase chain J (EC 1.6.5.3)/ / NADH oxidase (EC 1.6.99.3)/ / NADH-quinone oxidoreductase chain F 2 (EC 1.6.99.5)/ / NAD(P)H-quinone oxidoreductase subunit 3 (EC 1.6.5.2)/ / NADH-ubiquinone oxidoreductase chain E (EC 1.6.5.3)/ / NADH-ubiquinone oxidoreductase chain B (EC 1.6.5.3)/ / NADH-ubiquinone oxidoreductase chain …	Respiratory Complex I/ / YgfZ	1.6.5.3
rxn10170	L-alanine transport via ABC system		cpd00001[c] + cpd00002[c] + cpd00035[e] --> cpd00008[c] + cpd00009[c] + cpd00035[c] + cpd00067[c]	H2O + ATP + L-Alanine[e] => ADP + Orthophosphate + L-Alanine + H+

## Sheet: Reverse
Reaction	Name	KeggMap	Equation	Note	KeggID	Roles	Subsystem	Enzyme
rxn00058	Ferrocytochrome-c:oxygen oxidoreductase		[c] : cpd00007 + (4) cpd00067 + (4) cpd00110 <==> (2) cpd00001 + (4) cpd00109	Oxygen + (4) H+ + (4) Ferrocytochrome c <=> (2) H2O + (4) Ferricytochrome c	R00081	Cytochrome c oxidase polypeptide I (EC 1.9.3.1),putative/ / Cytochrome c oxidase polypeptide IV(EC 1.9.3.1)/ / Alternative cytochrome c oxidase polypeptide CoxM (EC 1.9.3.1)/ / Cytochrome c oxidase subunit 2a (EC 1.9.3.1)/ / Cytochrome c oxidase polypeptide Va, mitochondrial precursor (EC 1.9.3.1)/ / Alternative cytochrome c oxidase polypeptide CoxN (EC 1.9.3.1)/ / Cytochrome c oxidase, subunit I…	Terminal cytochrome C oxidases	1.9.3.1
rxn00102	Carbonic acid hydro-lyase	Nitrogen metabolism	[c] : cpd00067 + cpd00242 <==> cpd00001 + cpd00011	H+ + HCO3- <=> H2O + CO2	R00132	Carbonic anhydrase (EC 4.2.1.1)/ / Carbonic anhydrase 2 (EC 4.2.1.1)	Carboxysome/ / CO2 uptake, carboxysome	4.2.1.1
rxn00288	Succinate:(acceptor) oxidoreductase	Butanoate metabolism/ Reductive carboxylate cycle (CO2 fixation)	[c] : cpd00015 + cpd00036 <==> cpd00106 + cpd00982	FAD + Succinate <=> Fumarate + FADH2	R00408	Succinate dehydrogenase cytochrome b558 subunit/ / Succinate dehydrogenase flavoprotein subunit (EC 1.3.99.1)/ / Fumarate reductase flavoprotein subunit (EC 1.3.99.1)/ / Succinate dehydrogenase iron-sulfur protein (EC 1.3.99.1)/ / Succinate dehydrogenase hydrophobic membrane anchor protein/ / Succinate dehydrogenase cytochrome b-556 subunit/ / Fumarate reductase subunit C/ / Fumarate reductase su…	TCA Cycle/ / YgfZ/ / Serine-glyoxylate cycle/ / Succinate dehydrogenase	1.3.99.1
rxn00250	Pyruvate:carbon-dioxide ligase (ADP-forming)	Citrate cycle (TCA cycle)/ Alanine and aspartate metabolism/ Pyruvate metabolism	[c] : cpd00002 + cpd00020 + cpd00242 <==> cpd00008 + cpd00009 + cpd00032 + cpd00067	ATP + Pyruvate + HCO3- <=> ADP + Orthophosphate + Oxaloacetate + H+	R00344	Pyruvate carboxyl transferase (EC 6.4.1.1)/ / Pyruvate carboxyl transferase subunit A (EC 6.4.1.1)/ / Pyruvate carboxyl transferase subunit B (EC 6.4.1.1)	Pyruvate metabolism I: anaplerotic reactions, PEP	6.4.1.1
rxn00285	Succinate:CoA ligase (ADP-forming)	Citrate cycle (TCA cycle)/ Propanoate metabolism/ Reductive carboxylate cycle (CO2 fixation)	[c] : cpd00002 + cpd00010 + cpd00036 <==> cpd00008 + cpd00009 + cpd00078	ATP + CoA + Succinate <=> ADP + Orthophosphate + Succinyl-CoA	R00405	Succinyl-CoA ligase [ADP-forming] alpha chain (EC 6.2.1.5)/ / Succinyl-CoA ligase [ADP-forming] beta chain (EC 6.2.1.5)	TCA Cycle/ / Serine-glyoxylate cycle/ / Dehydrogenase complexes	6.2.1.5/ 6.2.1.4
rxn05335	(3R)-3-Hydroxypalmitoyl-[acyl-carrier-protein] hydro-lyase	Fatty acid biosynthesis	[c] : cpd11484 <==> cpd00001 + cpd11467	(3R)-3-Hydroxytetradecanoyl-[acyl-carrier protein] <=> H2O + trans-Tetradec-2-enoyl-[acp]	R04568	(3R)-hydroxymyristoyl-[acyl carrier protein] dehydratase (EC 4.2.1.-)/ / 3-hydroxydecanoyl-[acyl-carrier-protein] dehydratase (EC 4.2.1.60)	Fatty Acid Biosynthesis FASII/ / Unsaturated Fatty Acid Metabolism	2.3.1.85/ 2.3.1.86/ 4.2.1.61
rxn05342	(3R)-3-Hydroxytetradecanoyl-[acyl-carrier-protein]:NADP+	Fatty acid biosynthesis	[c] : cpd00006 + cpd11484 <==> cpd00005 + cpd00067 + cpd11491	NADP+ + (3R)-3-Hydroxytetradecanoyl-[acyl-carrier protein] <=> NADPH + H+ + 3-Oxotetradecanoyl-[acp]	R04566	3-oxoacyl-[acyl-carrier protein] reductase (EC 1.1.1.100)	Fatty Acid Biosynthesis FASII/ / mycolic acid synthesis	1.1.1.100/ 2.3.1.85/ 2.3.1.86
rxn05345	dodecanoyl-[acyl-carrier-protein]:malonyl-[acyl-carrier-protein]	Fatty acid biosynthesis	[c] : cpd00067 + cpd11468 + cpd11492 --> cpd00011 + cpd11491 + cpd11493	H+ + Dodecanoyl-[acyl-carrier protein] + Malonyl-[acyl-carrier protein] => CO2 + 3-Oxotetradecanoyl-[acp] + Acyl-carrier protein	R04726	3-oxoacyl-[acyl-carrier-protein] synthase, KASII (EC 2.3.1.41)/ / 3-oxoacyl-[acyl-carrier-protein] synthase, KASIII (EC 2.3.1.41)/ / 3-oxoacyl-[acyl-carrier-protein] synthase, KASI (EC 2.3.1.41)	Fatty Acid Biosynthesis FASII/ / mycolic acid synthesis/ / Unsaturated Fatty Acid Metabolism	2.3.1.41/ 2.3.1.85/ 2.3.1.86/ 2.3.1.179/ 2.3.1.180
rxn05351	Tetradecanoyl-[acyl-carrier protein]:malonyl-CoA	Fatty acid biosynthesis	[c] : cpd00006 + cpd11466 <==> cpd00005 + cpd00067 + cpd11467	NADP+ + Tetradecanoyl-[acp] <= NADPH + H+ + trans-Tetradec-2-enoyl-[acp]	R04967	Enoyl-[acyl-carrier-protein] reductase [NADPH] (EC 1.3.1.10)	Fatty Acid Biosynthesis FASII	1.3.1.10/ 2.3.1.85
rxn02161	ATP:L-rhamnulose 1-phosphotransferase	Fructose and mannose metabolism	[c] : cpd00002 + cpd00642 <==> cpd00008 + cpd00831	ATP + L-Rhamnulose <=> ADP + L-Rhamnulose 1-phosphate	R03014	Rhamnulokinase (EC 2.7.1.5)	L-rhamnose utilization	2.7.1.5
rxn02161	ATP:L-rhamnulose 1-phosphotransferase	Fructose and mannose metabolism	[c] : cpd00002 + cpd00642 <==> cpd00008 + cpd00831	ATP + L-Rhamnulose <=> ADP + L-Rhamnulose 1-phosphate	R03014	Rhamnulokinase (EC 2.7.1.5)	L-rhamnose utilization	2.7.1.5
rxn00182	L-Glutamate:NAD+ oxidoreductase (deaminating)	Glutamate metabolism/ Arginine and proline metabolism/ D-Glutamine and D-glutamate metabolism/ Nitrogen metabolism	[c] : cpd00001 + cpd00003 + cpd00023 <==> cpd00004 + cpd00013 + cpd00024 + cpd00067	H2O + NAD+ + L-Glutamate <=> NADH + NH3 + 2-Oxoglutarate + H+	R00243	NAD-specific glutamate dehydrogenase (EC 1.4.1.2), large form/ / NAD-specific glutamate dehydrogenase (EC 1.4.1.2)/ / NAD-specific glutamate dehydrogenase (EC 1.4.1.2), eukaryotic type	Glutamine, Glutamate, Aspartate and Asparagine Biosynthesis	1.4.1.2/ 1.4.1.3/ 1.4.1.4
rxn00615	ATP:glycerol 3-phosphotransferase	Glycerolipid metabolism	[c] : cpd00002 + cpd00100 <==> cpd00008 + cpd00080	ATP + Glycerol <=> ADP + sn-Glycerol 3-phosphate	R00847	Glycerol kinase (EC 2.7.1.30)	MLST/ / Glycerol and Glycerol-3-phosphate Uptake and Utilization/ / Glycerolipid and Glycerophospholipid Metabolism in Bacteria/ / Dihydroxyacetone kinases	2.7.1.30
rxn00744	ATP:glycerone phosphotransferase	Glycerolipid metabolism	[c] : cpd00002 + cpd00157 <==> cpd00008 + cpd00095	ATP + Glycerone <=> ADP + Glycerone phosphate	R01011	Putative dihydroxyacetone kinase (EC 2.7.1.29), dihydroxyacetone binding subunit/ / Putative dihydroxyacetone kinase (EC 2.7.1.29), ADP-binding subunit/ / Dihydroxyacetone kinase, ATP-dependent (EC 2.7.1.29)	Glycerol fermenation to 1,3-propanediol/ / Dihydroxyacetone kinases	2.7.1.29
rxn00762	Glycerol:NAD+ oxidoreductase	Glycerolipid metabolism	[c] : cpd00003 + cpd00100 <==> cpd00004 + cpd00067 + cpd00157	NAD+ + Glycerol <=> NADH + H+ + Glycerone	R01034	Glycerol dehydrogenase (EC 1.1.1.6)	Glycerol and Glycerol-3-phosphate Uptake and Utilization/ / Respiratory dehydrogenases 1/ / Glycerol fermenation to 1,3-propanediol	1.1.1.6
rxn00616	sn-Glycerol-3-phosphate:(acceptor) 2-oxidoreductase	Glycerophospholipid metabolism	[c] : cpd00015 + cpd00080 <==> cpd00095 + cpd00982	FAD + sn-Glycerol 3-phosphate <=> Glycerone phosphate + FADH2	R00848	Glycerol-3-phosphate dehydrogenase (EC 1.1.5.3)/ / Anaerobic glycerol-3-phosphate dehydrogenase subunit A (EC 1.1.5.3)/ / Anaerobic glycerol-3-phosphate dehydrogenase subunit B (EC 1.1.5.3)/ / Aerobic glycerol-3-phosphate dehydrogenase (EC 1.1.5.3)	Glycerol and Glycerol-3-phosphate Uptake and Utilization/ / Respiratory dehydrogenases 1/ / Glycerolipid and Glycerophospholipid Metabolism in Bacteria	1.1.99.5
rxn00459	2-Phospho-D-glycerate hydro-lyase	Glycolysis / Gluconeogenesis	[c] : cpd00482 <==> cpd00001 + cpd00061	2-Phospho-D-glycerate <=> H2O + Phosphoenolpyruvate	R00658	Enolase (EC 4.2.1.11)	Glycolysis and Gluconeogenesis, including Archaeal enzymes/ / Serine-glyoxylate cycle/ / Glycolysis and Gluconeogenesis/ / Entner-Doudoroff Pathway/ / Dehydrogenase complexes	4.2.1.11
rxn01106	2-Phospho-D-glycerate 2,3-phosphomutase	Glycolysis / Gluconeogenesis	[c] : cpd00482 <==> cpd00169	2-Phospho-D-glycerate <=> 3-Phospho-D-glycerate	R01518	2,3-bisphosphoglycerate-independent phosphoglycerate mutase, archaeal type (EC 5.4.2.1)/ / Phosphoglycerate mutase (EC 5.4.2.1)/ / 2,3-bisphosphoglycerate-independent phosphoglycerate mutase (EC 5.4.2.1)	Threonine and Homoserine Biosynthesis/ / Glycolysis and Gluconeogenesis, including Archaeal enzymes/ / Serine-glyoxylate cycle/ / Glycolysis and Gluconeogenesis/ / Entner-Doudoroff Pathway	5.4.2.1/ 5.4.2.4
rxn01241	Dihydrolipoamide:NAD+ oxidoreductase	Glycolysis / Gluconeogenesis/ Citrate cycle (TCA cycle)/ Valine, leucine and isoleucine degradation/ Pyruvate metabolism	[c] : cpd00003 + cpd00449 <==> cpd00004 + cpd00067 + cpd00213	NAD+ + Dihydrolipoamide <=> NADH + H+ + Lipoamide	R07618/ R01698	Putative Dihydrolipoamide dehydrogenase (EC 1.8.1.4)/ / Dihydrolipoamide dehydrogenase (EC 1.8.1.4)/ / Dihydrolipoamide dehydrogenase of acetoin dehydrogenase (EC 1.8.1.4)/ / Dihydrolipoamide dehydrogenase of 2-oxoglutarate dehydrogenase (EC 1.8.1.4)/ / Dihydrolipoamide dehydrogenase of pyruvate dehydrogenase complex (EC 1.8.1.4)/ / Dihydrolipoamide dehydrogenase of branched-chain alpha-keto acid…	Isoleucine degradation/ / Pyruvate metabolism II: acetyl-CoA, acetogenesis from pyruvate/ / Photorespiration (oxidative C2 cycle)/ / Acetoin, butanediol metabolism/ / Dehydrogenase complexes/ / TCA Cycle/ / Leucine Degradation and HMG-CoA Metabolism/ / Valine degradation/ / Glycine cleavage system	1.8.1.4
rxn00324	Glycolate:NADP+ oxidoreductase	Glyoxylate and dicarboxylate metabolism	[c] : cpd00006 + cpd00139 <==> cpd00005 + cpd00040 + cpd00067	NADP+ + Glycolate <=> NADPH + Glyoxylate + H+	R00465	Hydroxypyruvate reductase (EC 1.1.1.81)/ / Glyoxylate reductase (EC 1.1.1.79)/ / Glyoxylate reductase (EC 1.1.1.26)	Photorespiration (oxidative C2 cycle)/ / Glycerate metabolism/ / Glycolate, glyoxylate interconversions	1.1.1.79/ 1.1.1.26
rxn00512	Glycolate:NAD+ oxidoreductase	Glyoxylate and dicarboxylate metabolism	[c] : cpd00003 + cpd00139 <==> cpd00004 + cpd00040 + cpd00067	NAD+ + Glycolate <=> NADH + Glyoxylate + H+	R00717	Hydroxypyruvate reductase (EC 1.1.1.81)/ / Glyoxylate reductase (EC 1.1.1.79)/ / Glyoxylate reductase (EC 1.1.1.26)	Photorespiration (oxidative C2 cycle)/ / Glycerate metabolism/ / Glycolate, glyoxylate interconversions	1.1.1.26/ 1.1.1.29
rxn02186	2,3-Dihydroxy-3-methylbutanoate:NADP+ oxidoreductase (isomerizing)	Pantothenate and CoA biosynthesis	[c] : cpd00005 + cpd00067 + cpd00668 <==> cpd00006 + cpd02498	NADPH + H+ + 2-Acetolactate <=> NADP+ + 2,3-Dihydroxy-3-methylbutanoate	R03051/ R04439	Ketol-acid reductoisomerase (EC 1.1.1.86)	Branched-Chain Amino Acid Biosynthesis/ / Coenzyme A Biosynthesis	1.1.1.86
rxn00410	UTP:ammonia ligase(ADP-forming)	Pyrimidine metabolism	[c] : cpd00002 + cpd00013 + cpd00062 <==> cpd00008 + cpd00009 + cpd00052 + (2) cpd00067	ATP + NH3 + UTP <=> ADP + Orthophosphate + CTP + (2) H+	R00571	CTP synthase (EC 6.3.4.2)	pyrimidine conversions	6.3.4.2
rxn02187	2-Acetolactate methylmutase	Valine, leucine and isoleucine biosynthesis	[c] : cpd00668 <==> cpd02569	2-Acetolactate <=> 3-Hydroxy-3-methyl-2-oxobutanoic acid	R05071/ R03052	Ketol-acid reductoisomerase (EC 1.1.1.86)	Branched-Chain Amino Acid Biosynthesis/ / Coenzyme A Biosynthesis	5.4.99.3/ 1.1.1.86
rxn03068	(R)-2,3-Dihydroxy-3-methylbutanoate:NADP+ oxidoreductase	Valine, leucine and isoleucine biosynthesis	[c] : cpd00006 + cpd02498 <==> cpd00005 + cpd00067 + cpd02569	NADP+ + 2,3-Dihydroxy-3-methylbutanoate <=> NADPH + H+ + 3-Hydroxy-3-methyl-2-oxobutanoic acid	R04440	Ketol-acid reductoisomerase (EC 1.1.1.86)	Branched-Chain Amino Acid Biosynthesis/ / Coenzyme A Biosynthesis	1.1.1.86
rxn03953	L-Idonate:NAD oxidoreductase		[c] : cpd00003 + cpd00573 <==> cpd00004 + cpd00067 + cpd00781	NAD+ + L-Idonate <=> NADH + H+ + 5-Dehydro-D-gluconate	R05683	L-idonate 5-dehydrogenase (EC 1.1.1.264)	D-gluconate and ketogluconates metabolism	1.1.1.264
rxn03954	L-Idonate:NADP oxidoreductase		[c] : cpd00006 + cpd00573 <==> cpd00005 + cpd00067 + cpd00781	NADP+ + L-Idonate <=> NADPH + H+ + 5-Dehydro-D-gluconate	R05684	L-idonate 5-dehydrogenase (EC 1.1.1.264)	D-gluconate and ketogluconates metabolism	1.1.1.128/ 1.1.1.264
rxn08291	D-Amino acid dehydrogenase		[c] : cpd00001 + cpd00015 + cpd00117 <==> cpd00013 + cpd00020 + cpd00982	H2O + FAD + D-Alanine <=> NH3 + Pyruvate + FADH2		D-amino acid dehydrogenase small subunit (EC 1.4.99.1)	Proline, 4-hydroxyproline uptake and utilization/ / Respiratory dehydrogenases 1/ / Pyruvate Alanine Serine Interconversions	1.4.99.1
rxn10042	ATP synthase (four protons for one ATP)		cpd00008[c] + cpd00009[c] + (4) cpd00067[e] <==> cpd00001[c] + cpd00002[c] + (3) cpd00067[c]	ADP + Orthophosphate + (4) H+[e] <=> H2O + ATP + (3) H+		ATP synthase B chain (EC 3.6.3.14)/ / ATP synthase delta chain (EC 3.6.3.14)/ / ATP synthase epsilon chain (EC 3.6.3.14)/ / ATP synthase C chain (EC 3.6.3.14)/ / ATP synthase protein I/ / ATP synthase beta chain (EC 3.6.3.14)/ / ATP synthase gamma chain (EC 3.6.3.14)/ / ATP synthase alpha chain (EC 3.6.3.14)/ / ATP synthase A chain (EC 3.6.3.14)	F0F1-type ATP synthase	3.6.3.14/ / 3.6.3.14/ 3.6.3.14/
rxn10043	cytochrome-c oxidase (H+/e- = 2)		(0.5) cpd00007[c] + (6) cpd00067[c] + (2) cpd00110[c] <==> cpd00001[c] + (4) cpd00067[e] + (2) cpd00109[c]	(0.5) Oxygen + (6) H+ + (2) Ferrocytochrome c <=> H2O + (4) H+[e] + (2) Ferricytochrome c		Cytochrome c oxidase, subunit IV (EC 1.9.3.1)/ / Cytochrome c oxidase polypeptide I (EC 1.9.3.1)/ / Cytochrome c oxidase polypeptide II (EC 1.9.3.1)/ / Cytochrome c oxidase polypeptide III (EC 1.9.3.1)	Terminal cytochrome C oxidases	1.9.3.1/ / 1.9.3.1/

## Sheet: Greater
Reaction	Name	KeggMap	Equation	Note	KeggID	Roles	Subsystem	Enzyme
rxn00196	2,5-dioxopentanoate:NADP+ 5-oxidoreductase	Ascorbate and aldarate metabolism	[c] : cpd00001 + cpd00006 + cpd00340 <==> cpd00005 + cpd00024 + (2) cpd00067	H2O + NADP+ + 2,5-Dioxopentanoate <=> NADPH + 2-Oxoglutarate + (2) H+	R00264	2-ketoglutaric semialdehyde dehydrogenase (EC 1.2.1.26)/ / Ketoglutarate semialdehyde dehydrogenase (EC 1.2.1.26)	Proline, 4-hydroxyproline uptake and utilization/ / Xylose utilization/ / L-Arabinose utilization	1.2.1.26
rxn00018	D-Ribulose 1,5-bisphosphate carboxy-lyase (dimerizing)	Carbon fixation in photosynthetic organisms	[c] : cpd00001 + cpd00011 + cpd00871 <==> (2) cpd00067 + (2) cpd00169	H2O + CO2 + D-Ribulose 1,5-bisphosphate <=> (2) H+ + (2) 3-Phospho-D-glycerate	R00024	Ribulose bisphosphate carboxylase small chain (EC 4.1.1.39)/ / Ribulose bisphosphate carboxylase large chain (EC 4.1.1.39)/ / Ribulose bisphosphate carboxylase (EC 4.1.1.39)	Carboxysome/ / CO2 uptake, carboxysome/ / Chlorophyll Biosynthesis/ / Photorespiration (oxidative C2 cycle)/ / Calvin-Benson cycle	4.1.1.39
rxn01111	ATP:D-ribulose-5-phosphate 1-phosphotransferase	Carbon fixation in photosynthetic organisms	[c] : cpd00002 + cpd00171 <==> cpd00008 + cpd00871	ATP + D-Ribulose 5-phosphate <=> ADP + D-Ribulose 1,5-bisphosphate	R01523	Phosphoribulokinase (EC 2.7.1.19)	Calvin-Benson cycle	2.7.1.19
rxn00441	2-Oxoglutarate:Thiamin diphosphate 2-oxidoreductase(decarboxylating	Citrate cycle (TCA cycle)	[c] : cpd00024 + cpd00056 + cpd00067 --> cpd00011 + cpd03189	2-Oxoglutarate + Thiamin diphosphate + H+ => CO2 + 3-Carboxy-1-hydroxypropyl-ThPP	R00621	2-oxoglutarate dehydrogenase E1 component (EC 1.2.4.2)	TCA Cycle/ / Dehydrogenase complexes	1.2.4.2
rxn01872	succinyl-CoA:enzyme N6-(dihydrolipoyl)lysine S-succinyltransferase	Citrate cycle (TCA cycle)	[c] : cpd00078 + cpd00449 <==> cpd00010 + cpd00860	Succinyl-CoA + Dihydrolipoamide <=> CoA + S-Succinyldihydrolipoamide	R02570	2-oxoglutarate dehydrogenase E2 component (EC 2.3.1.61)/ / Dihydrolipoamide succinyltransferase component (E2) of 2-oxoglutarate dehydrogenase complex (EC 2.3.1.61)	TCA Cycle/ / Lipoic acid metabolism/ / Dehydrogenase complexes	2.3.1.61
rxn02376	3-Carboxy-1-hydroxypropyl-ThPP:lipoamde	Citrate cycle (TCA cycle)	[c] : cpd00213 + cpd03189 <==> cpd00056 + cpd00860	Lipoamide + 3-Carboxy-1-hydroxypropyl-ThPP <=> Thiamin diphosphate + S-Succinyldihydrolipoamide	R03316	2-oxoglutarate dehydrogenase E1 component (EC 1.2.4.2)	TCA Cycle/ / Dehydrogenase complexes	1.2.4.2
rxn01100	ATP:3-phospho-D-glycerate 1-phosphotransferase	Glycolysis / Gluconeogenesis/ Carbon fixation in photosynthetic organisms	[c] : cpd00002 + cpd00067 + cpd00169 <==> cpd00008 + cpd00203	ATP + H+ + 3-Phospho-D-glycerate <=> ADP + 3-Phospho-D-glyceroyl phosphate	R01512	Phosphoglycerate kinase (EC 2.7.2.3)	YgfZ/ / Glycolysis and Gluconeogenesis, including Archaeal enzymes/ / Glycolysis and Gluconeogenesis/ / Entner-Doudoroff Pathway/ / Calvin-Benson cycle	2.7.2.3
rxn00747	D-Glyceraldehyde-3-phosphate ketol-isomerase	Glycolysis / Gluconeogenesis/ Inositol metabolism/ Fructose and mannose metabolism/ Carbon fixation in photosynthetic organisms	[c] : cpd00102 <==> cpd00095	D-Glyceraldehyde 3-phosphate <=> Glycerone phosphate	R01015	Triosephosphate isomerase (EC 5.3.1.1)/ / Glyceraldehyde-3-phosphate ketol-isomerase (EC 5.3.1.1)	MLST/ / Glycolysis and Gluconeogenesis, including Archaeal enzymes/ / Dihydroxyacetone kinases/ / Glycolysis and Gluconeogenesis/ / Inositol catabolism/ / Calvin-Benson cycle	5.3.1.1
rxn00786	D-Fructose-1,6-bisphosphate D-glyceraldehyde-3-phosphate-lyase	Glycolysis / Gluconeogenesis/ Pentose phosphate pathway/ Fructose and mannose metabolism/ Carbon fixation in photosynthetic organisms	[c] : cpd00290 <==> cpd00095 + cpd00102	D-Fructose 1,6-bisphosphate <=> Glycerone phosphate + D-Glyceraldehyde 3-phosphate	R01068/ R01070	Fructose-bisphosphate aldolase class II (EC 4.1.2.13)/ / Fructose-bisphosphate aldolase class I (EC 4.1.2.13)/ / Fructose-bisphosphate aldolase, archaeal class I (EC 4.1.2.13)	Formaldehyde assimilation: Ribulose monophosphate pathway/ / Glycolysis and Gluconeogenesis, including Archaeal enzymes/ / Hexitol degradation/ / Glycolysis and Gluconeogenesis/ / Calvin-Benson cycle	4.1.2.13
rxn00907	5,10-methylenetetrahydrofolate:NADP+ oxidoreductase	Glyoxylate and dicarboxylate metabolism/ One carbon pool by folate	[c] : cpd00006 + cpd00125 <==> cpd00005 + cpd00347	NADP+ + 5,10-Methylenetetrahydrofolate <=> NADPH + 5,10-Methenyltetrahydrofolate	R01220	Methenyltetrahydrofolate cyclohydrolase (EC 3.5.4.9)/ / Methylenetetrahydrofolate dehydrogenase (NADP+) (EC 1.5.1.5)	Folate Biosynthesis/ / Serine-glyoxylate cycle/ / One-carbon metabolism by tetrahydropterines	1.5.1.5
rxn01211	5,10-Methenyltetrahydrofolate 5-hydrolase(decyclizing)	Glyoxylate and dicarboxylate metabolism/ One carbon pool by folate	[c] : cpd00001 + cpd00347 <==> cpd00067 + cpd00201	H2O + 5,10-Methenyltetrahydrofolate <=> H+ + 10-Formyltetrahydrofolate	R01655	Methenyltetrahydrofolate cyclohydrolase (EC 3.5.4.9)/ / Formate--tetrahydrofolate ligase (EC 6.3.4.3)/ / Methylenetetrahydrofolate dehydrogenase (NADP+) (EC 1.5.1.5)	Folate Biosynthesis/ / 5-FCL-like protein/ / Serine-glyoxylate cycle/ / One-carbon metabolism by tetrahydropterines	3.5.4.9/ 6.3.4.3
rxn09269lm		No Info
rxn01333	Sedoheptulose-7-phosphate:D-glyceraldehyde-3-phosphate	Pentose phosphate pathway	[c] : cpd00102 + cpd00238 <==> cpd00072 + cpd00236	D-Glyceraldehyde 3-phosphate + Sedoheptulose 7-phosphate <=> D-Fructose 6-phosphate + D-Erythrose 4-phosphate	R01827/ R07378	Transaldolase (EC 2.2.1.2)	Pentose phosphate pathway/ / Folate Biosynthesis	2.2.1.2
rxn01200	Sedoheptulose-7-phosphate:D-glyceraldehyde-3-phosphate	Pentose phosphate pathway/ Carbon fixation in photosynthetic organisms	[c] : cpd00102 + cpd00238 <==> cpd00101 + cpd00198	D-Glyceraldehyde 3-phosphate + Sedoheptulose 7-phosphate <=> D-Ribose 5-phosphate + D-Xylulose 5-phosphate	R07246/ R01641	Transketolase (EC 2.2.1.1)/ / Transketolase, N-terminal section (EC 2.2.1.1)/ / Transketolase, C-terminal section (EC 2.2.1.1)	Pentose phosphate pathway/ / Calvin-Benson cycle	2.2.1.1
rxn01116	D-Ribulose-5-phosphate 3-epimerase	Pentose phosphate pathway/ Pentose and glucuronate interconversions/ Carbon fixation in photosynthetic organisms	[c] : cpd00171 <==> cpd00198	D-Ribulose 5-phosphate <=> D-Xylulose 5-phosphate	R01529	Ribulose-phosphate 3-epimerase (EC 5.1.3.1)	Formaldehyde assimilation: Ribulose monophosphate pathway/ / Pentose phosphate pathway/ / 2-phosphoglycolate salvage/ / Calvin-Benson cycle	5.1.3.1
rxn03136	1-(5'-Phosphoribosyl)-5-amino-4-(N-succinocarboxamide)-imidazole	Purine metabolism	[c] : cpd02921 <==> cpd00106 + cpd02851	1-(5-Phosphoribosyl)-4-(N-succinocarboxamide)-5-aminoimidazole <=> Fumarate + 1-(5'-Phosphoribosyl)-5-amino-4-imidazolecarboxamide	R04559	Adenylosuccinate lyase (EC 4.3.2.2)	De Novo Purine Biosynthesis/ / Purine conversions	4.3.2.2
rxn03147	1-(5-Phosphoribosyl)-5-amino-4-carboxyimidazole:L-aspartate ligase	Purine metabolism	[c] : cpd00002 + cpd00041 + cpd02893 --> cpd00008 + cpd00009 + (2) cpd00067 + cpd02921	ATP + L-Aspartate + 1-(5-Phospho-D-ribosyl)-5-amino-4-imidazolecarboxylate => ADP + Orthophosphate + (2) H+ + 1-(5-Phosphoribosyl)-4-(N-succinocarboxamide)-5-aminoimidazole	R04591	Phosphoribosylaminoimidazole-succinocarboxamide synthase (EC 6.3.2.6)	De Novo Purine Biosynthesis	6.3.2.6
rxn00527	L-Tyrosine:2-oxoglutarate aminotransferase	Tyrosine metabolism/ Phenylalanine, tyrosine and tryptophan biosynthesis/ Novobiocin biosynthesis/ Alkaloid biosynthesis I	[c] : cpd00024 + cpd00069 <==> cpd00023 + cpd00868	2-Oxoglutarate + L-Tyrosine <=> L-Glutamate + 3-(4-Hydroxyphenyl)pyruvate	R00734	Biosynthetic Aromatic amino acid aminotransferase alpha (EC 2.6.1.57)/ / Histidinol-phosphate aminotransferase (EC 2.6.1.9)/ / Aromatic amino acid aminotransferase gamma (EC 2.6.1.57)/ / Biosynthetic Aromatic amino acid aminotransferase beta (EC 2.6.1.57)	Glutamine, Glutamate, Aspartate and Asparagine Biosynthesis/ / Aminotransferases:Aromatic Pathway and More, A work in progress/ / Proline, 4-hydroxyproline uptake and utilization/ / Threonine and Homoserine Biosynthesis/ / Methionine Salvage/ / Phenylalanine and Tyrosine Branches from Chorismate/ / Homogentisate pathway of aromatic compound degradation/ / Histidine Biosynthesis	2.6.1.1/ 2.6.1.5/ 2.6.1.9/ 2.6.1.57/ 2.6.1.1 or 2.6.1.9
rxn01208	2-Oxo-4-methyl-3-carboxypentanoate decarboxylation	Valine, leucine and isoleucine biosynthesis	[c] : cpd00011 + cpd00200 <==> cpd00067 + cpd02605	CO2 + 4-Methyl-2-oxopentanoate <= H+ + (2S)-2-Isopropyl-3-oxosuccinate	R01652
rxn02789	2-Isopropylmalate hydro-lyase	Valine, leucine and isoleucine biosynthesis	[c] : cpd01646 <==> cpd00001 + cpd01710	(2S)-2-Isopropylmalate <=> H2O + 2-Isopropylmaleate	R03968	3-isopropylmalate dehydratase large subunit (EC 4.2.1.33)/ / 3-isopropylmalate dehydratase small subunit (EC 4.2.1.33)	Branched-Chain Amino Acid Biosynthesis/ / Leucine Biosynthesis	4.2.1.33
rxn02811	3-Isopropylmalate hydro-lyase	Valine, leucine and isoleucine biosynthesis	[c] : cpd02693 <==> cpd00001 + cpd01710	(2R,3S)-3-Isopropylmalate <=> H2O + 2-Isopropylmaleate	R04001	3-isopropylmalate dehydratase large subunit (EC 4.2.1.33)/ / 3-isopropylmalate dehydratase small subunit (EC 4.2.1.33)	Branched-Chain Amino Acid Biosynthesis/ / Leucine Biosynthesis	4.2.1.33
rxn03062	3-Isopropylmalate:NAD+ oxidoreductase	Valine, leucine and isoleucine biosynthesis	[c] : cpd00003 + cpd02693 <==> cpd00004 + cpd00067 + cpd02605	NAD+ + (2R,3S)-3-Isopropylmalate <=> NADH + H+ + (2S)-2-Isopropyl-3-oxosuccinate	R04426	3-isopropylmalate dehydrogenase (EC 1.1.1.85)	Branched-Chain Amino Acid Biosynthesis/ / Leucine Biosynthesis	1.1.1.85
rxn03194	(S)-2-Aceto-2-hydroxybutanoate pyruvate-lyase (carboxylating)	Valine, leucine and isoleucine biosynthesis	[c] : cpd00094 + cpd03049 <==> cpd00056 + cpd00498	2-Oxobutanoate + 2-(alpha-Hydroxyethyl)thiamine diphosphate <=> Thiamin diphosphate + 2-Aceto-2-hydroxybutanoate	R04673	Acetolactate synthase small subunit (EC 2.2.1.6), predicted, Archaeal type/ / Acetolactate synthase small subunit (EC 2.2.1.6), predicted/ / Acetolactate synthase small subunit (EC 2.2.1.6), Xanthomonadales type/ / Acetolactate synthase small subunit (EC 2.2.1.6), predicted, Archaeal type 2/ / Acetolactate synthase large subunit (EC 2.2.1.6)/ / Acetolactate synthase small subunit (EC 2.2.1.6)	Branched-Chain Amino Acid Biosynthesis/ / Acetoin, butanediol metabolism	2.2.1.6
rxn03435	(R)-2,3-Dihydroxy-3-methylpentanoate:NADP+ oxidoreductase	Valine, leucine and isoleucine biosynthesis	[c] : cpd00006 + cpd02535 <==> cpd00005 + cpd00067 + cpd10162	NADP+ + 2,3-Dihydroxy-3-methylpentanoate <=> NADPH + H+ + (R)-3-Hydroxy-3-methyl-2-oxopentanoate	R05068	Ketol-acid reductoisomerase (EC 1.1.1.86)	Branched-Chain Amino Acid Biosynthesis/ / Coenzyme A Biosynthesis	1.1.1.86
rxn03436	(S)-2-Aceto-2-hydroxybutanoate:NADP+ oxidoreductase (isomerizing)	Valine, leucine and isoleucine biosynthesis	[c] : cpd00498 <==> cpd10162	2-Aceto-2-hydroxybutanoate <=> (R)-3-Hydroxy-3-methyl-2-oxopentanoate	R05069	Ketol-acid reductoisomerase (EC 1.1.1.86)	Branched-Chain Amino Acid Biosynthesis/ / Coenzyme A Biosynthesis	1.1.1.86/ 5.4.99.3
rxn03437	(R)-2,3-Dihydroxy-3-methylpentanoate hydro-lyase	Valine, leucine and isoleucine biosynthesis	[c] : cpd02535 --> cpd00001 + cpd00508	2,3-Dihydroxy-3-methylpentanoate => H2O + (S)-3-Methyl-2-oxopentanoic acid	R05070	Dihydroxy-acid dehydratase (EC 4.2.1.9)	Branched-Chain Amino Acid Biosynthesis	4.2.1.9
rxn02185	2-Acetolactate pyruvate-lyase (carboxylating)	Valine, leucine and isoleucine biosynthesis/ Butanoate metabolism	[c] : cpd00056 + cpd00668 <==> cpd00020 + cpd03049	Thiamin diphosphate + 2-Acetolactate <=> Pyruvate + 2-(alpha-Hydroxyethyl)thiamine diphosphate	R03050/ R04672	Acetolactate synthase small subunit (EC 2.2.1.6), predicted, Archaeal type/ / Acetolactate synthase, catabolic (EC 2.2.1.6)/ / Acetolactate synthase small subunit (EC 2.2.1.6), predicted/ / Acetolactate synthase small subunit (EC 2.2.1.6), Xanthomonadales type/ / Acetolactate synthase small subunit (EC 2.2.1.6), predicted, Archaeal type 2/ / Acetolactate synthase large subunit (EC 2.2.1.6)/ / Ace…	Murein hydrolase regulation and cell death/ / Branched-Chain Amino Acid Biosynthesis/ / Acetoin, butanediol metabolism/ / Alpha-acetolactate operon	2.2.1.6
rxn00898	2,3-Dihydroxy-3-methylbutanoate hydro-lyase	Valine, leucine and isoleucine biosynthesis/ Pantothenate and CoA biosynthesis	[c] : cpd02498 --> cpd00001 + cpd00123	2,3-Dihydroxy-3-methylbutanoate => H2O + 3-Methyl-2-oxobutanoic acid	R01209/ R04441	Dihydroxy-acid dehydratase (EC 4.2.1.9)	Branched-Chain Amino Acid Biosynthesis	4.2.1.9
rxn00902	3-Carboxy-3-hydroxy-4-methylpentanoate 3-methyl-2-oxobutanoate-lyase	Valine, leucine and isoleucine biosynthesis/ Pyruvate metabolism	[c] : cpd00010 + cpd00067 + cpd01646 <==> cpd00001 + cpd00022 + cpd00123	CoA + H+ + (2S)-2-Isopropylmalate <= H2O + Acetyl-CoA + 3-Methyl-2-oxobutanoic acid	R01213	2-isopropylmalate synthase (EC 2.3.3.13)	Branched-Chain Amino Acid Biosynthesis/ / Leucine Biosynthesis	2.3.3.13/ 4.1.3.12
rxn00806	L-Leucine:2-oxoglutarate aminotransferase	Valine, leucine and isoleucine degradation/ Valine, leucine and isoleucine biosynthesis	[c] : cpd00024 + cpd00107 <==> cpd00023 + cpd00200	2-Oxoglutarate + L-Leucine <=> L-Glutamate + 4-Methyl-2-oxopentanoate	R01090	Branched-chain amino acid aminotransferase (EC 2.6.1.42)	Isoleucine degradation/ / Pyruvate Alanine Serine Interconversions/ / Alanine biosynthesis/ / Dehydrogenase complexes/ / Leucine Biosynthesis/ / Aminotransferases:Aromatic Pathway and More, A work in progress/ / Leucine Degradation and HMG-CoA Metabolism/ / Methionine Salvage/ / Branched-Chain Amino Acid Biosynthesis/ / Valine degradation	2.6.1.6/ 2.6.1.42/ 2.6.1.67
rxn01575	L-Isoleucine:2-oxoglutarate aminotransferase	Valine, leucine and isoleucine degradation/ Valine, leucine and isoleucine biosynthesis	[c] : cpd00024 + cpd00322 <==> cpd00023 + cpd00508	2-Oxoglutarate + L-Isoleucine <=> L-Glutamate + (S)-3-Methyl-2-oxopentanoic acid	R02199	Branched-chain amino acid aminotransferase (EC 2.6.1.42)	Isoleucine degradation/ / Pyruvate Alanine Serine Interconversions/ / Alanine biosynthesis/ / Dehydrogenase complexes/ / Leucine Biosynthesis/ / Aminotransferases:Aromatic Pathway and More, A work in progress/ / Leucine Degradation and HMG-CoA Metabolism/ / Methionine Salvage/ / Branched-Chain Amino Acid Biosynthesis/ / Valine degradation	2.6.1.42
rxn00903	L-Valine:2-oxoglutarate aminotransferase	Valine, leucine and isoleucine degradation/ Valine, leucine and isoleucine biosynthesis/ Pantothenate and CoA biosynthesis	[c] : cpd00024 + cpd00156 <==> cpd00023 + cpd00123	2-Oxoglutarate + L-Valine <=> L-Glutamate + 3-Methyl-2-oxobutanoic acid	R01214	Branched-chain amino acid aminotransferase (EC 2.6.1.42)	Isoleucine degradation/ / Pyruvate Alanine Serine Interconversions/ / Alanine biosynthesis/ / Dehydrogenase complexes/ / Leucine Biosynthesis/ / Aminotransferases:Aromatic Pathway and More, A work in progress/ / Leucine Degradation and HMG-CoA Metabolism/ / Methionine Salvage/ / Branched-Chain Amino Acid Biosynthesis/ / Valine degradation	2.6.1.6/ 2.6.1.42

## Sheet: Lesser
Reaction	Name	KeggMap	Equation	Note	KeggID	Roles	Subsystem	Enzyme
rxn02465	N-Acetyl-L-glutamate-5-semialdehyde:NADP+ 5-oxidoreductase	Urea cycle and metabolism of amino groups	[c] : cpd00006 + cpd00009 + cpd00918 <==> cpd00005 + cpd02552	NADP+ + Orthophosphate + N-Acetyl-L-glutamate 5-semialdehyde <= NADPH + N-Acetyl-L-glutamate 5-phosphate	R03443	N-acetyl-gamma-glutamyl-phosphate reductase (EC 1.2.1.38)	Arginine Biosynthesis/ / Arginine Biosynthesis extended	1.2.1.38
rxn01917	ATP:N-acetyl-L-glutamate 5-phosphotransferase	Urea cycle and metabolism of amino groups	[c] : cpd00002 + cpd00067 + cpd00477 <==> cpd00008 + cpd02552	ATP + H+ + N-Acetyl-L-glutamate <=> ADP + N-Acetyl-L-glutamate 5-phosphate	R02649	Acetylglutamate kinase (EC 2.7.2.8)	Arginine Biosynthesis/ / Arginine Biosynthesis extended	2.7.2.8
rxn01637	N2-Acetyl-L-ornithine:2-oxoglutarate aminotransferase	Urea cycle and metabolism of amino groups	[c] : cpd00024 + cpd00342 <==> cpd00023 + cpd00918	2-Oxoglutarate + N-Acetylornithine <=> L-Glutamate + N-Acetyl-L-glutamate 5-semialdehyde	R02283	Acetylornithine aminotransferase 1 (EC 2.6.1.11)/ / Acetylornithine aminotransferase (EC 2.6.1.11)	Arginine Biosynthesis/ / Arginine Biosynthesis extended	2.6.1.11
rxn01434	L-Citrulline:L-aspartate ligase (AMP-forming)	Urea cycle and metabolism of amino groups/ Alanine and aspartate metabolism/ Arginine and proline metabolism	[c] : cpd00002 + cpd00041 + cpd00274 <==> cpd00012 + cpd00018 + cpd02152	ATP + L-Aspartate + L-Citrulline <=> Pyrophosphate + AMP + N-(L-Arginino)succinate	R01954	Argininosuccinate synthase (EC 6.3.4.5)	Arginine Biosynthesis/ / Arginine Biosynthesis extended	6.3.4.5
rxn00802	N-(L-Argininosuccinate) arginie-lyase	Urea cycle and metabolism of amino groups/ Alanine and aspartate metabolism/ Arginine and proline metabolism	[c] : cpd02152 <==> cpd00051 + cpd00106	N-(L-Arginino)succinate <=> L-Arginine + Fumarate	R01086	Argininosuccinate lyase (EC 4.3.2.1)	Arginine Biosynthesis/ / Arginine Biosynthesis extended	4.3.2.1
rxn01019	Carbamoyl-phosphate:L-ornithine carbamoyltransferase	Urea cycle and metabolism of amino groups/ Arginine and proline metabolism	[c] : cpd00064 + cpd00146 <==> cpd00009 + (2) cpd00067 + cpd00274	L-Ornithine + Carbamoyl phosphate <=> Orthophosphate + (2) H+ + L-Citrulline	R01398	Ornithine carbamoyltransferase (EC 2.1.3.3)	Arginine Deiminase Pathway/ / Arginine Biosynthesis/ / Arginine and Ornithine Degradation/ / Arginine Biosynthesis extended	2.1.3.3
rxn05319	H2Ot5		cpd00001[e] <==> cpd00001[c]	H2O[e] <= H2O
rxn05147	D-Glucose-ABC transport		cpd00001[c] + cpd00002[c] + cpd00027[e] --> cpd00008[c] + cpd00009[c] + cpd00027[c] + cpd00067[c]	H2O + ATP + D-Glucose[e] => ADP + Orthophosphate + D-Glucose + H+		Multiple sugar ABC transporter, membrane-spanning permease protein MsmG/ / Multiple sugar ABC transporter, membrane-spanning permease protein MsmF/ / Multiple sugar ABC transporter, substrate-binding protein/ / Multiple sugar ABC transporter, ATP-binding protein	Fructooligosaccharides(FOS) and Raffinose Utilization/ / Maltose and Maltodextrin Utilization

## Sheet: Essential
Reaction	Name	KeggMap	Equation	Note	KeggID	Roles	Subsystem	Enzyme
rxn00423	serine O-acetyltransferase	Cysteine metabolism/ Sulfur metabolism	[c] : cpd00022 + cpd00054 --> cpd00010 + cpd00722	Acetyl-CoA + L-Serine => CoA + O-Acetyl-L-serine	R00586	Serine acetyltransferase (EC 2.3.1.30)	Methionine Biosynthesis/ / Superpathway of cysteine biosynthesis/ / Cysteine Biosynthesis/ / Vibrio Polysaccharide (VPS) Biosynthesis	2.3.1.30
rxn00649	O3-Acetyl-L-serine acetate-lyase (adding hydrogen sulfide)	Cysteine metabolism/ Sulfur metabolism	[c] : cpd00239 + cpd00722 --> cpd00029 + cpd00067 + cpd00084	Hydrogen sulfide + O-Acetyl-L-serine => Acetate + H+ + L-Cysteine	R00897	Cysteine synthase (EC 2.5.1.47)/ / Cysteine synthase B (EC 2.5.1.47)	Methionine Biosynthesis/ / Cysteine Biosynthesis	2.5.1.47/ 2.5.1.65/ 4.2.99.8
biomass_rhizo		No Info
rxnNDBS1		No Info
rxnNDBS2		No Info
rxnNDBS3		No Info
rxnNDBS4		No Info
rxnNDBS5		No Info
rxnNDBS6		No Info
rxnNDBS7		No Info
rxnNDBS8		No Info
rxn00832	IMP 1,2-hydrolase (decyclizing)	Purine metabolism	[c] : cpd00001 + cpd00114 <==> cpd02884	H2O + IMP <=> 1-(5'-Phosphoribosyl)-5-formamido-4-imidazolecarboxamide	R01127	Phosphoribosylaminoimidazolecarboxamide formyltransferase [alternate form]/ / IMP cyclohydrolase (EC 3.5.4.10)/ / IMP cyclohydrolase (EC 3.5.4.10) [alternate form]/ / Phosphoribosylaminoimidazolecarboxamide formyltransferase (EC 2.1.2.3)	De Novo Purine Biosynthesis/ / 5-FCL-like protein	3.5.4.10
rxn03137	10-Formyltetrahydrofolate:5'-phosphoribosyl-5-amino-4-	Purine metabolism/ One carbon pool by folate	[c] : cpd00201 + cpd02851 <==> cpd00087 + cpd02884	10-Formyltetrahydrofolate + 1-(5'-Phosphoribosyl)-5-amino-4-imidazolecarboxamide <=> Tetrahydrofolate + 1-(5'-Phosphoribosyl)-5-formamido-4-imidazolecarboxamide	R04560	IMP cyclohydrolase (EC 3.5.4.10)/ / Phosphoribosylaminoimidazolecarboxamide formyltransferase (EC 2.1.2.3)	De Novo Purine Biosynthesis/ / 5-FCL-like protein	2.1.2.3
rxn00361	ATP:adenylylsulfate 3'-phosphotransferase	Purine metabolism/ Sulfur metabolism	[c] : cpd00002 + cpd00193 <==> cpd00008 + cpd00044	ATP + Adenylyl sulfate <=> ADP + 3'-Phosphoadenylyl sulfate	R00509	Adenylylsulfate kinase (EC 2.7.1.25)	Superpathway of cysteine biosynthesis/ / O-Methyl Phosphoramidate Capsule Modification in Campylobacter/ / Cysteine Biosynthesis/ / Inorganic Sulfur Assimilation/ / Sulfate assimilation	2.7.1.25
rxn00623	hydrogen-sulfide:NADP+ oxidoreductase	Sulfur metabolism	[c] : (3) cpd00001 + (3) cpd00006 + cpd00239 <==> (3) cpd00005 + (4) cpd00067 + cpd00081	(3) H2O + (3) NADP+ + Hydrogen sulfide <= (3) NADPH + (4) H+ + Sulfite	R00858	Sulfite reductase [NADPH] hemoprotein beta-component (EC 1.8.1.2)/ / Sulfite reductase [NADPH] flavoprotein alpha-component (EC 1.8.1.2)	Superpathway of cysteine biosynthesis/ / Cysteine Biosynthesis/ / Inorganic Sulfur Assimilation/ / Sulfate assimilation	1.8.1.2/ 1.8.2.2
rxn00137	Adenosine 3',5'-bisphosphate 3'(2')-phosphohydrolase		[c] : cpd00001 + cpd00045 --> cpd00009 + cpd00018 + cpd00067	H2O + Adenosine 3',5'-bisphosphate => Orthophosphate + AMP + H+	R00188	3'(2'),5'-bisphosphate nucleotidase (EC 3.1.3.7)	Inorganic Sulfur Assimilation	3.1.3.7
rxn07991	3-oxoacyl-[acyl-carrier-protein] reductase (n-C16:1)		[c] : cpd00005 + cpd00067 + cpd15375 <==> cpd00006 + cpd15369	NADPH + H+ + 3-oxo-cis-palm-9-eoyl-[acyl-carrier protein] <=> NADP+ + (R)-3-hydroxy-cis-palm-9-eoyl-[acyl-carrier protein]				1.1.1.100
rxn08000	3-oxoacyl-[acyl-carrier-protein] synthase (n-C16:1)		[c] : cpd00067 + cpd11492 + cpd15294 --> cpd00011 + cpd11493 + cpd15375	H+ + Malonyl-[acyl-carrier protein] + Tetradecenoyl-ACP => CO2 + Acyl-carrier protein + 3-oxo-cis-palm-9-eoyl-[acyl-carrier protein]				2.3.1.41
rxn08015	acyl-[acyl-carrier-protein] synthetase (n-C14:1)		[c] : cpd00002 + cpd00067 + cpd11493 + cpd15298 --> cpd00012 + cpd00018 + cpd15294	ATP + H+ + Acyl-carrier protein + tetradecenoate => Pyrophosphate + AMP + Tetradecenoyl-ACP				6.2.1.20

## Sheet: NonEssential
Reaction	Name	KeggMap	Equation	Note	KeggID	Roles	Subsystem	Enzyme
rxn00260	L-Aspartate:2-oxoglutarate aminotransferase	Glutamate metabolism/ Alanine and aspartate metabolism/ Carbon fixation in photosynthetic organisms	[c] : cpd00024 + cpd00041 <==> cpd00023 + cpd00032	2-Oxoglutarate + L-Aspartate <=> L-Glutamate + Oxaloacetate	R00355	Aspartate aminotransferase (EC 2.6.1.1)	Glutamine, Glutamate, Aspartate and Asparagine Biosynthesis/ / Aminotransferases:Aromatic Pathway and More, A work in progress/ / Proline, 4-hydroxyproline uptake and utilization/ / Threonine and Homoserine Biosynthesis/ / Methionine Salvage	2.6.1.1
biomass_bulk		No Info
rxn00838	IMP:L-aspartate ligase (GDP-forming)	Purine metabolism/ Alanine and aspartate metabolism	[c] : cpd00038 + cpd00041 + cpd00114 --> cpd00009 + cpd00031 + (2) cpd00067 + cpd02375	GTP + L-Aspartate + IMP => Orthophosphate + GDP + (2) H+ + N6-(1,2-Dicarboxyethyl)-AMP	R01135	Adenylosuccinate synthetase (EC 6.3.4.4)	Purine conversions/ / Histidine Biosynthesis	6.3.4.4
rxn00800	N6-(1,2-Dicarboxyethyl)AMP AMP-lyase	Purine metabolism/ Alanine and aspartate metabolism	[c] : cpd02375 <==> cpd00018 + cpd00106	N6-(1,2-Dicarboxyethyl)-AMP <=> AMP + Fumarate	R01083	Adenylosuccinate lyase (EC 4.3.2.2)	De Novo Purine Biosynthesis/ / Purine conversions	4.3.2.2
