# Supplementary material for: Metabolic modelling reveals the specialization of secondary replicons for niche adaptation in Sinorhizobium meliloti
Source: Nat Commun. 2016 Jul 22;7:12219. doi: 10.1038/ncomms12219 (PMC4961836; doi:10.1038/ncomms12219)
Supplement: Supplementary Data 4 — Contains tables that list all the reactions showing different characteristics during growth in the rhizosphere versus the nodule. [file ncomms12219-s5.xlsx]

## Sheet: Legend
This workbook contains 9 sheets. The 'On' sheet contains information for iGD1575 reactions that carry flux when growth is simulated in the nodule but carry no flux when growth is simulated in the rhizosphere. The 'Off' sheet contains information for iGD1575 reactions that carry flux when growth is simulated in the rhizosphere but carry no flux when growth is simulated in the nodule. The 'Up' shee…

## Sheet: On
Reaction	Name	KeggMap	Equation	Note	KeggID	Roles	Subsystem	Enzyme
rxn03907	CTP: 2-C-Methyl-D-erythritol 4-phosphate cytidylyltransferase	Biosynthesis of steroids	[c] : cpd00052 + cpd08286 <==> cpd00012 + cpd08287	CTP + 2-C-Methyl-D-erythritol 4-phosphate <=> Pyrophosphate + 4-(Cytidine 5'-diphospho)-2-C-methyl-D-erythritol	R05633	2-C-methyl-D-erythritol 4-phosphate cytidylyltransferase (EC 2.7.7.60)	polyprenyl synthesis/ / Teichoic and lipoteichoic acids biosynthesis/ / Isoprenoid Biosynthesis/ / Nonmevalonate Branch of Isoprenoid Biosynthesis	2.7.7.60
rxn03908	ATP: 4-(Cytidine 5'-diphospho)-2-C-methyl-D-erythritol	Biosynthesis of steroids	[c] : cpd00002 + cpd08287 <==> cpd00008 + cpd08288	ATP + 4-(Cytidine 5'-diphospho)-2-C-methyl-D-erythritol <=> ADP + 2-Phospho-4-(cytidine 5'-diphospho)-2-C-methyl-D-erythritol	R05634	4-diphosphocytidyl-2-C-methyl-D-erythritol kinase (EC 2.7.1.148)	polyprenyl synthesis/ / Isoprenoid Biosynthesis/ / Nonmevalonate Branch of Isoprenoid Biosynthesis	2.7.1.148
rxn03909	1-Deoxy-D-xylulose-5-phosphate pyruvate-lyase (carboxylating)	Biosynthesis of steroids	[c] : cpd00020 + cpd00067 + cpd00102 --> cpd00011 + cpd08289	Pyruvate + H+ + D-Glyceraldehyde 3-phosphate => CO2 + 1-Deoxy-D-xylulose 5-phosphate	R05636	1-deoxy-D-xylulose 5-phosphate synthase (EC 2.2.1.7)	Pyridoxin (Vitamin B6) Biosynthesis/ / Isoprenoid Biosynthesis/ / Nonmevalonate Branch of Isoprenoid Biosynthesis	2.2.1.7
rxn03910	2-Phospho-4-(cytidine 5'-diphospho)-2-C-methyl-D-erythritol	Biosynthesis of steroids	[c] : cpd08288 <==> cpd00046 + cpd08301	2-Phospho-4-(cytidine 5'-diphospho)-2-C-methyl-D-erythritol <=> CMP + 2-C-Methyl-D-erythritol 2,4-cyclodiphosphate	R05637	2-C-methyl-D-erythritol 2,4-cyclodiphosphate synthase (EC 4.6.1.12)	polyprenyl synthesis/ / Isoprenoid Biosynthesis/ / Nonmevalonate Branch of Isoprenoid Biosynthesis	4.6.1.12
rxn03958	1-Deoxy-D-xylulose-5-phosphate isomeroreductase	Biosynthesis of steroids	[c] : cpd00006 + cpd08286 <==> cpd00005 + cpd00067 + cpd08289	NADP+ + 2-C-Methyl-D-erythritol 4-phosphate <=> NADPH + H+ + 1-Deoxy-D-xylulose 5-phosphate	R05688	1-deoxy-D-xylulose 5-phosphate reductoisomerase (EC 1.1.1.267)	polyprenyl synthesis/ / Isoprenoid Biosynthesis/ / Nonmevalonate Branch of Isoprenoid Biosynthesis	1.1.1.267
rxn01213	Dimethylallyl-diphosphate:isopentenyl-diphosphate	Biosynthesis of steroids/ Terpenoid biosynthesis	[c] : cpd00113 + cpd00202 --> cpd00012 + cpd00283	Isopentenyl diphosphate + Dimethylallyl diphosphate => Pyrophosphate + Geranyl diphosphate	R01658	Dimethylallyltransferase (EC 2.5.1.1)/ / Geranyltranstransferase (farnesyldiphosphate synthase) (EC 2.5.1.10)/ / Geranylgeranyl pyrophosphate synthetase (EC 2.5.1.29)/ / Octaprenyl-diphosphate synthase (EC 2.5.1.-)	Carotenoids/ / Isoprenoid Biosynthesis/ / Isoprenoid Biosynthesis: Interconversions/ / Archaeal lipids	2.5.1.1/ 2.5.1.10/ 2.5.1.29
rxn01466	Geranyl-diphosphate:isopentenyl-diphosphate geranyltrans-transferase	Biosynthesis of steroids/ Terpenoid biosynthesis	[c] : cpd00113 + cpd00283 --> cpd00012 + cpd00350	Isopentenyl diphosphate + Geranyl diphosphate => Pyrophosphate + trans,trans-Farnesyl diphosphate	R02003	Dimethylallyltransferase (EC 2.5.1.1)/ / Solanesyl diphosphate synthase (Sds) (EC 2.5.1.11)/ / Geranyltranstransferase (farnesyldiphosphate synthase) (EC 2.5.1.10)/ / Geranylgeranyl pyrophosphate synthetase (EC 2.5.1.29)/ / Octaprenyl-diphosphate synthase (EC 2.5.1.-)	Carotenoids/ / Isoprenoid Biosynthesis/ / Isoprenoid Biosynthesis: Interconversions/ / Archaeal lipids	2.5.1.1/ 2.5.1.10/ 2.5.1.29
rxn00086	glutathione:NADP+ oxidoreductase	Glutathione metabolism	[c] : cpd00006 + (2) cpd00042 <==> cpd00005 + cpd00067 + cpd00111	NADP+ + (2) Glutathione <=> NADPH + H+ + Glutathione disulfide	R00115	Glutathione reductase (EC 1.8.1.7)		1.8.1.7/ 1.6.4.2
rxn00350	glutathione hydralase (periplasmic)	Glutathione metabolism	[c] : cpd00001 + cpd00042 <==> cpd00023 + cpd01017	H2O + Glutathione <=> L-Glutamate + Cys-Gly	R00494	Gamma-glutamyltranspeptidase (EC 2.3.2.2)	Utilization of glutathione as a sulphur source/ / Poly-gamma-glutamate biosynthesis	2.3.2.2/ 3.4.11.4
rxn00650	membrane alanyl aminopeptidase	Glutathione metabolism	[c] : cpd00001 + cpd01017 <==> cpd00033 + cpd00084	H2O + Cys-Gly <=> Glycine + L-Cysteine	R00899	Peptidase B (EC 3.4.11.23)/ / Isoaspartyl aminopeptidase (EC 3.4.19.5)/ / Methionine aminopeptidase (EC 3.4.11.18)/ / Aminopeptidase YpdF (MP-, MA-, MS-, AP-, NP- specific)/ / Asp-X dipeptidase/ / Cytosol aminopeptidase PepA (EC 3.4.11.1)/ / Membrane alanine aminopeptidase N (EC 3.4.11.2)/ / Aminoacyl-histidine dipeptidase (Peptidase D) (EC 3.4.13.3)	Protein degradation/ / Dehydrogenase complexes/ / Translation factors bacterial	3.4.11.2/ 3.4.11.1/ 3.4.11.23/ 3.4.13.3
rxn00269	Aminoacetic acid:oxygen oxidoreductase (deaminating)	Glycine, serine and threonine metabolism	[c] : cpd00001 + cpd00007 + cpd00033 --> cpd00013 + cpd00025 + cpd00040	H2O + Oxygen + Glycine => NH3 + H2O2 + Glyoxylate	R00366	Glycine oxidase ThiO (EC 1.4.3.19)	Thiamin biosynthesis	1.4.3.3/ 1.4.3.19
rxn00599	Succinyl-CoA:glycine C-succinyl-transferase(decarboxylating)	Glycine, serine and threonine metabolism/ Porphyrin and chlorophyll metabolism	[c] : cpd00033 + cpd00067 + cpd00078 --> cpd00010 + cpd00011 + cpd00338	Glycine + H+ + Succinyl-CoA => CoA + CO2 + 5-Aminolevulinate	R00830	5-aminolevulinate synthase (EC 2.3.1.37)	Threonine degradation/ / Heme and Siroheme Biosynthesis	2.3.1.37
rxn00371	Formate:NAD+ oxidoreductase	Glyoxylate and dicarboxylate metabolism/ Methane metabolism	[c] : cpd00003 + cpd00047 --> cpd00004 + cpd00011	NAD+ + Formate => NADH + CO2	R00519	Formate dehydrogenase chain D (EC 1.2.1.2)/ / Formate dehydrogenase related protein/ / Formate dehydrogenase O alpha subunit (EC 1.2.1.2)/ / Formate dehydrogenase N gamma subunit (EC 1.2.1.2)/ / NAD-dependent formate dehydrogenase (EC 1.2.1.2)/ / Anaerobic dehydrogenases, typically selenocysteine-containing/ / Formate dehydrogenase N beta subunit (EC 1.2.1.2)/ / Formate dehydrogenase O beta subun…	Anaerobic respiratory reductases/ / Formate dehydrogenase	1.2.1.2
rxn00690	Formate:tetrahydrofolate ligase (ADP-forming)	Glyoxylate and dicarboxylate metabolism/ One carbon pool by folate	[c] : cpd00002 + cpd00047 + cpd00087 <==> cpd00008 + cpd00009 + cpd00201	ATP + Formate + Tetrahydrofolate <=> ADP + Orthophosphate + 10-Formyltetrahydrofolate	R00943	Formate--tetrahydrofolate ligase (EC 6.3.4.3)	Folate Biosynthesis/ / 5-FCL-like protein/ / Serine-glyoxylate cycle/ / One-carbon metabolism by tetrahydropterines	3.5.4.9/ 6.3.4.3
rxn01176	5-Dehydro-2-deoxy-D-glyconate-6-phosphate	Inositol metabolism	[c] : cpd02721 <==> cpd00095 + cpd00191	6-Phospho-5-dehydro-2-deoxy-D-gluconate <=> Glycerone phosphate + 3-Oxopropanoate	R05378	5-keto-2-deoxy-D-gluconate-6 phosphate aldolase [form 2] (EC 4.1.2.29)/ / 5-keto-2-deoxy-D-gluconate-6 phosphate aldolase (EC 4.1.2.29)	Inositol catabolism	4.1.2.29/ 4.1.2.13
rxn03932	ATP:5-dehydro-2-deoxy-D-gluconate 6-phosphotransferase	Inositol metabolism	[c] : cpd00002 + cpd04242 <==> cpd00008 + cpd02721	ATP + 2-Deoxy-5-keto-D-gluconic acid <=> ADP + 6-Phospho-5-dehydro-2-deoxy-D-gluconate	R05661	5-deoxy-glucuronate isomerase (EC 5.3.1.-)/ / 5-keto-2-deoxygluconokinase (EC 2.7.1.92)	Inositol catabolism	2.7.1.92
rxn00879	myo-Inositol:NAD+ 2-oxidoreductase	Inositol metabolism/ Inositol phosphate metabolism	[c] : cpd00003 + cpd00121 <==> cpd00004 + cpd00067 + cpd00524	NAD+ + myo-Inositol <=> NADH + H+ + 2,4,6/3,5-Pentahydroxycyclohexanone	R01183	Myo-inositol 2-dehydrogenase (EC 1.1.1.18)	Inositol catabolism	1.1.1.18
rxn02007	2,4,6/3,5-Pentahydroxycyclohexanone hydro-lyase	Inositol metabolism/ Inositol phosphate metabolism	[c] : cpd00524 --> cpd00001 + cpd02631	2,4,6/3,5-Pentahydroxycyclohexanone => H2O + 3,5/4-Trihydroxycyclohexa-1,2-dione	R05659/ R02782	Inosose dehydratase (EC 4.2.1.44)	Inositol catabolism	4.2.1.44
rxn06874	reduced ferredoxin:dinitrogen oxidoreductase (ATP-hydrolysing)	Nitrogen metabolism	[c] : (16) cpd00001 + (16) cpd00002 + cpd00528 + (8) cpd11620 <==> (16) cpd00008 + (16) cpd00009 + (2) cpd00013 + (6) cpd00067 + (8) cpd11621 + cpd11640	(16) H2O + (16) ATP + Nitrogen + (8) Reduced ferredoxin <=> (16) ADP + (16) Orthophosphate + (2) NH3 + (6) H+ + (8) Oxidized ferredoxin + Hydrogen	R05185	Nitrogenase (vanadium-iron) beta chain (EC 1.18.6.1)/ / Nitrogenase (vanadium-iron) delta chain (EC 1.18.6.1)/ / Nitrogenase (molybdenum-iron) alpha chain (EC 1.18.6.1)/ / Nitrogenase (iron-iron) alpha chain (EC 1.18.6.1)/ / Nitrogenase (iron-iron) reductase and maturation protein AnfH/ / Nitrogenase (iron-iron) beta chain (EC 1.18.6.1)/ / Nitrogenase (vanadium-iron) alpha chain (EC 1.18.6.1)/ / …		1.18.6.1
rxnBLGFcpd00121		No Info
rxnGFTPcpd00528		No Info
rxnGFTPcpd00635		No Info
rxnGFTPcpd00919		No Info
rxnGFTPcpd11640		No Info
rxnNifS		No Info
rxnNifU		No Info
rxnSymCof		No Info
symbiosis		No Info
rxn00029	5-Aminolevulinate hydro-lyase(adding 5-aminolevulinate and	Porphyrin and chlorophyll metabolism	[c] : (2) cpd00338 --> (2) cpd00001 + cpd00067 + cpd00689	(2) 5-Aminolevulinate => (2) H2O + H+ + Porphobilinogen	R00036	Porphobilinogen synthase (EC 4.2.1.24)	Heme and Siroheme Biosynthesis	4.2.1.24
rxn00060	Porphobilinogen ammonia-lyase (polymerizing)	Porphyrin and chlorophyll metabolism	[c] : cpd00001 + (4) cpd00689 --> (4) cpd00013 + cpd00755	H2O + (4) Porphobilinogen => (4) NH3 + Hydroxymethylbilane	R00084	Porphobilinogen deaminase (EC 2.5.1.61)	Heme and Siroheme Biosynthesis	2.5.1.61/ 4.3.1.8
rxn00224	Protoporphyrin ferro-lyase	Porphyrin and chlorophyll metabolism	[c] : cpd01476 + cpd10515 <==> cpd00028 + (2) cpd00067	Protoporphyrin + Fe2+ <=> Heme + (2) H+	R00310	Ferrochelatase, protoheme ferro-lyase (EC 4.99.1.1)	Heme and Siroheme Biosynthesis	4.99.1.1
rxn02264	Hydroxymethylbilane hydro-lyase(cyclizing)	Porphyrin and chlorophyll metabolism	[c] : cpd00755 <==> cpd00001 + cpd00774	Hydroxymethylbilane <=> H2O + Uroporphyrinogen III	R03165	Uroporphyrinogen-III synthase (EC 4.2.1.75)	Heme and Siroheme Biosynthesis	4.2.1.75
rxn02288	Uroporphyrinogen-III carboxy-lyase	Porphyrin and chlorophyll metabolism	[c] : (4) cpd00067 + cpd00774 <==> (4) cpd00011 + cpd02083	(4) H+ + Uroporphyrinogen III <=> (4) CO2 + Coproporphyrinogen III	R03197	Uroporphyrinogen III decarboxylase (EC 4.1.1.37)	Heme and Siroheme Biosynthesis	4.1.1.37
rxn02303	Coproporphyrinogen:oxygen oxidoreductase(decarboxylating)	Porphyrin and chlorophyll metabolism	[c] : cpd00007 + (2) cpd00067 + cpd02083 <==> (2) cpd00001 + (2) cpd00011 + cpd00791	Oxygen + (2) H+ + Coproporphyrinogen III <=> (2) H2O + (2) CO2 + Protoporphyrinogen IX	R03220	Putative coproporphyrinogen III oxidase of BS HemN-type, oxygen-independent (EC 1.3.99.22), in heat shock gene cluster/ / Coproporphyrinogen III oxidase, aerobic (EC 1.3.3.3)	Heme and Siroheme Biosynthesis	1.3.3.3
rxn02304	Protoporphyrinogen-IX:oxygen oxidoreductase	Porphyrin and chlorophyll metabolism	[c] : (3) cpd00007 + (2) cpd00791 <==> (6) cpd00001 + (2) cpd01476	(3) Oxygen + (2) Protoporphyrinogen IX <=> (6) H2O + (2) Protoporphyrin	R03222	Protoporphyrinogen IX oxidase, aerobic (EC 1.3.3.4)	Heme and Siroheme Biosynthesis	1.3.3.4
rxn08194	cob(I)alamin adenosyltransferase	Porphyrin and chlorophyll metabolism	[c] : cpd00002 + cpd00635 <==> cpd00166 + cpd00421	ATP + Cob(I)alamin <=> Cobamide coenzyme + Triphosphate	R01492	Cob(I)alamin adenosyltransferase PduO (EC 2.5.1.17)/ / Cob(I)alamin adenosyltransferase (EC 2.5.1.17)	Glycerol fermenation to 1,3-propanediol/ / Propanediol utilization/ / Cobalamin synthesis/ / Coenzyme B12 biosynthesis	2.5.1.17
rxn00330	L-Malate glyoxylate-lyase (CoA-acetylating)	Pyruvate metabolism/ Glyoxylate and dicarboxylate metabolism	[c] : cpd00010 + cpd00067 + cpd00130 <==> cpd00001 + cpd00022 + cpd00040	CoA + H+ + (S)-Malate <= H2O + Acetyl-CoA + Glyoxylate	R00472	Malate synthase G (EC 2.3.3.9)/ / Malate synthase (EC 2.3.3.9)	Glyoxylate bypass/ / Photorespiration (oxidative C2 cycle)/ / Serine-glyoxylate cycle/ / Glycolate, glyoxylate interconversions	2.3.3.9/ 4.1.3.2
rxn01331	D-erythrose 4-phosphate:NAD+ oxidoreductase	Vitamin B6 metabolism	[c] : cpd00001 + cpd00003 + cpd00236 <==> cpd00004 + (2) cpd00067 + cpd02147	H2O + NAD+ + D-Erythrose 4-phosphate <=> NADH + (2) H+ + 4-Phospho-D-erythronate	R01825	D-erythrose-4-phosphate dehydrogenase (EC 1.2.1.72)/ / NAD-dependent glyceraldehyde-3-phosphate dehydrogenase (EC 1.2.1.12)	Pyridoxin (Vitamin B6) Biosynthesis/ / Redox-dependent regulation of nucleus processes/ / Glycolysis and Gluconeogenesis/ / Entner-Doudoroff Pathway/ / Calvin-Benson cycle	1.2.1.72
rxn01396	ATP:pyridoxal 5'-phosphotransferase	Vitamin B6 metabolism	[c] : cpd00002 + cpd00263 <==> cpd00008 + cpd00478	ATP + Pyridoxine <=> ADP + Pyridoxine phosphate	R01909	Pyridoxal kinase (EC 2.7.1.35)	Pyridoxin (Vitamin B6) Biosynthesis	2.7.1.35
rxn02939	4-phospho-D-erythronate:NAD+ 2-oxidoreductase	Vitamin B6 metabolism	[c] : cpd00003 + cpd02147 <==> cpd00004 + cpd00067 + cpd03606	NAD+ + 4-Phospho-D-erythronate <=> NADH + H+ + 2-Oxo-3-hydroxy-4-phosphobutanoate	R04210	Erythronate-4-phosphate dehydrogenase (EC 1.1.1.290)	Pyridoxin (Vitamin B6) Biosynthesis	1.1.1.290
rxn03445	O-Phospho-4-hydroxy-L-threonine:2-oxoglutarate aminotransferase	Vitamin B6 metabolism	[c] : cpd00024 + cpd03607 <==> cpd00023 + cpd03606	2-Oxoglutarate + O-Phospho-4-hydroxy-L-threonine <=> L-Glutamate + 2-Oxo-3-hydroxy-4-phosphobutanoate	R05085	Phosphoserine aminotransferase (EC 2.6.1.52)	Aminotransferases:Aromatic Pathway and More, A work in progress/ / Pyridoxin (Vitamin B6) Biosynthesis/ / Serine Biosynthesis/ / Glycine and Serine Utilization	2.6.1.52
rxn03951	NAD-dependent threonine 4-phosphate dehydrogenase	Vitamin B6 metabolism	[c] : cpd00003 + cpd03607 <==> cpd00004 + cpd00067 + cpd04539	NAD+ + O-Phospho-4-hydroxy-L-threonine <=> NADH + H+ + 2-Amino-3-oxo-4-phosphonooxybutyrate	R05681	4-hydroxythreonine-4-phosphate dehydrogenase (EC 1.1.1.262)	Pyridoxin (Vitamin B6) Biosynthesis	1.1.1.262
rxn04070	pyridoxine 5'-phosphate synthase	Vitamin B6 metabolism	[c] : cpd08289 + cpd08449 --> (2) cpd00001 + cpd00009 + (2) cpd00067 + cpd00478	1-Deoxy-D-xylulose 5-phosphate + 3-Amino-2-oxopropyl phosphate => (2) H2O + Orthophosphate + (2) H+ + Pyridoxine phosphate	R05838	Pyridoxine 5'-phosphate synthase (EC 2.6.99.2)	Pyridoxin (Vitamin B6) Biosynthesis	2.6.99.2
rxn05116		Vitamin B6 metabolism	[c] : cpd00067 + cpd04539 --> cpd00011 + cpd08449	H+ + 2-Amino-3-oxo-4-phosphonooxybutyrate => CO2 + 3-Amino-2-oxopropyl phosphate	R07406
rxn03931			[c] : cpd00001 + cpd02631 --> cpd00067 + cpd04242	H2O + 3,5/4-Trihydroxycyclohexa-1,2-dione => H+ + 2-Deoxy-5-keto-D-gluconic acid	R05660	Epi-inositol hydrolase (EC 3.7.1.-)	Inositol catabolism
rxn05293	MECDPDH		[c] : cpd00004 + cpd00067 + cpd08301 --> cpd00001 + cpd00003 + cpd08615	NADH + H+ + 2-C-Methyl-D-erythritol 2,4-cyclodiphosphate => H2O + NAD+ + 1-Hydroxy-2-methyl-2-butenyl 4-diphosphate		1-hydroxy-2-methyl-2-(E)-butenyl 4-diphosphate synthase (EC 1.17.7.1)	Isoprenoid Biosynthesis/ / Nonmevalonate Branch of Isoprenoid Biosynthesis
rxn05555	iron (II) transport via ABC system		cpd00001[c] + cpd00002[c] + cpd10515[e] --> cpd00008[c] + cpd00009[c] + cpd00067[c] + cpd10515[c]	H2O + ATP + Fe2+[e] => ADP + Orthophosphate + H+ + Fe2+		Similar to ferrous iron transporter protein B/ / Ferrous iron transport protein B/ / component of iron-uptake system	Campylobacter Iron Metabolism/ / Transport of Iron/ / Iron acquisition in Vibrio
rxn05616	magnesium transport in/out via permease (no H+)		cpd00254[c] <==> cpd00254[e]	Magnesium <= Magnesium[e]		Magnesium transporter/ / Magnesium and cobalt transport protein CorA	Campylobacter Iron Metabolism	TC-1.A.35/ 1.A.35
rxn05619	molybdate transport via ABC system		cpd00001[c] + cpd00002[c] + cpd11574[e] --> cpd00008[c] + cpd00009[c] + cpd00067[c] + cpd11574[c]	H2O + ATP + Molybdate[e] => ADP + Orthophosphate + H+ + Molybdate		Molybdenum transport ATP-binding protein ModC (TC 3.A.1.8.1)/ / Predicted molybdate-responsive regulator YvgK in bacilli/ / Molybdenum transport system permease protein ModB (TC 3.A.1.8.1)/ / Molybdenum ABC transporter, periplasmic molybdenum-binding protein ModA (TC 3.A.1.8.1)		TC-3.A.1.8/ 3.A.1.8
rxn05937	Ferredoxin:NADP+ oxidoreductase		[c] : cpd00006 + cpd00067 + cpd11620 <==> cpd00005 + cpd11621	NADP+ + H+ + Reduced ferredoxin <=> NADPH + Oxidized ferredoxin	R01195	Ferredoxin--NADP(+) reductase, actinobacterial (eukaryote-like) type (EC 1.18.1.2)/ / Ferredoxin--NADP(+) reductase (EC 1.18.1.2)	Inorganic Sulfur Assimilation/ / Sulfate assimilation	1.18.1.2
rxn08352	1-hydroxy-2-methyl-2-(E)-butenyl 4-diphosphate reductase (dmpp)		[c] : cpd00004 + cpd00067 + cpd08615 --> cpd00001 + cpd00003 + cpd00202	NADH + H+ + 1-Hydroxy-2-methyl-2-butenyl 4-diphosphate => H2O + NAD+ + Dimethylallyl diphosphate	R08210	4-hydroxy-3-methylbut-2-enyl diphosphate reductase (EC 1.17.1.2)	polyprenyl synthesis/ / Isoprenoid Biosynthesis/ / Nonmevalonate Branch of Isoprenoid Biosynthesis
rxn08392	enoyl-[acyl-carrier-protein] reductase (NADH) (n-C16:0)		[c] : cpd00004 + cpd00067 + cpd11477 --> cpd00003 + cpd15277	NADH + H+ + trans-Hexadec-2-enoyl-[acp] => NAD+ + Palmitoyl-ACP				1.3.1.9
rxn08549	glycerol-3-phosphate acyltransferase (C16:0)		[c] : cpd00080 + cpd15277 --> cpd11493 + cpd15327	sn-Glycerol 3-phosphate + Palmitoyl-ACP => Acyl-carrier protein + 1-hexadecanoyl-sn-glycerol 3-phosphate		Acyl-phosphate:glycerol-3-phosphate O-acyltransferase PlsY/ / Glycerol-3-phosphate acyltransferase (EC 2.3.1.15)/ / Phosphate:acyl-ACP acyltransferase PlsX	Glycerolipid and Glycerophospholipid Metabolism in Bacteria	2.3.1.15
rxn08707	Heme O synthase		[c] : cpd00001 + cpd00028 + cpd00350 <==> cpd00012 + cpd11313	H2O + Heme + trans,trans-Farnesyl diphosphate <=> Pyrophosphate + Heme O		Heme O synthase, protoheme IX farnesyltransferase (EC 2.5.1.-) COX10-CtaB		2.5.1.-
rxn08756	1-hydroxy-2-methyl-2-(E)-butenyl 4-diphosphate reductase (ipdp)		[c] : cpd00004 + cpd00067 + cpd08615 --> cpd00001 + cpd00003 + cpd00113	NADH + H+ + 1-Hydroxy-2-methyl-2-butenyl 4-diphosphate => H2O + NAD+ + Isopentenyl diphosphate	R08209	4-hydroxy-3-methylbut-2-enyl diphosphate reductase (EC 1.17.1.2)	polyprenyl synthesis/ / Isoprenoid Biosynthesis/ / Nonmevalonate Branch of Isoprenoid Biosynthesis
rxn08799	Lysophospholipase L1 (2-acylglycerophosphotidate, n-C16:0) (periplasm)		[c] : cpd00001 + cpd15327 <==> cpd00067 + cpd00080 + cpd00214	H2O + 1-hexadecanoyl-sn-glycerol 3-phosphate <=> H+ + sn-Glycerol 3-phosphate + Hexadecanoic acid		Lysophospholipase (EC 3.1.1.5)/ / Lysophospholipase L2 (EC 3.1.1.5)	Triacylglycerol metabolism	3.1.1.5
rxn09657	Thiamine transport in via proton symport		cpd00067[e] + cpd00305[e] --> cpd00067[c] + cpd00305[c]	H+[e] + Thiamin[e] => H+ + Thiamin		Cytosine/purine/uracil/thiamine/allantoin permease family protein

## Sheet: Off
Reaction	Name	KeggMap	Equation	Note	KeggID	Roles	Subsystem	Enzyme
rxn06300	L-Alanine:tRNA(Ala) ligase (AMP-forming)	Alanine and aspartate metabolism/ Aminoacyl-tRNA biosynthesis	[c] : cpd00002 + cpd00035 + cpd00067 + cpd11906 --> cpd00012 + cpd00018 + cpd11770	ATP + L-Alanine + H+ + tRNA(Ala) => Pyrophosphate + AMP + L-Alanyl-tRNA	R03038		tRNA aminoacylation	6.1.1.7
rxn06433	L-Aspartate:tRNAAsp ligase (AMP-forming)	Alanine and aspartate metabolism/ Aminoacyl-tRNA biosynthesis	[c] : cpd00002 + cpd00041 + cpd11908 <==> cpd00012 + cpd00018 + cpd12829	ATP + L-Aspartate + tRNA(Asn) <=> Pyrophosphate + AMP + L-Aspartyl-tRNA(Asn)	R03647			6.1.1.23
rxn06936	L-Aspartate:tRNA(Asp) ligase (AMP-forming)	Alanine and aspartate metabolism/ Aminoacyl-tRNA biosynthesis	[c] : cpd00002 + cpd00041 + cpd00067 + cpd11909 --> cpd00012 + cpd00018 + cpd12226	ATP + L-Aspartate + H+ + tRNA(Asp) => Pyrophosphate + AMP + L-Aspartyl-tRNA(Asp)	R05577		Asp-tRNA(Asn) transamidation/ / tRNA aminoacylation	6.1.1.12/ 6.1.1.23
rxn11595	Asp-tRNA(Asn):L-glutamine amido-ligase (ADP-forming)	Alanine and aspartate metabolism/ Aminoacyl-tRNA biosynthesis	[c] : cpd00008 + cpd00009 + cpd00023 + cpd12313 <==> cpd00001 + cpd00002 + cpd00053 + cpd12829	ADP + Orthophosphate + L-Glutamate + L-Asparaginyl-tRNA(Asn) <=> H2O + ATP + L-Glutamine + L-Aspartyl-tRNA(Asn)	R04212			6.3.5.6
rxn00656	L-Alanine:3-oxopropanoate aminotransferase	Alanine and aspartate metabolism/ beta-Alanine metabolism/ Propanoate metabolism	[c] : cpd00035 + cpd00191 <==> cpd00020 + cpd00085	L-Alanine + 3-Oxopropanoate <=> Pyruvate + beta-Alanine	R00907	Omega-amino acid--pyruvate aminotransferase (EC 2.6.1.18)	Pyruvate Alanine Serine Interconversions	2.6.1.18
rxn00416	L-aspartate:L-glutamine amido-ligase (AMP-forming)	Alanine and aspartate metabolism/ Nitrogen metabolism	[c] : cpd00001 + cpd00002 + cpd00041 + cpd00053 --> cpd00012 + cpd00018 + cpd00023 + cpd00132	H2O + ATP + L-Aspartate + L-Glutamine => Pyrophosphate + AMP + L-Glutamate + L-Asparagine	R00578	Asparagine synthetase [glutamine-hydrolyzing] (EC 6.3.5.4)	Glutamine, Glutamate, Aspartate and Asparagine Biosynthesis/ / Cyanophycin Metabolism	6.3.5.4
rxn00293	UTP:N-acetyl-alpha-D-glucosamine-1-phosphate uridylyltransferase	Aminosugars metabolism	[c] : cpd00062 + cpd02611 <==> cpd00012 + cpd00037	UTP + N-Acetyl-D-glucosamine 1-phosphate <=> Pyrophosphate + UDP-N-acetyl-D-glucosamine	R00416/ R00415	Glucosamine-1-phosphate N-acetyltransferase (EC 2.3.1.157)/ / N-acetylglucosamine-1-phosphate uridyltransferase eukaryotic (EC 2.7.7.23)/ / N-acetylglucosamine-1-phosphate uridyltransferase (EC 2.7.7.23)	Iojap/ / Sialic Acid Metabolism	2.7.7.23
rxn00461	Phosphoenolpyruvate:UDP-N-acetyl-D-glucosamine	Aminosugars metabolism	[c] : cpd00037 + cpd00061 <==> cpd00009 + cpd00067 + cpd02820	UDP-N-acetyl-D-glucosamine + Phosphoenolpyruvate <=> Orthophosphate + H+ + UDP-N-acetyl-3-(1-carboxyvinyl)-D-glucosamine	R00660	UDP-N-acetylglucosamine 1-carboxyvinyltransferase (EC 2.5.1.7)		2.5.1.7
rxn01485	D-Glucosamine 1-phosphate 1,6-phosphomutase	Aminosugars metabolism	[c] : cpd03671 <==> cpd00288	alpha-D-Glucosamine 1-phosphate <=> D-Glucosamine 6-phosphate	R02060	Phosphoglucosamine mutase (EC 5.4.2.10)	Sialic Acid Metabolism	5.4.2.10/ 5.4.2.2
rxn02285	UDP-N-acetylmuramate:NADP+ oxidoreductase	Aminosugars metabolism	[c] : cpd00006 + cpd00773 <==> cpd00005 + cpd00067 + cpd02820	NADP+ + UDP-N-acetylmuramate <= NADPH + H+ + UDP-N-acetyl-3-(1-carboxyvinyl)-D-glucosamine	R03192	UDP-N-acetylenolpyruvoylglucosamine reductase (EC 1.1.1.158)		1.1.1.158
rxn03638	Acetyl-CoA:D-glucosamine-1-phosphate N-acetyltransferase	Aminosugars metabolism	[c] : cpd00022 + cpd03671 --> cpd00010 + cpd00067 + cpd02611	Acetyl-CoA + alpha-D-Glucosamine 1-phosphate => CoA + H+ + N-Acetyl-D-glucosamine 1-phosphate	R05332	Glucosamine-1-phosphate N-acetyltransferase (EC 2.3.1.157)/ / N-acetylglucosamine-1-phosphate uridyltransferase (EC 2.7.7.23)	Iojap/ / Sialic Acid Metabolism	2.3.1.157/ 2.3.1.4
rxn01635	1-Pyrroline-4-hydroxy-2-carboxylate aminohydrolase (decyclizing)	Arginine and proline metabolism	[c] : cpd00001 + cpd00067 + cpd02626 <==> cpd00013 + cpd00340	H2O + H+ + 1-Pyrroline-4-hydroxy-2-carboxylate <=> NH3 + 2,5-Dioxopentanoate	R02280	1-pyrroline-4-hydroxy-2-carboxylate deaminase (EC 3.5.4.22)	Proline, 4-hydroxyproline uptake and utilization	3.5.4.22
rxn02360	trans-4-Hydroxy-L-proline 2-epimerase	Arginine and proline metabolism	[c] : cpd00851 <==> cpd02175	trans-4-Hydroxy-L-proline <=> cis-4-Hydroxy-D-proline	R03296	4-hydroxyproline epimerase (EC 5.1.1.8)	Proline, 4-hydroxyproline uptake and utilization	5.1.1.8
rxn02946	cis-4-Hydroxy-D-proline:oxygen oxidoreductase (deaminating)	Arginine and proline metabolism	[c] : cpd00007 + cpd02175 --> cpd00025 + cpd02626	Oxygen + cis-4-Hydroxy-D-proline => H2O2 + 1-Pyrroline-4-hydroxy-2-carboxylate	R04221	D-amino-acid oxidase (EC 1.4.3.3)	Proline, 4-hydroxyproline uptake and utilization	1.4.3.3
rxn06432	L-Arginine:tRNA(Arg) ligase (AMP-forming)	Arginine and proline metabolism/ Aminoacyl-tRNA biosynthesis	[c] : cpd00002 + cpd00051 + cpd00067 + cpd11907 --> cpd00012 + cpd00018 + cpd12036	ATP + L-Arginine + H+ + tRNA(Arg) => Pyrophosphate + AMP + L-Arginyl-tRNA(Arg)	R03646		tRNA aminoacylation	6.1.1.19
rxn06445	L-Proline:tRNA(Pro) ligase (AMP-forming)	Arginine and proline metabolism/ Aminoacyl-tRNA biosynthesis	[c] : cpd00002 + cpd00067 + cpd00129 + cpd11920 --> cpd00012 + cpd00018 + cpd12164	ATP + H+ + L-Proline + tRNA(Pro) => Pyrophosphate + AMP + L-Prolyl-tRNA(Pro)	R03661			6.1.1.15
rxn00196	2,5-dioxopentanoate:NADP+ 5-oxidoreductase	Ascorbate and aldarate metabolism	[c] : cpd00001 + cpd00006 + cpd00340 <==> cpd00005 + cpd00024 + (2) cpd00067	H2O + NADP+ + 2,5-Dioxopentanoate <=> NADPH + 2-Oxoglutarate + (2) H+	R00264	2-ketoglutaric semialdehyde dehydrogenase (EC 1.2.1.26)/ / Ketoglutarate semialdehyde dehydrogenase (EC 1.2.1.26)	Proline, 4-hydroxyproline uptake and utilization/ / Xylose utilization/ / L-Arabinose utilization	1.2.1.26
rxn01289	L-Arabinose:NAD+ 1-oxidoreductase	Ascorbate and aldarate metabolism	[c] : cpd00003 + cpd00224 <==> cpd00004 + cpd00067 + cpd00819	NAD+ + L-Arabinose <=> NADH + H+ + L-Arabinono-1,4-lactone	R01757	L-arabinose 1-dehydrogenase (EC 1.1.1.46)	L-Arabinose utilization	1.1.1.46
rxn01633	2-Dehydro-3-deoxy-L-arabinonate hydro-lyase	Ascorbate and aldarate metabolism	[c] : cpd00520 --> cpd00001 + cpd00340	2-Dehydro-3-deoxy-L-arabinonate => H2O + 2,5-Dioxopentanoate	R02278	L-2-keto-3-deoxyarabonate dehydratase (EC 4.2.1.43)	L-Arabinose utilization	4.2.1.43
rxn01828	L-Arabinonate hydro-lyase	Ascorbate and aldarate metabolism	[c] : cpd00427 --> cpd00001 + cpd00520	L-Arabinonate => H2O + 2-Dehydro-3-deoxy-L-arabinonate	R02522	L-arabonate dehydratase (EC 4.2.1.25)	L-Arabinose utilization	4.2.1.25
rxn01830	L-Arabinono-1,4-lactone lactonohydrolase	Ascorbate and aldarate metabolism	[c] : cpd00001 + cpd00819 <==> cpd00067 + cpd00427	H2O + L-Arabinono-1,4-lactone <=> H+ + L-Arabinonate	R02526	L-arabinolactonase (EC 3.1.1.15)	Entner-Doudoroff Pathway/ / L-Arabinose utilization	3.1.1.15
rxn01791	(R)-Pantoate:beta-alanine ligase (AMP-forming)	beta-Alanine metabolism/ Pantothenate and CoA biosynthesis	[c] : cpd00002 + cpd00085 + cpd00408 --> cpd00012 + cpd00018 + cpd00644	ATP + beta-Alanine + (R)-Pantoate => Pyrophosphate + AMP + Pantothenate	R02473	Pantoate--beta-alanine ligase (EC 6.3.2.1)	Coenzyme A Biosynthesis	6.3.2.1
rxn01453	(R)-3-Hydroxybutanoyl-CoA:NADP+ oxidoreductase	Butanoate metabolism	[c] : cpd00006 + cpd02234 <==> cpd00005 + cpd00067 + cpd00279	NADP+ + (R)-3-Hydroxybutanoyl-CoA <=> NADPH + H+ + Acetoacetyl-CoA	R01977	Acetoacetyl-CoA reductase (EC 1.1.1.36)	Acetyl-CoA fermentation to Butyrate/ / Serine-glyoxylate cycle	1.1.1.36
rxn06435	L-Cysteine:tRNA(Cys) ligase (AMP-forming)	Cysteine metabolism/ Aminoacyl-tRNA biosynthesis	[c] : cpd00002 + cpd00067 + cpd00084 + cpd11910 --> cpd00012 + cpd00018 + cpd12255	ATP + H+ + L-Cysteine + tRNA(Cys) => Pyrophosphate + AMP + L-Cysteinyl-tRNA(Cys)	R03650		tRNA aminoacylation	6.1.1.16
rxn00851	D-AlanineD-Alanine ligase (ADP-forming)	D-Alanine metabolism/ Peptidoglycan biosynthesis	[c] : cpd00002 + (2) cpd00117 --> cpd00008 + cpd00009 + cpd00067 + cpd00731	ATP + (2) D-Alanine => ADP + Orthophosphate + H+ + D-Alanyl-D-alanine	R01150	D-alanine--D-alanine ligase A (EC 6.3.2.4)/ / D-alanine--D-alanine ligase (EC 6.3.2.4)/ / D-alanine--D-alanine ligase B (EC 6.3.2.4)		6.3.2.4
rxn02008	UDP-N-acetylmuramoyl-L-alanine:D-glutamate ligase(ADP-forming)	D-Glutamine and D-glutamate metabolism/ Peptidoglycan biosynthesis	[c] : cpd00002 + cpd00186 + cpd00890 --> cpd00008 + cpd00009 + cpd00067 + cpd00525	ATP + D-Glutamate + UDP-N-acetylmuramoyl-L-alanine => ADP + Orthophosphate + H+ + UDP-N-acetylmuramoyl-L-alanyl-D-glutamate	R02783	UDP-N-acetylmuramoylalanine--D-glutamate ligase (EC 6.3.2.9)		6.3.2.9
rxn02286	UDP-N-acetylmuramate:L-alanine ligase (ADP-forming)	D-Glutamine and D-glutamate metabolism/ Peptidoglycan biosynthesis	[c] : cpd00002 + cpd00035 + cpd00773 --> cpd00008 + cpd00009 + cpd00067 + cpd00890	ATP + L-Alanine + UDP-N-acetylmuramate => ADP + Orthophosphate + H+ + UDP-N-acetylmuramoyl-L-alanine	R03193	UDP-N-acetylmuramate--alanine ligase (EC 6.3.2.8)		6.3.2.8
rxn05328	Hexadecanoyl-[acyl-carrier protein]:malonyl-CoA	Fatty acid biosynthesis	[c] : cpd00003 + cpd11476 <==> cpd00004 + cpd00067 + cpd11477	NAD+ + Hexadecanoyl-[acp] <= NADH + H+ + trans-Hexadec-2-enoyl-[acp]	R04969	Enoyl-[acyl-carrier-protein] reductase [NADH] (EC 1.3.1.9)	Fatty Acid Biosynthesis FASII/ / mycolic acid synthesis	1.3.1.9/ 2.3.1.86
rxn05335	(3R)-3-Hydroxypalmitoyl-[acyl-carrier-protein] hydro-lyase	Fatty acid biosynthesis	[c] : cpd11484 <==> cpd00001 + cpd11467	(3R)-3-Hydroxytetradecanoyl-[acyl-carrier protein] <=> H2O + trans-Tetradec-2-enoyl-[acp]	R04568	(3R)-hydroxymyristoyl-[acyl carrier protein] dehydratase (EC 4.2.1.-)/ / 3-hydroxydecanoyl-[acyl-carrier-protein] dehydratase (EC 4.2.1.60)	Fatty Acid Biosynthesis FASII/ / Unsaturated Fatty Acid Metabolism	2.3.1.85/ 2.3.1.86/ 4.2.1.61
rxn05342	(3R)-3-Hydroxytetradecanoyl-[acyl-carrier-protein]:NADP+	Fatty acid biosynthesis	[c] : cpd00006 + cpd11484 <==> cpd00005 + cpd00067 + cpd11491	NADP+ + (3R)-3-Hydroxytetradecanoyl-[acyl-carrier protein] <=> NADPH + H+ + 3-Oxotetradecanoyl-[acp]	R04566	3-oxoacyl-[acyl-carrier protein] reductase (EC 1.1.1.100)	Fatty Acid Biosynthesis FASII/ / mycolic acid synthesis	1.1.1.100/ 2.3.1.85/ 2.3.1.86
rxn05345	dodecanoyl-[acyl-carrier-protein]:malonyl-[acyl-carrier-protein]	Fatty acid biosynthesis	[c] : cpd00067 + cpd11468 + cpd11492 --> cpd00011 + cpd11491 + cpd11493	H+ + Dodecanoyl-[acyl-carrier protein] + Malonyl-[acyl-carrier protein] => CO2 + 3-Oxotetradecanoyl-[acp] + Acyl-carrier protein	R04726	3-oxoacyl-[acyl-carrier-protein] synthase, KASII (EC 2.3.1.41)/ / 3-oxoacyl-[acyl-carrier-protein] synthase, KASIII (EC 2.3.1.41)/ / 3-oxoacyl-[acyl-carrier-protein] synthase, KASI (EC 2.3.1.41)	Fatty Acid Biosynthesis FASII/ / mycolic acid synthesis/ / Unsaturated Fatty Acid Metabolism	2.3.1.41/ 2.3.1.85/ 2.3.1.86/ 2.3.1.179/ 2.3.1.180
rxn05351	Tetradecanoyl-[acyl-carrier protein]:malonyl-CoA	Fatty acid biosynthesis	[c] : cpd00006 + cpd11466 <==> cpd00005 + cpd00067 + cpd11467	NADP+ + Tetradecanoyl-[acp] <= NADPH + H+ + trans-Tetradec-2-enoyl-[acp]	R04967	Enoyl-[acyl-carrier-protein] reductase [NADPH] (EC 1.3.1.10)	Fatty Acid Biosynthesis FASII	1.3.1.10/ 2.3.1.85
rxn00178	Acetyl-CoA:acetyl-CoA C-acetyltransferase	Fatty acid metabolism/ Synthesis and degradation of ketone bodies/ Valine, leucine and isoleucine degradation/ Lysine degradation/ Tryptophan metabolism/ Pyruvate metabolism/ Benzoate degradation via CoA ligation/ Propanoate metabolism/ Butanoate metabolism	[c] : (2) cpd00022 <==> cpd00010 + cpd00279	(2) Acetyl-CoA <=> CoA + Acetoacetyl-CoA	R00238	Acetyl-CoA acetyltransferase (EC 2.3.1.9)/ / 3-ketoacyl-CoA thiolase (EC 2.3.1.16)/ / 3-ketoacyl-CoA thiolase [isoleucine degradation] (EC 2.3.1.16)	Isoleucine degradation/ / Biotin biosynthesis/ / Serine-glyoxylate cycle/ / Anaerobic benzoate metabolism/ / Butanol Biosynthesis/ / Mevalonate Branch of Isoprenoid Biosynthesis/ / MLST/ / Isobutyryl-CoA to Propionyl-CoA Module/ / Isoprenoid Biosynthesis/ / n-Phenylalkanoic acid degradation/ / Acetyl-CoA fermentation to Butyrate/ / Archaeal lipids	2.3.1.9/ 2.3.1.16
rxn00559	D-Mannose-6-phosphate ketol-isomerase	Fructose and mannose metabolism	[c] : cpd00235 <==> cpd00072	D-Mannose 6-phosphate <=> D-Fructose 6-phosphate	R01819/ R00772	Mannose-6-phosphate isomerase (EC 5.3.1.8)/ / Mannose-6-phosphate isomerase, class I (EC 5.3.1.8)	Mannose Metabolism/ / Alginate metabolism	5.3.1.8
rxn01621	L-Rhamnulose-1-phosphate lactaldehyde-lyase	Fructose and mannose metabolism	[c] : cpd00831 <==> cpd00095 + cpd00334	L-Rhamnulose 1-phosphate <=> Glycerone phosphate + (S)-Lactaldehyde	R02263	Rhamnulose-1-phosphate aldolase (EC 4.1.2.19)/ / Predicted rhamnulose-1-phosphate aldolase (EC 4.1.2.19)/ / Predicted lactaldehyde dehydrogenase (EC 1.2.1.22)	L-rhamnose utilization	4.1.2.19
rxn01761	L-Rhamnose ketol-isomerase	Fructose and mannose metabolism	[c] : cpd00396 <==> cpd00642	L-Rhamnose <=> L-Rhamnulose	R02437	Predicted L-rhamnose isomerase RhaI (EC 5.3.1.14)/ / L-rhamnose isomerase (EC 5.3.1.14)	L-rhamnose utilization	5.3.1.14
rxn00783	2-Dehydro-3-deoxy-D-galactonate-6-phosphate	Galactose metabolism	[c] : cpd00945 <==> cpd00020 + cpd00102	2-Dehydro-3-deoxy-D-galactonate 6-phosphate <=> Pyruvate + D-Glyceraldehyde 3-phosphate	R01064	2-dehydro-3-deoxyphosphogalactonate aldolase (EC 4.1.2.21)	D-galactonate catabolism	4.1.2.21
rxn00818	Raffinose galactohydrolase	Galactose metabolism	[c] : cpd00001 + cpd00382 <==> cpd00076 + cpd00108	H2O + Raffinose <=> Sucrose + D-Galactose	R01103	Alpha-galactosidase (EC 3.2.1.22)	Fructooligosaccharides(FOS) and Raffinose Utilization/ / Melibiose Utilization	3.2.1.22
rxn02173	D-Galactonate hydro-lyase	Galactose metabolism	[c] : cpd00653 --> cpd00001 + cpd00894	D-Galactonate => H2O + 2-Dehydro-3-deoxy-D-galactonate	R03033	Galactonate dehydratase (EC 4.2.1.6)	D-galactonate catabolism	4.2.1.6
rxn02174	D-Galactono-1,4-lactone hydroxyacylhydrolase	Galactose metabolism	[c] : cpd00001 + cpd02143 <==> cpd00067 + cpd00653	H2O + D-Galactono-1,4-lactone <=> H+ + D-Galactonate	R03034			3.1.1.25
rxn02429	ATP:2-dehydro-3-deoxy-galactonokinase	Galactose metabolism	[c] : cpd00002 + cpd00894 <==> cpd00008 + cpd00945	ATP + 2-Dehydro-3-deoxy-D-galactonate <=> ADP + 2-Dehydro-3-deoxy-D-galactonate 6-phosphate	R03387	2-dehydro-3-deoxygalactonokinase (EC 2.7.1.58)	D-galactonate catabolism	2.7.1.58
rxn02596	a-galactosidase (stachyose)	Galactose metabolism	[c] : cpd00001 + cpd01133 <==> cpd00108 + cpd00382	H2O + Stachyose <=> D-Galactose + Raffinose	R03634	Alpha-galactosidase (EC 3.2.1.22)	Fructooligosaccharides(FOS) and Raffinose Utilization/ / Melibiose Utilization	3.2.1.22
rxn00214	UDPglucose 4-epimerase	Galactose metabolism/ Nucleotide sugars metabolism	[c] : cpd00026 <==> cpd00043	UDP-glucose <=> UDP-D-galactose	R00291	UDP-glucose 4-epimerase (EC 5.1.3.2)	Rhamnose containing glycans/ / N-linked Glycosylation in Bacteria/ / Lactose and Galactose Uptake and Utilization/ / linker unit-arabinogalactan synthesis	5.1.3.2
rxn06436	L-Glutamate:tRNA(Gln) ligase (AMP-forming)	Glutamate metabolism/ Aminoacyl-tRNA biosynthesis	[c] : cpd00002 + cpd00023 + cpd11911 <==> cpd00012 + cpd00018 + cpd12828	ATP + L-Glutamate + tRNA(Gln) <=> Pyrophosphate + AMP + L-Glutamyl-tRNA(Gln)	R03651			6.1.1.24
rxn10534	glutamyl-tRNA(Gln) amidotransferase	Glutamate metabolism/ Aminoacyl-tRNA biosynthesis	[c] : cpd00001 + cpd00002 + cpd00053 + cpd12828 <==> cpd00008 + cpd00009 + cpd00023 + cpd00067 + cpd12060	H2O + ATP + L-Glutamine + L-Glutamyl-tRNA(Gln) <=> ADP + Orthophosphate + L-Glutamate + H+ + Glutaminyl-tRNA	R03905
rxn00555	L-Glutamine:D-fructose-6-phosphate aminotransferase (hexose	Glutamate metabolism/ Aminosugars metabolism	[c] : cpd00053 + cpd00072 <==> cpd00023 + cpd00288	L-Glutamine + D-Fructose 6-phosphate <=> L-Glutamate + D-Glucosamine 6-phosphate	R00768	Glucosamine--fructose-6-phosphate aminotransferase [isomerizing] (EC 2.6.1.16)	Formaldehyde assimilation: Ribulose monophosphate pathway/ / Sialic Acid Metabolism	2.6.1.16
rxn00503	L-1-Pyrroline-5-carboxylate:NAD+ oxidoreductase	Glutamate metabolism/ Arginine and proline metabolism	[c] : (2) cpd00001 + cpd00003 + cpd02431 <==> cpd00004 + cpd00023 + cpd00067	(2) H2O + NAD+ + (S)-1-Pyrroline-5-carboxylate <=> NADH + L-Glutamate + H+	R00707	Delta-1-pyrroline-5-carboxylate dehydrogenase (EC 1.5.1.12)/ / Succinyl-CoA ligase [GDP-forming] alpha chain (EC 6.2.1.4)	TCA Cycle/ / Arginine and Ornithine Degradation/ / Proline, 4-hydroxyproline uptake and utilization	1.5.1.12
rxn06937	L-Glutamate:tRNA(Glu) ligase (AMP-forming)	Glutamate metabolism/ Porphyrin and chlorophyll metabolism/ Aminoacyl-tRNA biosynthesis	[c] : cpd00002 + cpd00023 + cpd00067 + cpd11912 --> cpd00012 + cpd00018 + cpd12227	ATP + L-Glutamate + H+ + tRNA(Glu) => Pyrophosphate + AMP + L-Glutamyl-tRNA(Glu)	R05578	Glutamyl-tRNA synthetase (EC 6.1.1.17)	Glu-tRNA(Gln) transamidation/ / tRNA aminoacylation/ / Heme and Siroheme Biosynthesis	6.1.1.17/ 6.1.1.24
rxn00615	ATP:glycerol 3-phosphotransferase	Glycerolipid metabolism	[c] : cpd00002 + cpd00100 <==> cpd00008 + cpd00080	ATP + Glycerol <=> ADP + sn-Glycerol 3-phosphate	R00847	Glycerol kinase (EC 2.7.1.30)	MLST/ / Glycerol and Glycerol-3-phosphate Uptake and Utilization/ / Glycerolipid and Glycerophospholipid Metabolism in Bacteria/ / Dihydroxyacetone kinases	2.7.1.30
rxn00165	L-serine ammonia-lyase	Glycine, serine and threonine metabolism	[c] : cpd00054 --> cpd00013 + cpd00020	L-Serine => NH3 + Pyruvate	R00220/ R00223	L-serine dehydratase, alpha subunit (EC 4.3.1.17)/ / L-serine dehydratase, beta subunit (EC 4.3.1.17)/ / L-serine dehydratase 1 (EC 4.3.1.17)/ / L-serine dehydratase (EC 4.3.1.17)	Pyruvate Alanine Serine Interconversions/ / Glycine cleavage system/ / Glycine and Serine Utilization	4.3.1.17/ 4.3.1.19/ 4.3.1.15/ 4.2.1.13
rxn00274	Succinyl-CoA:glycine C-succinyl-transferase(decarboxylating)	Glycine, serine and threonine metabolism	[c] : cpd00022 + cpd00033 <==> cpd00010 + cpd02211	Acetyl-CoA + Glycine <=> CoA + L-2-Amino-3-oxobutanoic acid	R00371	2-amino-3-ketobutyrate coenzyme A ligase (EC 2.3.1.29)	Glycine Biosynthesis/ / Threonine degradation/ / Glycine and Serine Utilization	2.3.1.29/ 2.3.1.37
rxn00541	L-Threonine acetaldehyde-lyase	Glycine, serine and threonine metabolism	[c] : cpd00161 <==> cpd00033 + cpd00071	L-Threonine <=> Glycine + Acetaldehyde	R00751	Low-specificity L-threonine aldolase (EC 4.1.2.5)	Glycine Biosynthesis/ / Threonine degradation	4.1.2.5
rxn01068	L-Threonine:NAD+ oxidoreductase	Glycine, serine and threonine metabolism	[c] : cpd00003 + cpd00161 <==> cpd00004 + cpd00067 + cpd02211	NAD+ + L-Threonine <=> NADH + H+ + L-2-Amino-3-oxobutanoic acid	R01465	L-threonine 3-dehydrogenase (EC 1.1.1.103)	Glycine Biosynthesis/ / Threonine degradation	1.1.1.103
rxn06438	Glycine:tRNA(Gly) ligase (AMP-forming)	Glycine, serine and threonine metabolism/ Aminoacyl-tRNA biosynthesis	[c] : cpd00002 + cpd00033 + cpd00067 + cpd11913 --> cpd00012 + cpd00018 + cpd12100	ATP + Glycine + H+ + tRNA(Gly) => Pyrophosphate + AMP + Glycyl-tRNA(Gly)	R03654		tRNA aminoacylation	6.1.1.14
rxn06446	L-Serine:tRNA(Ser) ligase (AMP-forming)	Glycine, serine and threonine metabolism/ Aminoacyl-tRNA biosynthesis	[c] : cpd00002 + cpd00054 + cpd11921 --> cpd00012 + cpd00018 + cpd12132	ATP + L-Serine + tRNA(Ser) => Pyrophosphate + AMP + L-Seryl-tRNA(Ser)	R03662		tRNA aminoacylation/ / Selenocysteine metabolism/ / Glycine and Serine Utilization	6.1.1.11
rxn06447	L-Threonine:tRNA(Thr) ligase (AMP-forming)	Glycine, serine and threonine metabolism/ Aminoacyl-tRNA biosynthesis	[c] : cpd00002 + cpd00161 + cpd11922 --> cpd00012 + cpd00018 + cpd12229	ATP + L-Threonine + tRNA(Thr) => Pyrophosphate + AMP + L-Threonyl-tRNA(Thr)	R03663		tRNA aminoacylation	6.1.1.3
rxn00337	ATP:L-aspartate 4-phosphotransferase	Glycine, serine and threonine metabolism/ Lysine biosynthesis	[c] : cpd00002 + cpd00041 + cpd00067 <==> cpd00008 + cpd01977	ATP + L-Aspartate + H+ <=> ADP + 4-Phospho-L-aspartate	R00480	Aspartokinase (EC 2.7.2.4)	Threonine and Homoserine Biosynthesis/ / Lysine Biosynthesis DAP Pathway	2.7.2.4
rxn01643	L-Aspartate-4-semialdehyde:NADP+ oxidoreductase (phosphorylating)	Glycine, serine and threonine metabolism/ Lysine biosynthesis	[c] : cpd00006 + cpd00009 + cpd00346 <==> cpd00005 + cpd01977	NADP+ + Orthophosphate + L-Aspartate 4-semialdehyde <= NADPH + 4-Phospho-L-aspartate	R02291	Aspartate-semialdehyde dehydrogenase (EC 1.2.1.11)	Threonine and Homoserine Biosynthesis/ / Lysine Biosynthesis DAP Pathway	1.2.1.11
rxn00737	L-threonine ammonia-lyase	Glycine, serine and threonine metabolism/ Valine, leucine and isoleucine biosynthesis	[c] : cpd00161 --> cpd00013 + cpd00094	L-Threonine => NH3 + 2-Oxobutanoate	R00996	Threonine dehydratase (EC 4.3.1.19)/ / Threonine dehydratase, catabolic (EC 4.3.1.19)/ / L-serine dehydratase 1 (EC 4.3.1.17)/ / Threonine dehydratase biosynthetic (EC 4.3.1.19)	Threonine degradation/ / Branched-Chain Amino Acid Biosynthesis/ / Glycine and Serine Utilization/ / Threonine anaerobic catabolism gene cluster	4.3.1.19
rxn01871	acetyl-CoA:enzyme N6-(dihydrolipoyl)lysine S-acetyltransferase	Glycolysis / Gluconeogenesis/ Citrate cycle (TCA cycle)/ Pyruvate metabolism	[c] : cpd00022 + cpd00449 <==> cpd00010 + cpd00836	Acetyl-CoA + Dihydrolipoamide <=> CoA + S-Acetyldihydrolipoamide	R02569	Dihydrolipoamide acetyltransferase component (E2) of acetoin dehydrogenase complex (EC 2.3.1.-)/ / Dihydrolipoamide acetyltransferase component of pyruvate dehydrogenase complex (EC 2.3.1.12)	Lipoic acid metabolism/ / Pyruvate metabolism II: acetyl-CoA, acetogenesis from pyruvate/ / Acetoin, butanediol metabolism/ / Dehydrogenase complexes	2.3.1.12
rxn02342	2-(alpha-Hydroxyethyl)thiamine diphosphate:lipoamide	Glycolysis / Gluconeogenesis/ Citrate cycle (TCA cycle)/ Pyruvate metabolism	[c] : cpd00213 + cpd03049 <==> cpd00056 + cpd00836	Lipoamide + 2-(alpha-Hydroxyethyl)thiamine diphosphate <=> Thiamin diphosphate + S-Acetyldihydrolipoamide	R03270	Pyruvate dehydrogenase E1 component beta subunit (EC 1.2.4.1)/ / Pyruvate dehydrogenase E1 component (EC 1.2.4.1)/ / Pyruvate dehydrogenase E1 component alpha subunit (EC 1.2.4.1)	Methionine Degradation/ / Pyruvate metabolism II: acetyl-CoA, acetogenesis from pyruvate/ / Dehydrogenase complexes	1.2.4.1
rxn00216	ATP:D-glucose 6-phosphotransferase	Glycolysis / Gluconeogenesis/ Galactose metabolism/ Starch and sucrose metabolism/ Streptomycin biosynthesis	[c] : cpd00002 + cpd00027 <==> cpd00008 + cpd00079	ATP + D-Glucose <=> ADP + D-Glucose 6-phosphate	R00299/ R01786	Hexokinase (EC 2.7.1.1)/ / Glucokinase (EC 2.7.1.2)	Glycolysis and Gluconeogenesis, including Archaeal enzymes/ / Sucrose Metabolism/ / Glycolysis and Gluconeogenesis/ / Entner-Doudoroff Pathway	2.7.1.1/ 2.7.1.2
rxn00789	1-(5-Phospho-D-ribosyl)-ATP:pyrophosphate phosphoribosyl-transferase	Histidine metabolism	[c] : cpd00012 + cpd01775 <==> cpd00002 + cpd00103	Pyrophosphate + Phosphoribosyl-ATP <= ATP + 5-Phospho-alpha-D-ribose 1-diphosphate	R01071	ATP phosphoribosyltransferase catalytic subunit (EC 2.4.2.17)/ / ATP phosphoribosyltransferase regulatory subunit (EC 2.4.2.17)/ / ATP phosphoribosyltransferase (EC 2.4.2.17)	Histidine Biosynthesis	2.4.2.17
rxn00863	L-Histidinal:NAD+ oxidoreductase	Histidine metabolism	[c] : cpd00001 + cpd00003 + cpd01324 <==> cpd00004 + (2) cpd00067 + cpd00119	H2O + NAD+ + L-Histidinal <=> NADH + (2) H+ + L-Histidine	R01163	Histidinol dehydrogenase (EC 1.1.1.23)	Histidine Biosynthesis	1.1.1.23
rxn02159	L-Histidinol:NAD+ oxidoreductase	Histidine metabolism	[c] : cpd00003 + cpd00641 <==> cpd00004 + cpd00067 + cpd01324	NAD+ + L-Histidinol <=> NADH + H+ + L-Histidinal	R03012	Histidinol dehydrogenase (EC 1.1.1.23)	Histidine Biosynthesis	1.1.1.23
rxn02160	L-Histidinol-phosphate phosphohydrolase	Histidine metabolism	[c] : cpd00001 + cpd00807 --> cpd00009 + cpd00067 + cpd00641	H2O + L-Histidinol phosphate => Orthophosphate + H+ + L-Histidinol	R03013	Histidinol-phosphatase [alternative form] (EC 3.1.3.15)/ / Histidinol-phosphatase (EC 3.1.3.15)	Histidine Biosynthesis	3.1.3.15
rxn02320	5-Amino-2-oxopentanoate:2-oxoglutarate aminotransferase	Histidine metabolism	[c] : cpd00024 + cpd00807 <==> cpd00023 + cpd00930	2-Oxoglutarate + L-Histidinol phosphate <=> L-Glutamate + 3-(Imidazol-4-yl)-2-oxopropyl phosphate	R03243	Histidinol-phosphate aminotransferase (EC 2.6.1.9)/ / Biosynthetic Aromatic amino acid aminotransferase beta (EC 2.6.1.57)	Aminotransferases:Aromatic Pathway and More, A work in progress/ / Phenylalanine and Tyrosine Branches from Chorismate/ / Homogentisate pathway of aromatic compound degradation/ / Histidine Biosynthesis	2.6.1.9
rxn02473	D-erythro-1-(Imidazol-4-yl)glycerol 3-phosphate hydro-lyase	Histidine metabolism	[c] : cpd02843 --> cpd00001 + cpd00930	D-erythro-1-(Imidazol-4-yl)glycerol 3-phosphate => H2O + 3-(Imidazol-4-yl)-2-oxopropyl phosphate	R03457	Imidazoleglycerol-phosphate dehydratase (EC 4.2.1.19)	Histidine Biosynthesis	4.2.1.19
rxn02834	Phosphoribosyl-ATP pyrophosphohydrolase	Histidine metabolism	[c] : cpd00001 + cpd01775 --> cpd00012 + cpd01777	H2O + Phosphoribosyl-ATP => Pyrophosphate + Phosphoribosyl-AMP	R04035	Phosphoribosyl-ATP pyrophosphatase (EC 3.6.1.31)/ / Phosphoribosyl-AMP cyclohydrolase (EC 3.5.4.19)	YgfZ/ / Histidine Biosynthesis	3.6.1.31
rxn02835	1-(5-phospho-D-ribosyl)-AMP 1,6-hydrolase	Histidine metabolism	[c] : cpd00001 + cpd01777 <==> cpd02979	H2O + Phosphoribosyl-AMP <=> 5-(5-Phospho-D-ribosylaminoformimino)-1-(5-phosphoribosyl)- imidazole-4-carboxamide	R04037	Phosphoribosyl-ATP pyrophosphatase (EC 3.6.1.31)/ / Phosphoribosyl-AMP cyclohydrolase (EC 3.5.4.19)	YgfZ/ / Histidine Biosynthesis	3.5.4.19
rxn03135	Imidazole-glycerol-3-phosphate synthase	Histidine metabolism	[c] : cpd00023 + cpd00067 + cpd02843 + cpd02851 <==> cpd00053 + cpd02991	L-Glutamate + H+ + D-erythro-1-(Imidazol-4-yl)glycerol 3-phosphate + 1-(5'-Phosphoribosyl)-5-amino-4-imidazolecarboxamide <= L-Glutamine + N-(5'-Phospho-D-1'-ribulosylformimino)-5-amino-1-(5''-phospho-D- ribosyl)-4-imidazolecarboxamide	R04558	Imidazole glycerol phosphate synthase amidotransferase subunit (EC 2.4.2.-)/ / Imidazole glycerol phosphate synthase cyclase subunit (EC 4.1.3.-)	Histidine Biosynthesis
rxn03175	N-(5'-Phospho-D-ribosylformimino)-5-amino-1-	Histidine metabolism	[c] : cpd02979 <==> cpd02991	5-(5-Phospho-D-ribosylaminoformimino)-1-(5-phosphoribosyl)- imidazole-4-carboxamide <=> N-(5'-Phospho-D-1'-ribulosylformimino)-5-amino-1-(5''-phospho-D- ribosyl)-4-imidazolecarboxamide	R04640	Phosphoribosylformimino-5-aminoimidazole carboxamide ribotide isomerase (EC 5.3.1.16)	Tryptophan synthesis/ / Histidine Biosynthesis	5.3.1.16/ swiss/ Q02131/ HIS4_LACLA
rxn06439	L-Histidine:tRNA(His) ligase (AMP-forming)	Histidine metabolism/ Aminoacyl-tRNA biosynthesis	[c] : cpd00002 + cpd00067 + cpd00119 + cpd11914 --> cpd00012 + cpd00018 + cpd12228	ATP + H+ + L-Histidine + tRNA(His) => Pyrophosphate + AMP + L-Histidyl-tRNA(His)	R03655			6.1.1.21
rxn02331	2-Dehydro-3-deoxy-D-octonate-8-phosphate	Lipopolysaccharide biosynthesis	[c] : cpd00009 + cpd00067 + cpd02730 <==> cpd00001 + cpd00061 + cpd00817	Orthophosphate + H+ + 3-Deoxy-D-manno-octulosonate 8-phosphate <= H2O + Phosphoenolpyruvate + D-Arabinose 5-phosphate	R03254	2-Keto-3-deoxy-D-manno-octulosonate-8-phosphate synthase (EC 2.5.1.55)	Common Pathway For Synthesis of Aromatic Compounds (DAHP synthase to chorismate)/ / Chorismate Synthesis/ / KDO2-Lipid A biosynthesis	2.5.1.55/ 4.1.2.16
rxn02404	3-Deoxy-D-manno-octulosonate-8-phosphate 8-phosphohydrolase	Lipopolysaccharide biosynthesis	[c] : cpd00001 + cpd02730 --> cpd00009 + cpd00067 + cpd00875	H2O + 3-Deoxy-D-manno-octulosonate 8-phosphate => Orthophosphate + H+ + 3-Deoxy-D-manno-octulosonate	R03350	3-deoxy-D-manno-octulosonate 8-phosphate phosphatase (EC 3.1.3.45)	KDO2-Lipid A biosynthesis	3.1.3.45
rxn02405	CTP:3-deoxy-D-manno-octulosonate cytidylyltransferase	Lipopolysaccharide biosynthesis	[c] : cpd00052 + cpd00875 --> cpd00012 + cpd02546	CTP + 3-Deoxy-D-manno-octulosonate => Pyrophosphate + CMP-3-deoxy-D-manno-octulosonate	R03351	3-deoxy-manno-octulosonate cytidylyltransferase (EC 2.7.7.38)	KDO2-Lipid A biosynthesis	2.7.7.38
rxn03130	UDP-2,3-bis(3-hydroxytetradecanoyl)glucosamine diphosphatase	Lipopolysaccharide biosynthesis	[c] : cpd00001 + cpd02835 --> cpd00091 + cpd02930	H2O + UDP-2,3-bis(3-hydroxytetradecanoyl)glucosamine => UMP + 2,3-Bis(3-hydroxytetradecanoyl)-beta-D-glucosaminyl 1-phosphate	R04549	UDP-2,3-diacylglucosamine hydrolase (EC 3.6.1.-)	KDO2-Lipid A biosynthesis	3.6.1.-
rxn03146	UDP-3-O-acetylglucosamine deacetylase	Lipopolysaccharide biosynthesis	[c] : cpd00001 + cpd02886 <==> cpd00029 + cpd03584	H2O + UDP-3-O-(3-hydroxytetradecanoyl)-N-acetylglucosamine <=> Acetate + UDP-3-O-(3-hydroxytetradecanoyl)-D-glucosamine	R04587	UDP-3-O-[3-hydroxymyristoyl] N-acetylglucosamine deacetylase (EC 3.5.1.-)	KDO2-Lipid A biosynthesis	3.5.1.-
rxn03159	UDP-2,3-bis(3-hydroxytetradecanoyl)-beta-D-glucosamine:2,3-bis-(3-	Lipopolysaccharide biosynthesis	[c] : cpd02835 + cpd02930 <==> cpd00014 + cpd03002	UDP-2,3-bis(3-hydroxytetradecanoyl)glucosamine + 2,3-Bis(3-hydroxytetradecanoyl)-beta-D-glucosaminyl 1-phosphate <=> UDP + 2,3,2',3'-Tetrakis(3-hydroxytetradecanoyl)-D-glucosaminyl-1,6-beta- D-glucosamine 1-phosphate	R04606	Lipid-A-disaccharide synthase (EC 2.4.1.182)	KDO2-Lipid A biosynthesis	2.4.1.182
rxn03181	ATP:2,3,2',3'-tetrakis(3-hydroxytetradecanoyl)-D-glucosaminyl-beta-	Lipopolysaccharide biosynthesis	[c] : cpd00002 + cpd03002 <==> cpd00008 + cpd02993	ATP + 2,3,2',3'-Tetrakis(3-hydroxytetradecanoyl)-D-glucosaminyl-1,6-beta- D-glucosamine 1-phosphate <=> ADP + 2,3,2'3'-Tetrakis(3-hydroxytetradecanoyl)-D-glucosaminyl-1,6-beta-D- glucosamine 1,4'-bisphosphate	R04657	Tetraacyldisaccharide 4'-kinase (EC 2.7.1.130)	KDO2-Lipid A biosynthesis	2.7.1.130
rxn03182	3-deoxy-D-manno-octulosonic acid transferase	Lipopolysaccharide biosynthesis	[c] : cpd02546 + cpd02993 <==> cpd00046 + cpd03585	CMP-3-deoxy-D-manno-octulosonate + 2,3,2'3'-Tetrakis(3-hydroxytetradecanoyl)-D-glucosaminyl-1,6-beta-D- glucosamine 1,4'-bisphosphate <=> CMP + 3-Deoxy-D-manno-octulosonyl-lipid IV(A)	R04658	3-deoxy-D-manno-octulosonic-acid transferase (EC 2.-.-.-)	Vibrio Core Oligosaccharide Biosynthesis/ / KDO2-Lipid A biosynthesis/ / LOS core oligosaccharide biosynthesis	2.-.-.-
rxn03439	3-deoxy-D-manno-octulosonic acid transferase	Lipopolysaccharide biosynthesis	[c] : cpd02546 + cpd03585 <==> cpd00046 + cpd03586	CMP-3-deoxy-D-manno-octulosonate + 3-Deoxy-D-manno-octulosonyl-lipid IV(A) <=> CMP + Di[3-deoxy-D-manno-octulosonyl]-lipid IV(A)	R05074	3-deoxy-D-manno-octulosonic-acid transferase (EC 2.-.-.-)	Vibrio Core Oligosaccharide Biosynthesis/ / KDO2-Lipid A biosynthesis/ / LOS core oligosaccharide biosynthesis	2.-.-.-
rxn03511	ADP-D-glycero-D-manno-heptose 6-epimerase	Lipopolysaccharide biosynthesis	[c] : cpd03830 <==> cpd03831	ADP-D-glycero-D-manno-heptose <=> ADP-L-glycero-D-manno-heptose	R05176	ADP-L-glycero-D-manno-heptose-6-epimerase (EC 5.1.3.20)	Vibrio Core Oligosaccharide Biosynthesis/ / LOS core oligosaccharide biosynthesis	5.1.3.20
rxn03916	D-glycero-D-manno-hepose 1-phosphate adenyltransferase	Lipopolysaccharide biosynthesis	[c] : cpd00002 + cpd04920 <==> cpd00012 + cpd03830	ATP + D-glycero-D-manno-Heptose 1-phosphate <=> Pyrophosphate + ADP-D-glycero-D-manno-heptose	R05644	ADP-heptose synthase (EC 2.7.-.-)	LOS core oligosaccharide biosynthesis	2.7.-.-/ 2.7.7.-
rxn03917	sedoheptulose 7-phosphate isomerase	Lipopolysaccharide biosynthesis	[c] : cpd00238 <==> cpd04918	Sedoheptulose 7-phosphate <=> D-glycero-D-manno-Heptose 7-phosphate	R05645	Phosphoheptose isomerase (EC 5.3.1.-)/ / Phosphoheptose isomerase 2 (EC 5.3.1.-)/ / Phosphoheptose isomerase 1 (EC 5.3.1.-)	Capsular heptose biosynthesis/ / LOS core oligosaccharide biosynthesis	5.-.-.-
rxn03918	D-glycero-D-manno-heptose 7-phosphate kinase	Lipopolysaccharide biosynthesis	[c] : cpd00002 + cpd04918 <==> cpd00008 + cpd08316	ATP + D-glycero-D-manno-Heptose 7-phosphate <=> ADP + D-glycero-D-manno-Heptose 1,7-bisphosphate	R05646	D-glycero-beta-D-manno-heptose 7-phosphate kinase	LOS core oligosaccharide biosynthesis	2.7.-.-/ 2.7.1.-
rxn03919	D-glycero-D-manno-heptose 1,7-bisphosphate phosphatase	Lipopolysaccharide biosynthesis	[c] : cpd00001 + cpd08316 --> cpd00009 + cpd00067 + cpd04920	H2O + D-glycero-D-manno-Heptose 1,7-bisphosphate => Orthophosphate + H+ + D-glycero-D-manno-Heptose 1-phosphate	R05647	D-glycero-D-manno-heptose 1,7-bisphosphate phosphatase (EC 3.1.1.-)	Capsular heptose biosynthesis/ / LOS core oligosaccharide biosynthesis	3.1.-.-
rxn06723	UDP-3-O-(3-hydroxymyristoyl)glucosamine acyltransferase	Lipopolysaccharide biosynthesis	[c] : cpd00067 + cpd02835 + cpd11493 <==> cpd03584 + cpd11484	H+ + UDP-2,3-bis(3-hydroxytetradecanoyl)glucosamine + Acyl-carrier protein <= UDP-3-O-(3-hydroxytetradecanoyl)-D-glucosamine + (3R)-3-Hydroxytetradecanoyl-[acyl-carrier protein]	R04550	UDP-3-O-[3-hydroxymyristoyl] glucosamine N-acyltransferase (EC 2.3.1.-)	KDO2-Lipid A biosynthesis	2.3.1.-
rxn06729	(R)-3-Hydroxytetradecanoly-[acyl-carrier-protein]:UDP-N-acetyl-	Lipopolysaccharide biosynthesis	[c] : cpd00037 + cpd11484 --> cpd02886 + cpd11493	UDP-N-acetyl-D-glucosamine + (3R)-3-Hydroxytetradecanoyl-[acyl-carrier protein] => UDP-3-O-(3-hydroxytetradecanoyl)-N-acetylglucosamine + Acyl-carrier protein	R04567	Acyl-[acyl-carrier-protein]--UDP-N-acetylglucosamine O-acyltransferase (EC 2.3.1.129)	KDO2-Lipid A biosynthesis	2.3.1.129
rxn06848	Endotoxin Synthesis (myristoyl transferase)	Lipopolysaccharide biosynthesis	[c] : cpd03587 + cpd11493 <==> cpd03736 + cpd11466	Di[3-deoxy-D-manno-octulosonyl]-lipid A + Acyl-carrier protein <= Lauroyl-KDO2-lipid IV(A) + Tetradecanoyl-[acp]	R05075	Lipid A biosynthesis (KDO) 2-(lauroyl)-lipid IVA acyltransferase (EC 2.3.1.-)	KDO2-Lipid A biosynthesis	2.3.1.-
rxn06865	Endotoxin Synthesis (lauroyl transferase)	Lipopolysaccharide biosynthesis	[c] : cpd03736 + cpd11493 <==> cpd03586 + cpd11468	Lauroyl-KDO2-lipid IV(A) + Acyl-carrier protein <= Di[3-deoxy-D-manno-octulosonyl]-lipid IV(A) + Dodecanoyl-[acyl-carrier protein]	R05146	Lipid A biosynthesis lauroyl acyltransferase (EC 2.3.1.-)	KDO2-Lipid A biosynthesis	2.3.1.-
rxn00313	meso-2,6-Diaminoheptanedioate carboxy-lyase	Lysine biosynthesis	[c] : cpd00067 + cpd00516 --> cpd00011 + cpd00039	H+ + meso-2,6-Diaminoheptanedioate => CO2 + L-Lysine	R00451	Diaminopimelate decarboxylase (EC 4.1.1.20)	Lysine Biosynthesis DAP Pathway	4.1.1.20
rxn01644	L-Aspartate-4-semialdehyde hydro-lyase (adding pyruvate and	Lysine biosynthesis	[c] : cpd00020 + cpd00346 --> (2) cpd00001 + cpd00067 + cpd02120	Pyruvate + L-Aspartate 4-semialdehyde => (2) H2O + H+ + L-2,3-Dihydrodipicolinate	R02292	Dihydrodipicolinate synthase (EC 4.2.1.52)	Lysine Biosynthesis DAP Pathway	4.2.1.52
rxn01973	N-Succinyl-LL-2,6-diaminoheptanedioate amidohydrolase	Lysine biosynthesis	[c] : cpd00001 + cpd02698 <==> cpd00036 + cpd00504	H2O + N-Succinyl-LL-2,6-diaminoheptanedioate <=> Succinate + LL-2,6-Diaminoheptanedioate	R02734	N-succinyl-L,L-diaminopimelate desuccinylase (EC 3.5.1.18)	Arginine Biosynthesis extended/ / Lysine Biosynthesis DAP Pathway	3.5.1.18
rxn01974	LL-2,6-Diaminoheptanedioate 2-epimerase	Lysine biosynthesis	[c] : cpd00504 <==> cpd00516	LL-2,6-Diaminoheptanedioate <=> meso-2,6-Diaminoheptanedioate	R02735	Diaminopimelate epimerase (EC 5.1.1.7)/ / Diaminopimelate epimerase alternative form predicted for S.aureus (EC 5.1.1.7)	Formaldehyde assimilation: Ribulose monophosphate pathway/ / Pentose phosphate pathway/ / Fermentations: Lactate/ / Glycolysis and Gluconeogenesis/ / Entner-Doudoroff Pathway/ / Lysine Biosynthesis DAP Pathway	5.1.1.7
rxn02929	2,3,4,5-Tetrahydrodipicolinate:NADP+ oxidoreductase	Lysine biosynthesis	[c] : cpd00006 + cpd02465 <==> cpd00005 + cpd00067 + cpd02120	NADP+ + 2,3,4,5-Tetrahydrodipicolinate <=> NADPH + H+ + L-2,3-Dihydrodipicolinate	R04199	Dihydrodipicolinate reductase (EC 1.3.1.26)	Lysine Biosynthesis DAP Pathway	1.3.1.26
rxn03031	Succinyl-CoA:2,3,4,5-tetrahydropyridine-2,6-dicarboxylate	Lysine biosynthesis	[c] : cpd00001 + cpd00078 + cpd02465 <==> cpd00010 + cpd02724	H2O + Succinyl-CoA + 2,3,4,5-Tetrahydrodipicolinate <=> CoA + N-Succinyl-2-L-amino-6-oxoheptanedioate	R04365	2,3,4,5-tetrahydropyridine-2,6-dicarboxylate N-succinyltransferase (EC 2.3.1.117)	Lysine Biosynthesis DAP Pathway	2.3.1.117
rxn03087	N-Succinyl-L-2,6-diaminoheptanedioate:2-ocoglytarate	Lysine biosynthesis	[c] : cpd00024 + cpd02698 <==> cpd00023 + cpd02724	2-Oxoglutarate + N-Succinyl-LL-2,6-diaminoheptanedioate <=> L-Glutamate + N-Succinyl-2-L-amino-6-oxoheptanedioate	R04475	N-succinyldiaminopimelate aminotransferase (EC 2.6.1.17)/ / N-succinyl-L,L-diaminopimelate aminotransferase alternative (EC 2.6.1.17)/ / N-succinyl-L,L-diaminopimelate aminotransferase (EC 2.6.1.17)	Lysine Biosynthesis DAP Pathway	2.6.1.17
rxn06442	L-Lysine:tRNALys ligase (AMP-forming)	Lysine biosynthesis/ Aminoacyl-tRNA biosynthesis	[c] : cpd00002 + cpd00039 + cpd11917 --> cpd00012 + cpd00018 + cpd01326	ATP + L-Lysine + tRNA(Lys) => Pyrophosphate + AMP + L-Lysyl-tRNA	R03658		tRNA aminoacylation	6.1.1.6
rxn02011	UDP-N-acetylmuramoyl-L-alanyl-D-glutamate:meso-2,6-	Lysine biosynthesis/ Peptidoglycan biosynthesis	[c] : cpd00002 + cpd00516 + cpd00525 --> cpd00008 + cpd00009 + cpd00067 + cpd02964	ATP + meso-2,6-Diaminoheptanedioate + UDP-N-acetylmuramoyl-L-alanyl-D-glutamate => ADP + Orthophosphate + H+ + UDP-N-acetylmuramoyl-L-alanyl-D-gamma-glutamyl-meso-2,6- diaminopimelate	R02788	UDP-N-acetylmuramoylalanyl-D-glutamate--2,6-diaminopimelate ligase (EC 6.3.2.13)	Methicillin resistance in Staphylococci	6.3.2.13
rxn03164	UDP-N-acetylmuramoyl-L-alanyl-D-glutamyl-meso-2,6-	Lysine biosynthesis/ Peptidoglycan biosynthesis	[c] : cpd00002 + cpd00731 + cpd02964 --> cpd00008 + cpd00009 + cpd00067 + cpd02968	ATP + D-Alanyl-D-alanine + UDP-N-acetylmuramoyl-L-alanyl-D-gamma-glutamyl-meso-2,6- diaminopimelate => ADP + Orthophosphate + H+ + UDP-N-acetylmuramoyl-L-alanyl-D-glutamyl-6-carboxy-L-lysyl-D-alanyl- D-alanine	R04617	UDP-N-acetylmuramoylalanyl-D-glutamyl-2,6-diaminopimelate--D-alanyl-D-alanine ligase (EC 6.3.2.10)	Methicillin resistance in Staphylococci	6.3.2.10/ 6.3.2.15
rxn00126	ATP:L-methione S-adenosyltransferase	Methionine metabolism	[c] : cpd00001 + cpd00002 + cpd00060 --> cpd00009 + cpd00012 + cpd00017	H2O + ATP + L-Methionine => Orthophosphate + Pyrophosphate + S-Adenosyl-L-methionine	R00177	S-adenosylmethionine synthetase (EC 2.5.1.6)/ / Archaeal S-adenosylmethionine synthetase (EC 2.5.1.6)	Methionine Degradation/ / Methionine Biosynthesis/ / Quorum Sensing: Autoinducer-2 Synthesis	2.5.1.6
rxn00141	S-Adenosyl-L-homocysteine hydrolase	Methionine metabolism	[c] : cpd00001 + cpd00019 <==> cpd00135 + cpd00182	H2O + S-Adenosyl-L-homocysteine <=> L-Homocysteine + Adenosine	R00192	Adenosylhomocysteinase (EC 3.3.1.1)	Methionine Degradation/ / Methionine Biosynthesis	3.3.1.1
rxn00952	O-Acetyl-L-homoserine acetate-lyase (adding methanethiol)	Methionine metabolism	[c] : cpd00239 + cpd00790 --> cpd00029 + cpd00067 + cpd00135	Hydrogen sulfide + O-Acetyl-L-homoserine => Acetate + H+ + L-Homocysteine	R01287	O-acetylhomoserine sulfhydrylase (EC 2.5.1.49)	Methionine Biosynthesis/ / Sulfate assimilation	2.5.1.49/ 4.2.99.8/ 4.2.99.10
rxn02302	O-Acetyl-L-homoserine succinate-lyase (adding cysteine)	Methionine metabolism	[c] : cpd00084 + cpd00790 <==> cpd00029 + cpd00067 + cpd00424	L-Cysteine + O-Acetyl-L-homoserine <=> Acetate + H+ + Cystathionine	R03217	Cystathionine gamma-synthase (EC 2.5.1.48)	Methionine Biosynthesis/ / YgfZ	2.5.1.49/ 4.2.99.9
rxn06443	L-Methionine:tRNAMet ligase (AMP-forming)	Methionine metabolism/ Aminoacyl-tRNA biosynthesis	[c] : cpd00002 + cpd00060 + cpd00067 + cpd11918 --> cpd00012 + cpd00018 + cpd12105	ATP + L-Methionine + H+ + tRNA(Met) => Pyrophosphate + AMP + L-Methionyl-tRNA	R03659		tRNA aminoacylation	6.1.1.10
rxn00693	5-Methyltetrahydrofolate:L-homocysteine S-methyltransferase	Methionine metabolism/ One carbon pool by folate	[c] : cpd00135 + cpd00345 <==> cpd00060 + cpd00087	L-Homocysteine + 5-Methyltetrahydrofolate <=> L-Methionine + Tetrahydrofolate	R00946	5-methyltetrahydrofolate--homocysteine methyltransferase (EC 2.1.1.13)/ / Methionine synthase activation domain (EC 2.1.1.13)	Methionine Biosynthesis	2.1.1.13/ 2.1.1.14
rxn06538	10-Formyltetrahydrofolate:L-methionyl-tRNA N-formyltransferase	Methionine metabolism/ One carbon pool by folate/ Aminoacyl-tRNA biosynthesis	[c] : cpd00201 + cpd12105 <==> cpd00067 + cpd00087 + cpd12285	10-Formyltetrahydrofolate + L-Methionyl-tRNA <=> H+ + Tetrahydrofolate + N-Formylmethionyl-tRNA	R03940			2.1.2.9
rxn01304	Succinyl-CoA:L-homoserine O-succinyltransferase	Methionine metabolism/ Sulfur metabolism	[c] : cpd00078 + cpd00227 --> cpd00010 + cpd00822	Succinyl-CoA + L-Homoserine => CoA + O-Succinyl-L-homoserine	R01777	Homoserine O-succinyltransferase (EC 2.3.1.46)	Methionine Biosynthesis	2.3.1.46
rxn01816	O-Succinyl-L-homoserine succinate-lyase (adding cysteine)	Methionine metabolism/ Sulfur metabolism	[c] : cpd00036 + cpd00067 + cpd00424 <==> cpd00084 + cpd00822	Succinate + H+ + Cystathionine <=> L-Cysteine + O-Succinyl-L-homoserine	R02508/ R03260	Cystathionine gamma-synthase (EC 2.5.1.48)	Methionine Biosynthesis/ / YgfZ	2.5.1.48/ 4.2.99.9
biomass_rhizo		No Info
rxn00022s		No Info
rxn13784		No Info
rxn13799		No Info
rxnBLTPcpd00069		No Info
rxnBLTPcpd00076		No Info
rxnBLTPcpd00161		No Info
rxnBLTPcpd00382		No Info
rxnBLTPcpd00851		No Info
rxnBLTPcpd01133		No Info
rxnDMPE		No Info
rxnEPS1		No Info
rxnEPS10		No Info
rxnEPS2		No Info
rxnEPS3		No Info
rxnEPS4		No Info
rxnEPS5		No Info
rxnEPS6		No Info
rxnEPS7		No Info
rxnEPS8		No Info
rxnEPS9		No Info
rxnEPShmw		No Info
rxnEPSlmw2		No Info
rxnGFTP8		No Info
rxnMMPE		No Info
rxnNDBS1		No Info
rxnNDBS2		No Info
rxnNDBS3		No Info
rxnNDBS4		No Info
rxnNDBS5		No Info
rxnNDBS6		No Info
rxnNDBS7		No Info
rxnNDBS8		No Info
rxnOL1		No Info
rxnOL2		No Info
rxnPC		No Info
rxn01675	dTTP:alpha-D-glucose-1-phosphate thymidylyltransferase	Nucleotide sugars metabolism/ Streptomycin biosynthesis/ Polyketide sugar unit biosynthesis	[c] : cpd00089 + cpd00357 <==> cpd00012 + cpd00626	D-Glucose 1-phosphate + dTTP <=> Pyrophosphate + dTDP-glucose	R02328	Glucose-1-phosphate thymidylyltransferase (EC 2.7.7.24)	dTDP-rhamnose synthesis/ / Rhamnose containing glycans/ / linker unit-arabinogalactan synthesis	2.7.7.24/ 2.7.7.33
rxn02000	dTDP-4-dehydro-6-deoxy-D-glucose 3,5-epimerase	Nucleotide sugars metabolism/ Streptomycin biosynthesis/ Polyketide sugar unit biosynthesis	[c] : cpd00521 <==> cpd00522	dTDP-4-dehydro-6-deoxy-alpha-D-glucose <=> dTDP-4-dehydro-6-deoxy-L-mannose	R02774/ R06514	dTDP-4-dehydrorhamnose 3,5-epimerase (EC 5.1.3.13)	dTDP-rhamnose synthesis/ / Capsular heptose biosynthesis/ / Rhamnose containing glycans/ / linker unit-arabinogalactan synthesis	5.1.3.13
rxn02003	dTDP-6-deoxy-L-mannose:NADP+ 4-oxidoreductase	Nucleotide sugars metabolism/ Streptomycin biosynthesis/ Polyketide sugar unit biosynthesis	[c] : cpd00006 + cpd02113 <==> cpd00005 + cpd00067 + cpd00522	NADP+ + dTDP-6-deoxy-L-mannose <=> NADPH + H+ + dTDP-4-dehydro-6-deoxy-L-mannose	R02777	dTDP-4-dehydrorhamnose reductase (EC 1.1.1.133)	dTDP-rhamnose synthesis/ / Rhamnose containing glycans/ / linker unit-arabinogalactan synthesis	1.1.1.133
rxn01997	dTDPglucose 4,6-hydro-lyase	Nucleotide sugars metabolism/ Streptomycin biosynthesis/ Polyketide sugar unit biosynthesis/ Biosynthesis of vancomycin group antibiotics	[c] : cpd00626 --> cpd00001 + cpd00521	dTDP-glucose => H2O + dTDP-4-dehydro-6-deoxy-alpha-D-glucose	R02771/ R06513	dTDP-glucose 4,6-dehydratase (EC 4.2.1.46)	dTDP-rhamnose synthesis/ / Rhamnose containing glycans/ / linker unit-arabinogalactan synthesis	4.2.1.46
rxn00686	5,6,7,8-Tetrahydrofolate:NADP+ oxidoreductase	One carbon pool by folate/ Folate biosynthesis	[c] : cpd00006 + cpd00087 <==> cpd00005 + cpd00067 + cpd00330	NADP+ + Tetrahydrofolate <=> NADPH + H+ + Dihydrofolate	R00939	Dihydrofolate reductase (EC 1.5.1.3)/ / FolM Alternative dihydrofolate reductase 1/ / Alternative dihydrofolate reductase 2	Pterin metabolism 3/ / Folate Biosynthesis/ / 5-FCL-like protein	1.5.1.3
rxn00100	ATP:dephospho-CoA 3'-phosphotransferase	Pantothenate and CoA biosynthesis	[c] : cpd00002 + cpd00655 --> cpd00008 + cpd00010	ATP + Dephospho-CoA => ADP + CoA	R00130	Dephospho-CoA kinase (EC 2.7.1.24)/ / Dephospho-CoA kinase archaeal, predicted (EC 2.7.1.24)	Coenzyme A Biosynthesis	2.7.1.24
rxn00912	5,10-Methylenetetrahydrofolate:3-methyl-2-oxobutanoate	Pantothenate and CoA biosynthesis	[c] : cpd00001 + cpd00123 + cpd00125 <==> cpd00087 + cpd00712	H2O + 3-Methyl-2-oxobutanoic acid + 5,10-Methylenetetrahydrofolate <=> Tetrahydrofolate + 2-Dehydropantoate	R01226	3-methyl-2-oxobutanoate hydroxymethyltransferase (EC 2.1.2.11)	Coenzyme A Biosynthesis	2.1.2.11
rxn01790	(R)-Pantoate:NADP+ 2-oxidoreductase	Pantothenate and CoA biosynthesis	[c] : cpd00006 + cpd00408 <==> cpd00005 + cpd00067 + cpd00712	NADP+ + (R)-Pantoate <=> NADPH + H+ + 2-Dehydropantoate	R02472	2-dehydropantoate 2-reductase (EC 1.1.1.169)/ / Ketol-acid reductoisomerase (EC 1.1.1.86)	Branched-Chain Amino Acid Biosynthesis/ / Coenzyme A Biosynthesis	1.1.1.169
rxn02175	ATP:pantetheine-4'-phosphate adenylyltransferase	Pantothenate and CoA biosynthesis	[c] : cpd00002 + cpd00834 <==> cpd00012 + cpd00655	ATP + Pantetheine 4'-phosphate <=> Pyrophosphate + Dephospho-CoA	R03035	Phosphopantetheine adenylyltransferase (EC 2.7.7.3)/ / Phosphopantetheine adenylyltransferase, type II eukaryotic (EC 2.7.7.3)	Coenzyme A Biosynthesis	2.7.7.3
rxn02341	N-[(R)-4'-Phosphopantothenoyl]-L-cysteine carboxy-lyase	Pantothenate and CoA biosynthesis	[c] : cpd00067 + cpd02666 --> cpd00011 + cpd00834	H+ + (R)-4'-Phosphopantothenoyl-L-cysteine => CO2 + Pantetheine 4'-phosphate	R03269	Phosphopantothenoylcysteine synthetase (EC 6.3.2.5)/ / Phosphopantothenoylcysteine decarboxylase (EC 4.1.1.36)	Coenzyme A Biosynthesis	4.1.1.36
rxn09177	phosphopantothenate-cysteine ligase	Pantothenate and CoA biosynthesis	[c] : cpd00052 + cpd00084 + cpd02201 --> cpd00012 + cpd00046 + cpd02666	CTP + L-Cysteine + D-4'-Phosphopantothenate => Pyrophosphate + CMP + (R)-4'-Phosphopantothenoyl-L-cysteine	R04231	Phosphopantothenoylcysteine synthetase (EC 6.3.2.5)	Coenzyme A Biosynthesis	6.3.2.5
rxn12510	ATP:pantothenate 4'-phosphotransferase	Pantothenate and CoA biosynthesis	[c] : cpd00002 + cpd00644 <==> cpd00008 + cpd02201	ATP + Pantothenate <=> ADP + D-4'-Phosphopantothenate	R03018	Pantoate kinase, archaeal (EC 2.7.1.-)/ / Pantothenate kinase (EC 2.7.1.33)/ / Pantothenate kinase type II, eukaryotic (EC 2.7.1.33)/ / Pantothenate kinase type III, CoaX-like (EC 2.7.1.33)	Coenzyme A Biosynthesis	2.7.1.33
rxn01044	D-Xylose ketol-isomerase	Pentose and glucuronate interconversions	[c] : cpd00154 <==> cpd00259	D-Xylose <=> D-Xylulose	R01432	Xylose isomerase (EC 5.3.1.5)	Xylose utilization	5.3.1.5
rxn01199	ATP:D-xylulose 5-phosphotransferase	Pentose and glucuronate interconversions	[c] : cpd00002 + cpd00259 <==> cpd00008 + cpd00198	ATP + D-Xylulose <=> ADP + D-Xylulose 5-phosphate	R01639	Xylulose kinase (EC 2.7.1.17)	Ribitol, Xylitol, Arabitol, Mannitol and Sorbitol utilization/ / Xylose utilization	2.7.1.17
rxn00213	UTP:alpha-D-glucose-1-phosphate uridylyltransferase	Pentose and glucuronate interconversions/ Galactose metabolism/ Starch and sucrose metabolism/ Nucleotide sugars metabolism	[c] : cpd00062 + cpd00089 <==> cpd00012 + cpd00026	UTP + D-Glucose 1-phosphate <=> Pyrophosphate + UDP-glucose	R00289	UTP--glucose-1-phosphate uridylyltransferase (EC 2.7.7.9)	Streptococcal Hyaluronic Acid Capsule/ / Sucrose Metabolism	2.7.7.9
rxn00772	ATP:D-ribose 5-phosphotransferase	Pentose phosphate pathway	[c] : cpd00002 + cpd00105 <==> cpd00008 + cpd00101	ATP + D-Ribose <=> ADP + D-Ribose 5-phosphate	R01051	Ribokinase (EC 2.7.1.15)	D-ribose utilization/ / Deoxyribose and Deoxynucleoside Catabolism	2.7.1.15
rxn00784	2-Deoxy-D-ribose-5-phosphate acetaldehyde-lyase	Pentose phosphate pathway	[c] : cpd00510 <==> cpd00071 + cpd00102	2-Deoxy-D-ribose 5-phosphate <=> Acetaldehyde + D-Glyceraldehyde 3-phosphate	R01066	Deoxyribose-phosphate aldolase (EC 4.1.2.4)	Deoxyribose and Deoxynucleoside Catabolism	4.1.2.4
rxn01986	2-Deoxy-D-ribose 1-phosphate 1,5-phosphomutase	Pentose phosphate pathway	[c] : cpd00509 <==> cpd00510	2-Deoxy-D-ribose 1-phosphate <=> 2-Deoxy-D-ribose 5-phosphate	R02749	Phosphopentomutase (EC 5.4.2.7)	Deoxyribose and Deoxynucleoside Catabolism	5.4.2.7
rxn01187	D-Xylulose 5-phosphate D-glyceraldehyde-3-phosphate-lyase	Pentose phosphate pathway/ Methane metabolism/ Carbon fixation in photosynthetic organisms	[c] : cpd00009 + cpd00067 + cpd00198 --> cpd00001 + cpd00102 + cpd00196	Orthophosphate + H+ + D-Xylulose 5-phosphate => H2O + D-Glyceraldehyde 3-phosphate + Acetyl phosphate	R01621	Xylulose-5-phosphate phosphoketolase (EC 4.1.2.9)	Pyruvate metabolism II: acetyl-CoA, acetogenesis from pyruvate/ / Pentose phosphate pathway/ / Fermentations: Lactate	4.1.2.9
rxn00778	D-Ribose 1,5-phosphomutase	Pentose phosphate pathway/ Purine metabolism	[c] : cpd00475 <==> cpd00101	alpha-D-Ribose 1-phosphate <=> D-Ribose 5-phosphate	R01057	Phosphopentomutase (EC 5.4.2.7)	Deoxyribose and Deoxynucleoside Catabolism	5.4.2.2/ 5.4.2.7
rxn03408	UDP-N-acetylglucosamine-N-acetylmuramyl-(pentapeptide)pyrophosphoryl-undecaprenol N-acetylglucosamine transferase	Peptidoglycan biosynthesis	[c] : cpd00037 + cpd03494 <==> cpd00014 + cpd03495	UDP-N-acetyl-D-glucosamine + Undecaprenyl-diphospho-N-acetylmuramoyl-L-alanyl-D-glutamyl-meso- 2,6-diaminopimeloyl-D-alanyl-D-alanine <=> UDP + Undecaprenyl-diphospho-N-acetylmuramoyl-(N-acetylglucosamine)-L- alanyl-D-glutamyl-meso-2,6-diaminopimeloyl-D-alanyl-D-alanine	R05032	UDP-N-acetylglucosamine--N-acetylmuramyl-(pentapeptide) pyrophosphoryl-undecaprenol N-acetylglucosamine transferase (EC 2.4.1.227)		2.4.1.227
rxn03901	Undecaprenyl-diphosphate phosphohydrolase	Peptidoglycan biosynthesis	[c] : cpd00001 + cpd02229 --> cpd00009 + cpd00067 + cpd00286	H2O + Undecaprenyl diphosphate => Orthophosphate + H+ + Undecaprenyl phosphate	R05627	Undecaprenyl-diphosphatase (EC 3.6.1.27)	Teichoic and lipoteichoic acids biosynthesis	3.6.1.27
rxn03904	UDPMurAc(oyl-L-Ala-D-gamma-Glu-L-Lys-D-Ala-D-Ala):undecaprenyl-	Peptidoglycan biosynthesis	[c] : cpd00286 + cpd02968 <==> cpd00091 + cpd03494	Undecaprenyl phosphate + UDP-N-acetylmuramoyl-L-alanyl-D-glutamyl-6-carboxy-L-lysyl-D-alanyl- D-alanine <=> UMP + Undecaprenyl-diphospho-N-acetylmuramoyl-L-alanyl-D-glutamyl-meso- 2,6-diaminopimeloyl-D-alanyl-D-alanine	R05630	Phospho-N-acetylmuramoyl-pentapeptide-transferase (EC 2.7.8.13)		2.7.8.13
rxn00493	L-Phenylalanine:2-oxoglutarate aminotransferase	Phenylalanine metabolism/ Phenylalanine, tyrosine and tryptophan biosynthesis	[c] : cpd00024 + cpd00066 <==> cpd00023 + cpd00143	2-Oxoglutarate + L-Phenylalanine <=> L-Glutamate + Phenylpyruvate	R00694	Periplasmic aromatic amino acid aminotransferase beta precursor (EC 2.6.1.57)/ / Biosynthetic Aromatic amino acid aminotransferase alpha (EC 2.6.1.57)/ / Histidinol-phosphate aminotransferase (EC 2.6.1.9)/ / Aromatic amino acid aminotransferase gamma (EC 2.6.1.57)/ / Biosynthetic Aromatic amino acid aminotransferase beta (EC 2.6.1.57)	Glutamine, Glutamate, Aspartate and Asparagine Biosynthesis/ / Phenylalanine and Tyrosine Branches from Chorismate/ / Pterin carbinolamine dehydratase/ / Homogentisate pathway of aromatic compound degradation/ / Histidine Biosynthesis/ / Aminotransferases:Aromatic Pathway and More, A work in progress/ / Pterin metabolism 3/ / Proline, 4-hydroxyproline uptake and utilization/ / Methionine Salvage/…	2.6.1.1/ 2.6.1.5/ 2.6.1.9/ 2.6.1.57/ 2.6.1.58/ 2.6.1.1 or 2.6.1.9
rxn00474	L-Serine hydro-lyase (adding indoleglycerol-phosphate)	Phenylalanine, tyrosine and tryptophan biosynthesis	[c] : cpd00054 + cpd00359 <==> cpd00001 + cpd00065	L-Serine + Indole <=> H2O + L-Tryptophan	R00674	Tryptophan synthase beta chain (EC 4.2.1.20)/ / Tryptophan synthase alpha chain (EC 4.2.1.20)	Auxin biosynthesis/ / Tryptophan synthesis	4.2.1.20
rxn00726	Chorismate pyruvate-lyase (amino-accepting)	Phenylalanine, tyrosine and tryptophan biosynthesis	[c] : cpd00013 + cpd00216 --> cpd00001 + cpd00020 + cpd00067 + cpd00093	NH3 + Chorismate => H2O + Pyruvate + H+ + Anthranilate	R00985	Anthranilate synthase, amidotransferase component (EC 4.1.3.27)/ / Anthranilate synthase, aminase component (EC 4.1.3.27)	Chorismate: Intermediate for synthesis of PAPA antibiotics, PABA, anthranilate, 3-hydroxyanthranilate and more./ / Tryptophan synthesis	4.1.3.27
rxn00791	N-(5-Phospho-D-ribosyl)anthranilate:pyrophosphate	Phenylalanine, tyrosine and tryptophan biosynthesis	[c] : cpd00012 + cpd02642 <==> cpd00093 + cpd00103	Pyrophosphate + N-(5-Phospho-D-ribosyl)anthranilate <= Anthranilate + 5-Phospho-alpha-D-ribose 1-diphosphate	R01073	Anthranilate phosphoribosyltransferase (EC 2.4.2.18)	Auxin biosynthesis/ / Tryptophan synthesis	2.4.2.18
rxn01000	Prephenate hydro-lyase (decarboxylating)	Phenylalanine, tyrosine and tryptophan biosynthesis	[c] : cpd00067 + cpd00219 --> cpd00001 + cpd00011 + cpd00143	H+ + Prephenate => H2O + CO2 + Phenylpyruvate	R01373	Prephenate dehydratase (EC 4.2.1.51)/ / Cyclohexadienyl dehydratase (EC 4.2.1.51)(EC 4.2.1.91)	Chorismate Synthesis/ / Phenylalanine and Tyrosine Branches from Chorismate	4.2.1.51/ 4.2.1.91
rxn01255	5-O-(1-Carboxyvinyl)-3-phosphoshikimate phosphate-lyase	Phenylalanine, tyrosine and tryptophan biosynthesis	[c] : cpd00932 --> cpd00009 + cpd00067 + cpd00216	5-O-(1-Carboxyvinyl)-3-phosphoshikimate => Orthophosphate + H+ + Chorismate	R01714	Chorismate synthase (EC 4.2.3.5)	Common Pathway For Synthesis of Aromatic Compounds (DAHP synthase to chorismate)/ / YgfZ/ / Chorismate Synthesis	4.2.3.5
rxn01256	Chorismate pyruvatemutase	Phenylalanine, tyrosine and tryptophan biosynthesis	[c] : cpd00216 --> cpd00219	Chorismate => Prephenate	R01715	Chorismate mutase III (EC 5.4.99.5)/ / Periplasmic chorismate mutase I precursor (EC 5.4.99.5)/ / 2-keto-3-deoxy-D-arabino-heptulosonate-7-phosphate synthase I beta (EC 2.5.1.54)/ / Chorismate mutase I precursor (EC 5.4.99.5)/ / Chorismate mutase I (EC 5.4.99.5)/ / Chorismate mutase II (EC 5.4.99.5)/ / Chorismate mutase (EC 5.4.99.5)	Common Pathway For Synthesis of Aromatic Compounds (DAHP synthase to chorismate)/ / Chorismate Synthesis/ / Phenylalanine and Tyrosine Branches from Chorismate	5.4.99.5
rxn01332	Phosphoenolpyruvate:D-erythrose-4-phosphate	Phenylalanine, tyrosine and tryptophan biosynthesis	[c] : cpd00001 + cpd00061 + cpd00236 --> cpd00009 + cpd00067 + cpd02857	H2O + Phosphoenolpyruvate + D-Erythrose 4-phosphate => Orthophosphate + H+ + 2-Dehydro-3-deoxy-D-arabino-heptonate 7-phosphate	R01826	2-keto-3-deoxy-D-arabino-heptulosonate-7-phosphate synthase I alpha (EC 2.5.1.54)/ / 2-keto-3-deoxy-D-arabino-heptulosonate-7-phosphate synthase (EC 2.5.1.54)/ / 2-keto-3-deoxy-D-arabino-heptulosonate-7-phosphate synthase I beta (EC 2.5.1.54)/ / Chorismate mutase I (EC 5.4.99.5)/ / 2-keto-3-deoxy-D-arabino-heptulosonate-7-phosphate synthase II (EC 2.5.1.54)/ / Phospho-2-dehydro-3-deoxyheptonate a…	Carboxysome/ / Common Pathway For Synthesis of Aromatic Compounds (DAHP synthase to chorismate)/ / Chorismate Synthesis/ / Phenylalanine and Tyrosine Branches from Chorismate	2.5.1.54/ 4.1.2.15
rxn01739	ATP:shikimate 3-phosphotransferase	Phenylalanine, tyrosine and tryptophan biosynthesis	[c] : cpd00002 + cpd00383 <==> cpd00008 + cpd02030	ATP + Shikimate <=> ADP + Shikimate 3-phosphate	R02412	Shikimate kinase I (EC 2.7.1.71)/ / Shikimate kinase (EC 2.7.1.71)/ / Shikimate kinase II (EC 2.7.1.71)/ / Shikimate kinase III (EC 2.7.1.71)/ / Shikimate kinase arch (EC 2.7.1.71)	Common Pathway For Synthesis of Aromatic Compounds (DAHP synthase to chorismate)/ / Chorismate Synthesis	2.7.1.71
rxn01740	Shikimate:NADP+ 5-oxidoreductase	Phenylalanine, tyrosine and tryptophan biosynthesis	[c] : cpd00006 + cpd00383 <==> cpd00005 + cpd00067 + cpd01716	NADP+ + Shikimate <=> NADPH + H+ + 3-Dehydroshikimate	R02413	Shikimate 5-dehydrogenase I gamma (EC 1.1.1.25)/ / Shikimate 5-dehydrogenase I alpha (EC 1.1.1.25)/ / Shikimate/quinate 5-dehydrogenase I beta (EC 1.1.1.282)/ / Quinate/shikimate 5-dehydrogenase I delta (EC 1.1.1.25)/ / Shikimate 5-dehydrogenase (EC 1.1.1.25)	MLST/ / Common Pathway For Synthesis of Aromatic Compounds (DAHP synthase to chorismate)/ / Quinate degradation/ / Chorismate Synthesis	1.1.1.25/ 1.1.1.282
rxn02212	2-Dehydro-3-deoxy-D-arabino-heptonate 7-phosphate phosphate-lyase	Phenylalanine, tyrosine and tryptophan biosynthesis	[c] : cpd02857 --> cpd00009 + cpd00067 + cpd00699	2-Dehydro-3-deoxy-D-arabino-heptonate 7-phosphate => Orthophosphate + H+ + 3-Dehydroquinate	R03083	3-dehydroquinate synthase (EC 4.2.3.4)/ / 3,7-dideoxy-D-threo-hepto-2, 6-diulosonate synthase (EC 4.2.3.-)	Type IV pilus/ / Common Pathway For Synthesis of Aromatic Compounds (DAHP synthase to chorismate)/ / Chorismate Synthesis	4.2.3.4/ 4.6.1.3
rxn02213	3-Dehydroquinate hydro-lyase	Phenylalanine, tyrosine and tryptophan biosynthesis	[c] : cpd00699 --> cpd00001 + cpd01716	3-Dehydroquinate => H2O + 3-Dehydroshikimate	R03084	3-dehydroquinate dehydratase II (EC 4.2.1.10)/ / 3-dehydroquinate dehydratase (EC 4.2.1.10)/ / 3-dehydroquinate dehydratase I (EC 4.2.1.10)	Common Pathway For Synthesis of Aromatic Compounds (DAHP synthase to chorismate)/ / Glycolysis and Gluconeogenesis, including Archaeal enzymes/ / Chorismate Synthesis/ / Serine-glyoxylate cycle/ / Glycolysis and Gluconeogenesis/ / Entner-Doudoroff Pathway/ / Dehydrogenase complexes/ / Quinate degradation	4.2.1.10
rxn02476	Phosphoenolpyruvate:3-phosphoshikimate	Phenylalanine, tyrosine and tryptophan biosynthesis	[c] : cpd00061 + cpd02030 <==> cpd00009 + cpd00067 + cpd00932	Phosphoenolpyruvate + Shikimate 3-phosphate <=> Orthophosphate + H+ + 5-O-(1-Carboxyvinyl)-3-phosphoshikimate	R03460	5-Enolpyruvylshikimate-3-phosphate synthase (EC 2.5.1.19)/ / 3-phosphoshikimate 1-carboxyvinyltransferase (EC 2.5.1.19)	Common Pathway For Synthesis of Aromatic Compounds (DAHP synthase to chorismate)/ / Chorismate Synthesis	2.5.1.19
rxn02507	1-(2-Carboxyphenylamino)-1-deoxy-D-ribulose-5-phosphate	Phenylalanine, tyrosine and tryptophan biosynthesis	[c] : cpd00067 + cpd00956 --> cpd00001 + cpd00011 + cpd02210	H+ + 1-(2-Carboxyphenylamino)-1'-deoxy-D-ribulose 5'-phosphate => H2O + CO2 + Indoleglycerol phosphate	R03508	Indole-3-glycerol phosphate synthase (EC 4.1.1.48)	Tryptophan synthesis	4.1.1.48
rxn02508	N-(5-Phospho-beta-D-ribosyl)anthranilate ketol-isomerase	Phenylalanine, tyrosine and tryptophan biosynthesis	[c] : cpd02642 <==> cpd00956	N-(5-Phospho-D-ribosyl)anthranilate <=> 1-(2-Carboxyphenylamino)-1'-deoxy-D-ribulose 5'-phosphate	R03509	Phosphoribosylanthranilate isomerase (EC 5.3.1.24)	Auxin biosynthesis/ / Tryptophan synthesis	5.3.1.24
rxn06280	L-Tyrosine:tRNA(Tyr) ligase (AMP-forming)	Phenylalanine, tyrosine and tryptophan biosynthesis/ Aminoacyl-tRNA biosynthesis	[c] : cpd00002 + cpd00067 + cpd00069 + cpd11751 --> cpd00012 + cpd00018 + cpd12194	ATP + H+ + L-Tyrosine + tRNA(Tyr) => Pyrophosphate + AMP + L-Tyrosyl-tRNA(Tyr)	R02918			6.1.1.1
rxn06444	L-Phenylalanine:tRNA(Ala) ligase (AMP-forming)	Phenylalanine, tyrosine and tryptophan biosynthesis/ Aminoacyl-tRNA biosynthesis	[c] : cpd00002 + cpd00066 + cpd00067 + cpd11919 --> cpd00012 + cpd00018 + cpd12335	ATP + L-Phenylalanine + H+ + tRNA(Phe) => Pyrophosphate + AMP + L-Phenylalanyl-tRNA(Phe)	R03660			6.1.1.20
rxn01682	(1S,2R)-1-C-(indol-3-yl)glycerol 3-phosphate	Phenylalanine, tyrosine and tryptophan biosynthesis/ Benzoxazinone biosynthesis	[c] : cpd02210 <==> cpd00102 + cpd00359	Indoleglycerol phosphate <=> D-Glyceraldehyde 3-phosphate + Indole	R02340	Tryptophan synthase beta chain (EC 4.2.1.20)/ / Tryptophan synthase alpha chain (EC 4.2.1.20)	Auxin biosynthesis/ / Tryptophan synthesis	4.1.2.8/ 4.2.1.20
rxn01268	Prephenate:NAD+ oxidoreductase(decarboxylating)	Phenylalanine, tyrosine and tryptophan biosynthesis/ Novobiocin biosynthesis	[c] : cpd00003 + cpd00219 --> cpd00004 + cpd00011 + cpd00868	NAD+ + Prephenate => NADH + CO2 + 3-(4-Hydroxyphenyl)pyruvate	R01728	Prephenate dehydrogenase (EC 1.3.1.12)/ / Prephenate and/or arogenate dehydrogenase (unknown specificity) (EC 1.3.1.12)(EC 1.3.1.43)/ / Cyclohexadienyl dehydrogenase (EC 1.3.1.12)(EC 1.3.1.43)	Chorismate Synthesis/ / Phenylalanine and Tyrosine Branches from Chorismate	1.3.1.12/ 1.3.1.43/ 1.3.1.52
rxn00131	AMP phosphoribohydrolase	Purine metabolism	[c] : cpd00001 + cpd00018 <==> cpd00101 + cpd00128	H2O + AMP <=> D-Ribose 5-phosphate + Adenine	R00182	AMP nucleosidase (EC 3.2.2.4)	Purine conversions	3.2.2.4
rxn00834	IMP:NAD+ oxidoreductase	Purine metabolism	[c] : cpd00001 + cpd00003 + cpd00114 <==> cpd00004 + cpd00067 + cpd00497	H2O + NAD+ + IMP <=> NADH + H+ + Xanthosine 5'-phosphate	R01130	Inosine-5'-monophosphate dehydrogenase (EC 1.1.1.205)	Purine conversions	1.1.1.205
rxn00913	Guanosine 5'-monophosphate phosphohydrolase	Purine metabolism	[c] : cpd00001 + cpd00126 --> cpd00009 + cpd00067 + cpd00311	H2O + GMP => Orthophosphate + H+ + Guanosine	R01227	5'-nucleotidase (EC 3.1.3.5)	pyrimidine conversions/ / Purine conversions	3.1.3.5/ 3.1.3.5)
rxn01127	ATP:AMP phosphotransferase	Purine metabolism	[c] : cpd00002 + cpd00294 <==> cpd00008 + cpd00177	ATP + dAMP <=> ADP + dADP	R01547	Adenylate kinase (EC 2.7.4.3)	Purine conversions	2.7.4.3/ 2.7.4.11
rxn01352	dGTP triphosphohydrolase	Purine metabolism	[c] : cpd00001 + cpd00241 --> cpd00067 + cpd00277 + cpd00421	H2O + dGTP => H+ + Deoxyguanosine + Triphosphate	R01856	Deoxyguanosinetriphosphate triphosphohydrolase (EC 3.1.5.1)	Purine conversions	3.1.5.1
rxn01446	Deoxyguanosine:orthophosphate ribosyltransferase	Purine metabolism	[c] : cpd00009 + cpd00067 + cpd00277 <==> cpd00207 + cpd00509	Orthophosphate + H+ + Deoxyguanosine <=> Guanine + 2-Deoxy-D-ribose 1-phosphate	R01969	Purine nucleoside phosphorylase II ( EC:2.4.2.1 )/ / Xanthosine phosphorylase (EC 2.4.2.1)/ / Purine nucleoside phosphorylase (EC 2.4.2.1)	pyrimidine conversions/ / Deoxyribose and Deoxynucleoside Catabolism/ / Purine conversions	2.4.2.1/ 2.4.2.4
rxn01507	2'-Deoxyadenosine 5'-monophosphate phosphohydrolase	Purine metabolism	[c] : cpd00001 + cpd00294 --> cpd00009 + cpd00067 + cpd00438	H2O + dAMP => Orthophosphate + H+ + Deoxyadenosine	R02088	5'-nucleotidase (EC 3.1.3.5)	pyrimidine conversions/ / Purine conversions	3.1.3.5/ 3.1.3.5)
rxn01859	Deoxyadenosine:orthophosphate ribosyltransferase	Purine metabolism	[c] : cpd00009 + cpd00067 + cpd00438 <==> cpd00128 + cpd00509	Orthophosphate + H+ + Deoxyadenosine <=> Adenine + 2-Deoxy-D-ribose 1-phosphate	R02557	Purine nucleoside phosphorylase II ( EC:2.4.2.1 )/ / Xanthosine phosphorylase (EC 2.4.2.1)/ / Purine nucleoside phosphorylase (EC 2.4.2.1)	pyrimidine conversions/ / Deoxyribose and Deoxynucleoside Catabolism/ / Purine conversions	2.4.2.1/ 2.4.2.4
rxn00917	Xanthosine-5'-phosphate:L-glutamine amido-ligase (AMP-forming)	Purine metabolism/ Glutamate metabolism	[c] : cpd00001 + cpd00002 + cpd00053 + cpd00497 --> cpd00012 + cpd00018 + cpd00023 + cpd00067 + cpd00126	H2O + ATP + L-Glutamine + Xanthosine 5'-phosphate => Pyrophosphate + AMP + L-Glutamate + H+ + GMP	R01231	GMP synthase [glutamine-hydrolyzing] (EC 6.3.5.2)	Staphylococcal pathogenicity islands SaPI/ / Purine conversions	6.3.5.2
rxn00361	ATP:adenylylsulfate 3'-phosphotransferase	Purine metabolism/ Sulfur metabolism	[c] : cpd00002 + cpd00193 <==> cpd00008 + cpd00044	ATP + Adenylyl sulfate <=> ADP + 3'-Phosphoadenylyl sulfate	R00509	Adenylylsulfate kinase (EC 2.7.1.25)	Superpathway of cysteine biosynthesis/ / O-Methyl Phosphoramidate Capsule Modification in Campylobacter/ / Cysteine Biosynthesis/ / Inorganic Sulfur Assimilation/ / Sulfate assimilation	2.7.1.25
rxn00117	ATP:nucleoside-diphosphate phosphatransferase	Pyrimidine metabolism	[c] : cpd00002 + cpd00014 <==> cpd00008 + cpd00062	ATP + UDP <=> ADP + UTP	R00156	Nucleoside diphosphate kinase (EC 2.7.4.6)	pyrimidine conversions/ / Purine conversions	2.7.4.6
rxn00119	ATP:nucleoside-phosphate phosphotransferase	Pyrimidine metabolism	[c] : cpd00002 + cpd00091 <==> cpd00008 + cpd00014	ATP + UMP <=> ADP + UDP	R00158	Nucleoside-phosphate kinase (EC 2.7.4.4)/ / Uridylate kinase (EC 2.7.4.-)	pyrimidine conversions	2.7.4.4/ 2.7.4.14/ 2.7.4.22/ 2.7.4.-
rxn00410	UTP:ammonia ligase(ADP-forming)	Pyrimidine metabolism	[c] : cpd00002 + cpd00013 + cpd00062 <==> cpd00008 + cpd00009 + cpd00052 + (2) cpd00067	ATP + NH3 + UTP <=> ADP + Orthophosphate + CTP + (2) H+	R00571	CTP synthase (EC 6.3.4.2)	pyrimidine conversions	6.3.4.2
rxn00412	UTP:ammonia ligase(ADP-forming)	Pyrimidine metabolism	[c] : cpd00001 + cpd00002 + cpd00053 + cpd00062 --> cpd00008 + cpd00009 + cpd00023 + cpd00052 + (2) cpd00067	H2O + ATP + L-Glutamine + UTP => ADP + Orthophosphate + L-Glutamate + CTP + (2) H+	R00573	CTP synthase (EC 6.3.4.2)	pyrimidine conversions	6.3.4.2
rxn00710	Orotidine-5'-phosphate carboxy-lyase	Pyrimidine metabolism	[c] : cpd00067 + cpd00810 --> cpd00011 + cpd00091	H+ + Orotidine 5'-phosphate => CO2 + UMP	R00965	Orotidine 5'-phosphate decarboxylase (EC 4.1.1.23)		4.1.1.23
rxn00711	UMP:pyrophosphate phosphoribosyltransferase	Pyrimidine metabolism	[c] : cpd00012 + cpd00091 <==> cpd00092 + cpd00103	Pyrophosphate + UMP <= Uracil + 5-Phospho-alpha-D-ribose 1-diphosphate	R00966	Uracil phosphoribosyltransferase (EC 2.4.2.9)/ / Pyrimidine operon regulatory protein PyrR	pyrimidine conversions	2.4.2.9
rxn01362	Orotidine-5'-phosphate:pyrophosphate phosphoribosyltransferase	Pyrimidine metabolism	[c] : cpd00012 + cpd00810 <==> cpd00103 + cpd00247	Pyrophosphate + Orotidine 5'-phosphate <= 5-Phospho-alpha-D-ribose 1-diphosphate + Orotate	R01870	Orotate phosphoribosyltransferase (EC 2.4.2.10)	Iojap/ / YgfZ	2.4.2.10
rxn01465	(S)-Dihydroorotate amidohydrolase	Pyrimidine metabolism	[c] : cpd00001 + cpd00282 <==> cpd00067 + cpd00343	H2O + (S)-Dihydroorotate <=> H+ + N-Carbamoyl-L-aspartate	R01993	Dihydroorotase (EC 3.5.2.3)	YgfZ	3.5.2.3
rxn01513	ATP:dTMP phosphotransferase	Pyrimidine metabolism	[c] : cpd00002 + cpd00298 <==> cpd00008 + cpd00297	ATP + dTMP <=> ADP + dTDP	R02094	Thymidylate kinase (EC 2.7.4.9)	pyrimidine conversions	2.7.4.9/ 2.7.4.12
rxn01517	ATP:dTMP phosphotransferase	Pyrimidine metabolism	[c] : cpd00002 + cpd00299 <==> cpd00008 + cpd00978	ATP + dUMP <=> ADP + dUDP	R02098	Nucleoside-phosphate kinase (EC 2.7.4.4)/ / Uridylate kinase (EC 2.7.4.-)	pyrimidine conversions	2.7.4.4/ 2.7.4.9
rxn01518	ATP:deoxyuridine 5'-phosphotransferase	Pyrimidine metabolism	[c] : cpd00002 + cpd00412 <==> cpd00008 + cpd00299	ATP + Deoxyuridine <=> ADP + dUMP	R02099	Thymidine kinase (EC 2.7.1.21)	pyrimidine conversions/ / Folate Biosynthesis	2.7.1.21
rxn01672	dCTP aminohydrolase	Pyrimidine metabolism	[c] : cpd00001 + cpd00067 + cpd00356 --> cpd00013 + cpd00358	H2O + H+ + dCTP => NH3 + dUTP	R02325	Deoxycytidine triphosphate deaminase (EC 3.5.4.13)	pyrimidine conversions	3.5.4.13
rxn01678	ATP:nucleoside-diphosphate phosphatransferase	Pyrimidine metabolism	[c] : cpd00002 + cpd00978 <==> cpd00008 + cpd00358	ATP + dUDP <=> ADP + dUTP	R02331	Nucleoside diphosphate kinase (EC 2.7.4.6)	pyrimidine conversions/ / Purine conversions	2.7.4.6
rxn01799	deoxyuridine:orthophosphate 2-deoxy-D-ribosyltransferase	Pyrimidine metabolism	[c] : cpd00009 + cpd00067 + cpd00412 <==> cpd00092 + cpd00509	Orthophosphate + H+ + Deoxyuridine <=> Uracil + 2-Deoxy-D-ribose 1-phosphate	R02484	Purine nucleoside phosphorylase II ( EC:2.4.2.1 )/ / Pyrimidine-nucleoside phosphorylase (EC 2.4.2.2)/ / Purine nucleoside phosphorylase (EC 2.4.2.1)/ / Deoxyuridine phosphorylase (EC 2.4.2.23)	pyrimidine conversions/ / Deoxyribose and Deoxynucleoside Catabolism/ / Purine conversions	2.4.2.1/ 2.4.2.4/ 2.4.2.23/ 2.4.2.2
rxn01018	Carbamoyl-phosphate:L-aspartate carbamoyltransferase	Pyrimidine metabolism/ Alanine and aspartate metabolism	[c] : cpd00041 + cpd00146 --> cpd00009 + (2) cpd00067 + cpd00343	L-Aspartate + Carbamoyl phosphate => Orthophosphate + (2) H+ + N-Carbamoyl-L-aspartate	R01397	Aspartate carbamoyltransferase (EC 2.1.3.2)/ / Aspartate carbamoyltransferase regulatory chain (PyrI)	YgfZ	2.1.3.2
rxn01520	5,10-Methylenetetrahydrofolate:dUMP C-methyltransferase	Pyrimidine metabolism/ One carbon pool by folate	[c] : cpd00125 + cpd00299 --> cpd00298 + cpd00330	5,10-Methylenetetrahydrofolate + dUMP => dTMP + Dihydrofolate	R02101	Thymidylate synthase (EC 2.1.1.45)	pyrimidine conversions/ / Folate Biosynthesis	2.1.1.45
rxn00145	(S)-Lactate:ferricytochrome-c 2-oxidoreductase	Pyruvate metabolism	[c] : (2) cpd00109 + cpd00159 <==> cpd00020 + (2) cpd00067 + (2) cpd00110	(2) Ferricytochrome c + (S)-Lactate <=> Pyruvate + (2) H+ + (2) Ferrocytochrome c	R00196	L-lactate dehydrogenase (EC 1.1.2.3)	Respiratory dehydrogenases 1/ / Lactate utilization	1.1.2.3
rxn01053	(S)-lactaldehyde:NAD+ oxidoreductase	Pyruvate metabolism	[c] : cpd00001 + cpd00003 + cpd00334 <==> cpd00004 + (2) cpd00067 + cpd00159	H2O + NAD+ + (S)-Lactaldehyde <=> NADH + (2) H+ + (S)-Lactate	R01446	Aldehyde dehydrogenase B (EC 1.2.1.22)/ / Aldehyde dehydrogenase A (EC 1.2.1.22)/ / Predicted rhamnulose-1-phosphate aldolase (EC 4.1.2.19)/ / Predicted lactaldehyde dehydrogenase (EC 1.2.1.22)/ / Lactaldehyde dehydrogenase involved in fucose or rhamnose utilization (EC 1.2.1.22)	L-fucose utilization/ / Methylglyoxal Metabolism/ / L-rhamnose utilization/ / Glycerolipid and Glycerophospholipid Metabolism in Bacteria/ / Glycolate, glyoxylate interconversions	1.2.1.22/ 1.2.1.21
rxn06448	L-Tryptophan -tRNA(Trp) ligase (AMP-forming)	Tryptophan metabolism/ Aminoacyl-tRNA biosynthesis	[c] : cpd00002 + cpd00065 + cpd00067 + cpd11923 --> cpd00012 + cpd00018 + cpd12336	ATP + L-Tryptophan + H+ + tRNA(Trp) => Pyrophosphate + AMP + L-Tryptophanyl-tRNA(Trp)	R03664			6.1.1.2
rxn00527	L-Tyrosine:2-oxoglutarate aminotransferase	Tyrosine metabolism/ Phenylalanine, tyrosine and tryptophan biosynthesis/ Novobiocin biosynthesis/ Alkaloid biosynthesis I	[c] : cpd00024 + cpd00069 <==> cpd00023 + cpd00868	2-Oxoglutarate + L-Tyrosine <=> L-Glutamate + 3-(4-Hydroxyphenyl)pyruvate	R00734	Biosynthetic Aromatic amino acid aminotransferase alpha (EC 2.6.1.57)/ / Histidinol-phosphate aminotransferase (EC 2.6.1.9)/ / Aromatic amino acid aminotransferase gamma (EC 2.6.1.57)/ / Biosynthetic Aromatic amino acid aminotransferase beta (EC 2.6.1.57)	Glutamine, Glutamate, Aspartate and Asparagine Biosynthesis/ / Aminotransferases:Aromatic Pathway and More, A work in progress/ / Proline, 4-hydroxyproline uptake and utilization/ / Threonine and Homoserine Biosynthesis/ / Methionine Salvage/ / Phenylalanine and Tyrosine Branches from Chorismate/ / Homogentisate pathway of aromatic compound degradation/ / Histidine Biosynthesis	2.6.1.1/ 2.6.1.5/ 2.6.1.9/ 2.6.1.57/ 2.6.1.1 or 2.6.1.9
rxn00394	L-Arginine amidinohydrolase	Urea cycle and metabolism of amino groups/ Arginine and proline metabolism	[c] : cpd00001 + cpd00051 <==> cpd00064 + cpd00073	H2O + L-Arginine <=> L-Ornithine + Urea	R00551	Arginase (EC 3.5.3.1)	Arginine and Ornithine Degradation	3.5.3.1
rxn00470	L-Ornithine carboxy-lyase	Urea cycle and metabolism of amino groups/ Glutathione metabolism	[c] : cpd00064 + cpd00067 --> cpd00011 + cpd00118	L-Ornithine + H+ => CO2 + Putrescine	R00670	Ornithine decarboxylase (EC 4.1.1.17)/ / Ornithine decarboxylase, constitutive (EC 4.1.1.17)/ / Ornithine decarboxylase, inducible (EC 4.1.1.17)	Arginine and Ornithine Degradation/ / Polyamine Metabolism	4.1.1.17
rxn01208	2-Oxo-4-methyl-3-carboxypentanoate decarboxylation	Valine, leucine and isoleucine biosynthesis	[c] : cpd00011 + cpd00200 <==> cpd00067 + cpd02605	CO2 + 4-Methyl-2-oxopentanoate <= H+ + (2S)-2-Isopropyl-3-oxosuccinate	R01652
rxn02789	2-Isopropylmalate hydro-lyase	Valine, leucine and isoleucine biosynthesis	[c] : cpd01646 <==> cpd00001 + cpd01710	(2S)-2-Isopropylmalate <=> H2O + 2-Isopropylmaleate	R03968	3-isopropylmalate dehydratase large subunit (EC 4.2.1.33)/ / 3-isopropylmalate dehydratase small subunit (EC 4.2.1.33)	Branched-Chain Amino Acid Biosynthesis/ / Leucine Biosynthesis	4.2.1.33
rxn02811	3-Isopropylmalate hydro-lyase	Valine, leucine and isoleucine biosynthesis	[c] : cpd02693 <==> cpd00001 + cpd01710	(2R,3S)-3-Isopropylmalate <=> H2O + 2-Isopropylmaleate	R04001	3-isopropylmalate dehydratase large subunit (EC 4.2.1.33)/ / 3-isopropylmalate dehydratase small subunit (EC 4.2.1.33)	Branched-Chain Amino Acid Biosynthesis/ / Leucine Biosynthesis	4.2.1.33
rxn03062	3-Isopropylmalate:NAD+ oxidoreductase	Valine, leucine and isoleucine biosynthesis	[c] : cpd00003 + cpd02693 <==> cpd00004 + cpd00067 + cpd02605	NAD+ + (2R,3S)-3-Isopropylmalate <=> NADH + H+ + (2S)-2-Isopropyl-3-oxosuccinate	R04426	3-isopropylmalate dehydrogenase (EC 1.1.1.85)	Branched-Chain Amino Acid Biosynthesis/ / Leucine Biosynthesis	1.1.1.85
rxn03194	(S)-2-Aceto-2-hydroxybutanoate pyruvate-lyase (carboxylating)	Valine, leucine and isoleucine biosynthesis	[c] : cpd00094 + cpd03049 <==> cpd00056 + cpd00498	2-Oxobutanoate + 2-(alpha-Hydroxyethyl)thiamine diphosphate <=> Thiamin diphosphate + 2-Aceto-2-hydroxybutanoate	R04673	Acetolactate synthase small subunit (EC 2.2.1.6), predicted, Archaeal type/ / Acetolactate synthase small subunit (EC 2.2.1.6), predicted/ / Acetolactate synthase small subunit (EC 2.2.1.6), Xanthomonadales type/ / Acetolactate synthase small subunit (EC 2.2.1.6), predicted, Archaeal type 2/ / Acetolactate synthase large subunit (EC 2.2.1.6)/ / Acetolactate synthase small subunit (EC 2.2.1.6)	Branched-Chain Amino Acid Biosynthesis/ / Acetoin, butanediol metabolism	2.2.1.6
rxn03435	(R)-2,3-Dihydroxy-3-methylpentanoate:NADP+ oxidoreductase	Valine, leucine and isoleucine biosynthesis	[c] : cpd00006 + cpd02535 <==> cpd00005 + cpd00067 + cpd10162	NADP+ + 2,3-Dihydroxy-3-methylpentanoate <=> NADPH + H+ + (R)-3-Hydroxy-3-methyl-2-oxopentanoate	R05068	Ketol-acid reductoisomerase (EC 1.1.1.86)	Branched-Chain Amino Acid Biosynthesis/ / Coenzyme A Biosynthesis	1.1.1.86
rxn03436	(S)-2-Aceto-2-hydroxybutanoate:NADP+ oxidoreductase (isomerizing)	Valine, leucine and isoleucine biosynthesis	[c] : cpd00498 <==> cpd10162	2-Aceto-2-hydroxybutanoate <=> (R)-3-Hydroxy-3-methyl-2-oxopentanoate	R05069	Ketol-acid reductoisomerase (EC 1.1.1.86)	Branched-Chain Amino Acid Biosynthesis/ / Coenzyme A Biosynthesis	1.1.1.86/ 5.4.99.3
rxn03437	(R)-2,3-Dihydroxy-3-methylpentanoate hydro-lyase	Valine, leucine and isoleucine biosynthesis	[c] : cpd02535 --> cpd00001 + cpd00508	2,3-Dihydroxy-3-methylpentanoate => H2O + (S)-3-Methyl-2-oxopentanoic acid	R05070	Dihydroxy-acid dehydratase (EC 4.2.1.9)	Branched-Chain Amino Acid Biosynthesis	4.2.1.9
rxn06440	L-Isoleucine:tRNA(Ile) ligase (AMP-forming)	Valine, leucine and isoleucine biosynthesis/ Aminoacyl-tRNA biosynthesis	[c] : cpd00002 + cpd00067 + cpd00322 + cpd11915 --> cpd00012 + cpd00018 + cpd12256	ATP + H+ + L-Isoleucine + tRNA(Ile) => Pyrophosphate + AMP + L-Isoleucyl-tRNA(Ile)	R03656		tRNA aminoacylation	6.1.1.5
rxn06441	L-Leucine:tRNA(Leu) ligase (AMP-forming)	Valine, leucine and isoleucine biosynthesis/ Aminoacyl-tRNA biosynthesis	[c] : cpd00002 + cpd00067 + cpd00107 + cpd11916 --> cpd00012 + cpd00018 + cpd12003	ATP + H+ + L-Leucine + tRNA(Leu) => Pyrophosphate + AMP + L-Leucyl-tRNA	R03657			6.1.1.4
rxn06449	L-Valine:tRNAVal ligase (AMP-forming)	Valine, leucine and isoleucine biosynthesis/ Aminoacyl-tRNA biosynthesis	[c] : cpd00002 + cpd00067 + cpd00156 + cpd11924 --> cpd00012 + cpd00018 + cpd12133	ATP + H+ + L-Valine + tRNA(Val) => Pyrophosphate + AMP + L-Valyl-tRNA(Val)	R03665			6.1.1.9
rxn02185	2-Acetolactate pyruvate-lyase (carboxylating)	Valine, leucine and isoleucine biosynthesis/ Butanoate metabolism	[c] : cpd00056 + cpd00668 <==> cpd00020 + cpd03049	Thiamin diphosphate + 2-Acetolactate <=> Pyruvate + 2-(alpha-Hydroxyethyl)thiamine diphosphate	R03050/ R04672	Acetolactate synthase small subunit (EC 2.2.1.6), predicted, Archaeal type/ / Acetolactate synthase, catabolic (EC 2.2.1.6)/ / Acetolactate synthase small subunit (EC 2.2.1.6), predicted/ / Acetolactate synthase small subunit (EC 2.2.1.6), Xanthomonadales type/ / Acetolactate synthase small subunit (EC 2.2.1.6), predicted, Archaeal type 2/ / Acetolactate synthase large subunit (EC 2.2.1.6)/ / Ace…	Murein hydrolase regulation and cell death/ / Branched-Chain Amino Acid Biosynthesis/ / Acetoin, butanediol metabolism/ / Alpha-acetolactate operon	2.2.1.6
rxn00898	2,3-Dihydroxy-3-methylbutanoate hydro-lyase	Valine, leucine and isoleucine biosynthesis/ Pantothenate and CoA biosynthesis	[c] : cpd02498 --> cpd00001 + cpd00123	2,3-Dihydroxy-3-methylbutanoate => H2O + 3-Methyl-2-oxobutanoic acid	R01209/ R04441	Dihydroxy-acid dehydratase (EC 4.2.1.9)	Branched-Chain Amino Acid Biosynthesis	4.2.1.9
rxn00902	3-Carboxy-3-hydroxy-4-methylpentanoate 3-methyl-2-oxobutanoate-lyase	Valine, leucine and isoleucine biosynthesis/ Pyruvate metabolism	[c] : cpd00010 + cpd00067 + cpd01646 <==> cpd00001 + cpd00022 + cpd00123	CoA + H+ + (2S)-2-Isopropylmalate <= H2O + Acetyl-CoA + 3-Methyl-2-oxobutanoic acid	R01213	2-isopropylmalate synthase (EC 2.3.3.13)	Branched-Chain Amino Acid Biosynthesis/ / Leucine Biosynthesis	2.3.3.13/ 4.1.3.12
rxn00806	L-Leucine:2-oxoglutarate aminotransferase	Valine, leucine and isoleucine degradation/ Valine, leucine and isoleucine biosynthesis	[c] : cpd00024 + cpd00107 <==> cpd00023 + cpd00200	2-Oxoglutarate + L-Leucine <=> L-Glutamate + 4-Methyl-2-oxopentanoate	R01090	Branched-chain amino acid aminotransferase (EC 2.6.1.42)	Isoleucine degradation/ / Pyruvate Alanine Serine Interconversions/ / Alanine biosynthesis/ / Dehydrogenase complexes/ / Leucine Biosynthesis/ / Aminotransferases:Aromatic Pathway and More, A work in progress/ / Leucine Degradation and HMG-CoA Metabolism/ / Methionine Salvage/ / Branched-Chain Amino Acid Biosynthesis/ / Valine degradation	2.6.1.6/ 2.6.1.42/ 2.6.1.67
rxn01575	L-Isoleucine:2-oxoglutarate aminotransferase	Valine, leucine and isoleucine degradation/ Valine, leucine and isoleucine biosynthesis	[c] : cpd00024 + cpd00322 <==> cpd00023 + cpd00508	2-Oxoglutarate + L-Isoleucine <=> L-Glutamate + (S)-3-Methyl-2-oxopentanoic acid	R02199	Branched-chain amino acid aminotransferase (EC 2.6.1.42)	Isoleucine degradation/ / Pyruvate Alanine Serine Interconversions/ / Alanine biosynthesis/ / Dehydrogenase complexes/ / Leucine Biosynthesis/ / Aminotransferases:Aromatic Pathway and More, A work in progress/ / Leucine Degradation and HMG-CoA Metabolism/ / Methionine Salvage/ / Branched-Chain Amino Acid Biosynthesis/ / Valine degradation	2.6.1.42
rxn00903	L-Valine:2-oxoglutarate aminotransferase	Valine, leucine and isoleucine degradation/ Valine, leucine and isoleucine biosynthesis/ Pantothenate and CoA biosynthesis	[c] : cpd00024 + cpd00156 <==> cpd00023 + cpd00123	2-Oxoglutarate + L-Valine <=> L-Glutamate + 3-Methyl-2-oxobutanoic acid	R01214	Branched-chain amino acid aminotransferase (EC 2.6.1.42)	Isoleucine degradation/ / Pyruvate Alanine Serine Interconversions/ / Alanine biosynthesis/ / Dehydrogenase complexes/ / Leucine Biosynthesis/ / Aminotransferases:Aromatic Pathway and More, A work in progress/ / Leucine Degradation and HMG-CoA Metabolism/ / Methionine Salvage/ / Branched-Chain Amino Acid Biosynthesis/ / Valine degradation	2.6.1.6/ 2.6.1.42
rxn00006	hydrogen-peroxide:hydrogen-peroxide oxidoreductase		[c] : (2) cpd00025 --> (2) cpd00001 + cpd00007	(2) H2O2 => (2) H2O + Oxygen	R00009	Catalase (EC 1.11.1.6)	Protection from Reactive Oxygen Species/ / Oxidative stress/ / Photorespiration (oxidative C2 cycle)	1.11.1.6
rxn00137	Adenosine 3',5'-bisphosphate 3'(2')-phosphohydrolase		[c] : cpd00001 + cpd00045 --> cpd00009 + cpd00018 + cpd00067	H2O + Adenosine 3',5'-bisphosphate => Orthophosphate + AMP + H+	R00188	3'(2'),5'-bisphosphate nucleotidase (EC 3.1.3.7)	Inorganic Sulfur Assimilation	3.1.3.7
rxn00812	D-Galactose:NADP+ 1-oxidoreductase		[c] : cpd00006 + cpd00108 <==> cpd00005 + cpd00067 + cpd01734	NADP+ + D-Galactose <=> NADPH + H+ + D-Galactono-1,5-lactone	R01096			1.1.1.120
rxn01117	D-Arabinose-5-phosphate ketol-isomerase		[c] : cpd00817 <==> cpd00171	D-Arabinose 5-phosphate <=> D-Ribulose 5-phosphate	R01530	Arabinose 5-phosphate isomerase (EC 5.3.1.13)	KDO2-Lipid A biosynthesis	5.3.1.13
rxn01119	UDP galactose:undecaprenyl-phosphate galactose phosphotransferase		[c] : cpd00043 + cpd00286 <==> cpd00091 + cpd02745	UDP-D-galactose + Undecaprenyl phosphate <=> UMP + alpha-D-Galactosyl-diphosphoundecaprenol	R01535			2.7.8.6
rxn05147	D-Glucose-ABC transport		cpd00001[c] + cpd00002[c] + cpd00027[e] --> cpd00008[c] + cpd00009[c] + cpd00027[c] + cpd00067[c]	H2O + ATP + D-Glucose[e] => ADP + Orthophosphate + D-Glucose + H+		Multiple sugar ABC transporter, membrane-spanning permease protein MsmG/ / Multiple sugar ABC transporter, membrane-spanning permease protein MsmF/ / Multiple sugar ABC transporter, substrate-binding protein/ / Multiple sugar ABC transporter, ATP-binding protein	Fructooligosaccharides(FOS) and Raffinose Utilization/ / Maltose and Maltodextrin Utilization
rxn05161	L-Leucine-ABC transport		cpd00001[c] + cpd00002[c] + cpd00107[e] --> cpd00008[c] + cpd00009[c] + cpd00067[c] + cpd00107[c]	H2O + ATP + L-Leucine[e] => ADP + Orthophosphate + H+ + L-Leucine		High-affinity branched-chain amino acid transport system permease protein LivH (TC 3.A.1.4.1)/ / High-affinity leucine-specific transport system, periplasmic binding protein LivK (TC 3.A.1.4.1)/ / Branched-chain amino acid transport system permease protein LivM (TC 3.A.1.4.1)/ / Branched-chain amino acid transport ATP-binding protein LivG (TC 3.A.1.4.1)/ / Branched-chain amino acid ABC transporte…	ABC transporter branched-chain amino acid (TC 3.A.1.4.1)
rxn05164	L-Histidine-ABC transport		cpd00001[c] + cpd00002[c] + cpd00119[e] --> cpd00008[c] + cpd00009[c] + cpd00067[c] + cpd00119[c]	H2O + ATP + L-Histidine[e] => ADP + Orthophosphate + H+ + L-Histidine		Histidine ABC transporter, histidine-binding periplasmic protein precursor HisJ (TC 3.A.1.3.1)/ / Histidine ABC transporter, permease protein HisQ (TC 3.A.1.3.1)/ / Histidine ABC transporter, ATP-binding protein HisP (TC 3.A.1.3.1)/ / Histidine ABC transporter, permease protein HisM (TC 3.A.1.3.1)	Arginine and Ornithine Degradation
rxn05167	D-Xylose-ABC transport		cpd00001[c] + cpd00002[c] + cpd00154[e] --> cpd00008[c] + cpd00009[c] + cpd00067[c] + cpd00154[c]	H2O + ATP + D-Xylose[e] => ADP + Orthophosphate + H+ + D-Xylose		Xylose ABC transporter, periplasmic xylose-binding protein XylF/ / Xylose ABC transporter, permease protein XylH/ / D-xylose transport ATP-binding protein XylG	Xylose utilization
rxn05168	L-Valine-ABC transport		cpd00001[c] + cpd00002[c] + cpd00156[e] --> cpd00008[c] + cpd00009[c] + cpd00067[c] + cpd00156[c]	H2O + ATP + L-Valine[e] => ADP + Orthophosphate + H+ + L-Valine		High-affinity branched-chain amino acid transport system permease protein LivH (TC 3.A.1.4.1)/ / Branched-chain amino acid transport system permease protein LivM (TC 3.A.1.4.1)/ / Branched-chain amino acid transport ATP-binding protein LivG (TC 3.A.1.4.1)/ / Branched-chain amino acid ABC transporter, amino acid-binding protein (TC 3.A.1.4.1)/ / Branched-chain amino acid transport ATP-binding prot…	ABC transporter branched-chain amino acid (TC 3.A.1.4.1)
rxn05179	L-Isoleucine-ABC transport		cpd00001[c] + cpd00002[c] + cpd00322[e] --> cpd00008[c] + cpd00009[c] + cpd00067[c] + cpd00322[c]	H2O + ATP + L-Isoleucine[e] => ADP + Orthophosphate + H+ + L-Isoleucine		High-affinity branched-chain amino acid transport system permease protein LivH (TC 3.A.1.4.1)/ / Branched-chain amino acid transport system permease protein LivM (TC 3.A.1.4.1)/ / Branched-chain amino acid transport ATP-binding protein LivG (TC 3.A.1.4.1)/ / Branched-chain amino acid ABC transporter, amino acid-binding protein (TC 3.A.1.4.1)/ / Branched-chain amino acid transport ATP-binding prot…	ABC transporter branched-chain amino acid (TC 3.A.1.4.1)
rxn05294	DNA synthesis		[c] : (0.884) cpd00115 + (0.6692) cpd00241 + (0.6684) cpd00356 + (0.8807) cpd00357 <==> (3.1023) cpd00012 + cpd11461	(0.884) dATP + (0.6692) dGTP + (0.6684) dCTP + (0.8807) dTTP <=> (3.1023) Pyrophosphate + DNA			pVir Plasmid of Campylobacter/ / NAD consumption/ / DNA replication, archaeal/ / CBSS-203122.12.peg.188/ / Two cell division clusters relating to chromosome partitioning/ / Macromolecular synthesis operon/ / DNA topoisomerases, Type I, ATP-independent/ / DNA-replication/ / DNA repair, bacterial/ / NAD and NADP cofactor biosynthesis global/ / DNA repair, bacterial RecFOR pathway/ / Resistance to f…
rxn05460	3-Oxooctodecanoyl-ACP:malonyl-[acyl-carrier-protein] C-acyltransferase (decarboxylating)		[c] : cpd00067 + cpd11476 + cpd11492 --> cpd00011 + cpd11493 + cpd11570	H+ + Hexadecanoyl-[acp] + Malonyl-[acyl-carrier protein] => CO2 + Acyl-carrier protein + 3-Oxooctodecanoyl-ACP		3-oxoacyl-[acyl-carrier-protein] synthase, KASI, alternative (EC 2.3.1.41)/ / 3-oxoacyl-[acyl-carrier-protein] synthase, KASII (EC 2.3.1.41)/ / 3-oxoacyl-[acyl-carrier-protein] synthase, KASIII (EC 2.3.1.41)	Fatty Acid Biosynthesis FASII/ / mycolic acid synthesis/ / Unsaturated Fatty Acid Metabolism	2.3.1.0
rxn05461	3-Hydroxyoctodecanoyl-ACP:NADP+ oxidoreductase		[c] : cpd00005 + cpd00067 + cpd11570 <==> cpd00006 + cpd11571	NADPH + H+ + 3-Oxooctodecanoyl-ACP <=> NADP+ + 3-Hydroxyoctodecanoyl-ACP		3-oxoacyl-[acyl-carrier protein] reductase (EC 1.1.1.100)	Fatty Acid Biosynthesis FASII/ / mycolic acid synthesis	1.1.1.0
rxn05462	trans-Octodec-2-enoyl-ACP hydro-lyase		[c] : cpd11571 <==> cpd00001 + cpd11572	3-Hydroxyoctodecanoyl-ACP <=> H2O + trans-Octodec-2-enoyl-ACP		(3R)-hydroxymyristoyl-[acyl carrier protein] dehydratase (EC 4.2.1.-)	Fatty Acid Biosynthesis FASII	4.2.1.0
rxn05466	Ammonia transport via diffusion		cpd00013[e] <==> cpd00013[c]	NH3[e] <=> NH3		Ammonium transporter
rxn05667	Urea transport via facilitate diffusion		cpd00073[e] <==> cpd00073[c]	Urea[e] <=> Urea		Eukaryotic-type low-affinity urea transporter/ / Urea channel UreI	Urea decomposition
rxn07991	3-oxoacyl-[acyl-carrier-protein] reductase (n-C16:1)		[c] : cpd00005 + cpd00067 + cpd15375 <==> cpd00006 + cpd15369	NADPH + H+ + 3-oxo-cis-palm-9-eoyl-[acyl-carrier protein] <=> NADP+ + (R)-3-hydroxy-cis-palm-9-eoyl-[acyl-carrier protein]				1.1.1.100
rxn08000	3-oxoacyl-[acyl-carrier-protein] synthase (n-C16:1)		[c] : cpd00067 + cpd11492 + cpd15294 --> cpd00011 + cpd11493 + cpd15375	H+ + Malonyl-[acyl-carrier protein] + Tetradecenoyl-ACP => CO2 + Acyl-carrier protein + 3-oxo-cis-palm-9-eoyl-[acyl-carrier protein]				2.3.1.41
rxn08015	acyl-[acyl-carrier-protein] synthetase (n-C14:1)		[c] : cpd00002 + cpd00067 + cpd11493 + cpd15298 --> cpd00012 + cpd00018 + cpd15294	ATP + H+ + Acyl-carrier protein + tetradecenoate => Pyrophosphate + AMP + Tetradecenoyl-ACP				6.2.1.20
rxn08018	acyl-[acyl-carrier-protein] synthetase (n-C18:1)		[c] : cpd00002 + cpd00067 + cpd11493 + cpd15269 --> cpd00012 + cpd00018 + cpd11825	ATP + H+ + Acyl-carrier protein + octadecenoate => Pyrophosphate + AMP + Oleoyl-[acyl-carrier protein]				6.2.1.20
rxn08089	1-octadec-7-enoyl-sn-glycerol 3-phosphate O-acyltransferase (n-C18:1)		[c] : cpd11825 + cpd15328 --> cpd11493 + cpd15527	Oleoyl-[acyl-carrier protein] + 1-octadec-11-enoyl-sn-glycerol 3-phosphate => Acyl-carrier protein + 1,2-dioctadec-11-enoyl-sn-glycerol 3-phosphate		1-acyl-sn-glycerol-3-phosphate acyltransferase (EC 2.3.1.51)	Glycerolipid and Glycerophospholipid Metabolism in Bacteria	2.3.1.51
rxn08139	L-arabinose transport via ABC system (periplasm)		cpd00001[c] + cpd00002[c] + cpd00224[p] --> cpd00008[c] + cpd00009[c] + cpd00067[c] + cpd00224[c]	H2O + ATP + L-Arabinose[p] => ADP + Orthophosphate + H+ + L-Arabinose
rxn08232	cardiolipin synthase (periplasmic, n-C18:1)		[c] : (2) cpd15541 <==> cpd00100 + cpd15431	(2) Phosphatidylglycerol dioctadec-11-enoyl <=> Glycerol + cardiolipin tetraoctadec-11-enoyl
rxn08300	diacylglycerol kinase (n-C18:1)		[c] : cpd00002 + cpd15312 <==> cpd00008 + cpd15527	ATP + 1,2-Diacyl-sn-glycerol dioctadec-11-enoyl <=> ADP + 1,2-dioctadec-11-enoyl-sn-glycerol 3-phosphate		Diacylglycerol kinase (EC 2.7.1.107)	Glycerolipid and Glycerophospholipid Metabolism in Bacteria	2.7.1.107
rxn08312	CDP-diacylglycerol synthetase (n-C18:1)		[c] : cpd00052 + cpd15527 <==> cpd00012 + cpd15420	CTP + 1,2-dioctadec-11-enoyl-sn-glycerol 3-phosphate <=> Pyrophosphate + CDP-1,2-dioctadec-11-enoylglycerol		Phosphatidate cytidylyltransferase (EC 2.7.7.41)	Iojap/ / Glycerolipid and Glycerophospholipid Metabolism in Bacteria	2.7.7.41
rxn08335	dihydoorotic acid dehydrogenase (quinone8)		[c] : cpd00282 + cpd15560 --> cpd00247 + cpd15561	(S)-Dihydroorotate + Ubiquinone-8 => Orotate + Ubiquinol-8		Dihydroorotate dehydrogenase electron transfer subunit (EC 1.3.3.1)/ / Dihydroorotate dehydrogenase (EC 1.3.3.1)/ / Dihydroorotate dehydrogenase, catalytic subunit (EC 1.3.3.1)	YgfZ	1.3.3.1
rxn08573	D-galactose transport via ABC system (periplasm)		cpd00001[c] + cpd00002[c] + cpd00108[p] --> cpd00008[c] + cpd00009[c] + cpd00067[c] + cpd00108[c]	H2O + ATP + D-Galactose[p] => ADP + Orthophosphate + H+ + D-Galactose
rxn08583	galactosyltransferase I (LPS core synthesis)		[c] : cpd00026 + cpd15479 <==> cpd00014 + cpd15469	UDP-glucose + glucosyl-inner core oligosaccharide lipid A <=> UDP + galactosyl-glucosyl-inner core oligosaccharide lipid A		Lipopolysaccharide 1,6-galactosyltransferase (EC 2.4.1.-)	LOS core oligosaccharide biosynthesis	2.4.1.-
rxn08618	glucosyltransferase I (LPS core synthesis)		[c] : cpd00026 + cpd15489 <==> cpd00014 + cpd15479	UDP-glucose + inner core oligosaccharide lipid A <=> UDP + glucosyl-inner core oligosaccharide lipid A		UDP-glucose:(heptosyl) LPS alpha1,3-glucosyltransferase WaaG (EC 2.4.1.-)	LOS core oligosaccharide biosynthesis	2.4.1.-
rxn08619	glucosyltransferase II (LPS core synthesis)		[c] : cpd00026 + cpd15469 <==> cpd00014 + cpd15475	UDP-glucose + galactosyl-glucosyl-inner core oligosaccharide lipid A <=> UDP + glucosyl-galactosyl-glucosyl-inner core oligosaccharide lipid A		UDP-glucose:(glucosyl)lipopolysaccharide alpha-1,3-glucosyltransferase WaaO (EC 2.4.1.-)	LOS core oligosaccharide biosynthesis	2.4.1.-
rxn08620	glucosyltransferase III (LPS core synthesis)		[c] : cpd00026 + cpd15475 <==> cpd00014 + cpd15477	UDP-glucose + glucosyl-galactosyl-glucosyl-inner core oligosaccharide lipid A <=> UDP + glucosyl-glucosyl-galactosyl-glucosyl-inner core oligosaccharide lipid A		UDP-galactose:(galactosyl) LPS alpha1,2-galactosyltransferase WaaW (EC 2.4.1.-)	LOS core oligosaccharide biosynthesis	2.4.1.-
rxn08708	LPS heptose kinase I (LPS core synthesis)		[c] : cpd00002 + cpd15484 <==> cpd00008 + cpd15549	ATP + heptosyl-heptosyl-kdo2-lipidA <=> ADP + phospho-heptosyl-heptosyl-kdo2-lipidA		Lipopolysaccharide core biosynthesis protein WaaP (EC 2.7.-.-), heptosyl-I-kinase	LOS core oligosaccharide biosynthesis	2.7.-.-
rxn08709	LPS heptose kinase II (LPS core synthesis)		[c] : cpd00002 + cpd15488 <==> cpd00008 + cpd15550	ATP + heptosyl-phospho-heptosyl-heptosyl-kdo2-lipidA <=> ADP + phospho-heptosyl-phospho-heptosyl-heptosyl-kdo2-lipidA		Lipopolysaccharide core biosynthesis protein RfaY	LOS core oligosaccharide biosynthesis
rxn08710	heptosyltransferase I (LPS core synthesis)		[c] : cpd03587 + cpd03831 <==> cpd00008 + cpd15485	Di[3-deoxy-D-manno-octulosonyl]-lipid A + ADP-L-glycero-D-manno-heptose <=> ADP + heptosyl-kdo2-lipidA		Lipopolysaccharide heptosyltransferase I (EC 2.4.1.-)	Vibrio Core Oligosaccharide Biosynthesis/ / LOS core oligosaccharide biosynthesis	2.4.1.-
rxn08711	heptosyltransferase II (LPS core synthesis)		[c] : cpd03831 + cpd15485 <==> cpd00008 + cpd15484	ADP-L-glycero-D-manno-heptose + heptosyl-kdo2-lipidA <=> ADP + heptosyl-heptosyl-kdo2-lipidA		ADP-heptose--lipooligosaccharide heptosyltransferase II (EC 2.4.1.-)	Vibrio Core Oligosaccharide Biosynthesis/ / LOS core oligosaccharide biosynthesis	2.4.1.-
rxn08712	heptosyltransferase III (LPS core synthesis)		[c] : cpd03831 + cpd15549 <==> cpd00008 + cpd15488	ADP-L-glycero-D-manno-heptose + phospho-heptosyl-heptosyl-kdo2-lipidA <=> ADP + heptosyl-phospho-heptosyl-heptosyl-kdo2-lipidA		Lipopolysaccharide heptosyltransferase III (EC 2.4.1.-)	LOS core oligosaccharide biosynthesis	2.4.1.-
rxn08713	heptosyltransferase IV (LPS core synthesis)		[c] : cpd03831 + cpd15477 <==> cpd00008 + cpd15432	ADP-L-glycero-D-manno-heptose + glucosyl-glucosyl-galactosyl-glucosyl-inner core oligosaccharide lipid A <=> ADP + core oligosaccharide lipid A		Lipopolysaccharide 1,2-N-acetylglucosaminetransferase (EC 2.4.1.56)	LOS core oligosaccharide biosynthesis	2.4.1.56
rxn08802	Lysophospholipase L1 (2-acylglycerophosphotidate, n-C18:1) (periplasm)		[c] : cpd00001 + cpd15328 <==> cpd00067 + cpd00080 + cpd15269	H2O + 1-octadec-11-enoyl-sn-glycerol 3-phosphate <=> H+ + sn-Glycerol 3-phosphate + octadecenoate		Lysophospholipase (EC 3.1.1.5)/ / Lysophospholipase L2 (EC 3.1.1.5)	Triacylglycerol metabolism	3.1.1.5
rxn08885	D-mannose transport via PEP:Pyr PTS (periplasm)		cpd00061[c] + cpd00138[p] <==> cpd00020[c] + cpd00235[c]	Phosphoenolpyruvate + D-Mannose[p] <=> Pyruvate + D-Mannose 6-phosphate
rxn08954	3-deoxy-D-manno-octulosonic acid transferase III (LPS core biosynthesis)		[c] : cpd02546 + cpd15550 <==> cpd00046 + cpd15492	CMP-3-deoxy-D-manno-octulosonate + phospho-heptosyl-phospho-heptosyl-heptosyl-kdo2-lipidA <=> CMP + kdo-phospho-heptosyl-phospho-heptosyl-heptosyl-kdo2-lipidA		Lipopolysaccharide core biosynthesis protein RfaZ	LOS core oligosaccharide biosynthesis
rxn09046	ornithine transport via ABC system (periplasm)		cpd00001[c] + cpd00002[c] + cpd00064[p] --> cpd00008[c] + cpd00009[c] + cpd00064[c] + cpd00067[c]	H2O + ATP + L-Ornithine[p] => ADP + Orthophosphate + L-Ornithine + H+
rxn09107	phosphatidylglycerol phosphate phosphatase (n-C18:1)		[c] : cpd00001 + cpd15548 --> cpd00009 + cpd00067 + cpd15541	H2O + Phosphatidylglycerophosphate dioctadec-11-enoyl => Orthophosphate + H+ + Phosphatidylglycerol dioctadec-11-enoyl		Phosphatidylglycerophosphatase A (EC 3.1.3.27)/ / Phosphatidylglycerophosphatase B (EC 3.1.3.27)	Glycerolipid and Glycerophospholipid Metabolism in Bacteria	3.1.3.27
rxn09114	Phosphatidylglycerol synthase (n-C18:1)		[c] : cpd00080 + cpd15420 <==> cpd00046 + cpd15548	sn-Glycerol 3-phosphate + CDP-1,2-dioctadec-11-enoylglycerol <=> CMP + Phosphatidylglycerophosphate dioctadec-11-enoyl		CDP-diacylglycerol--glycerol-3-phosphate 3-phosphatidyltransferase (EC 2.7.8.5)	Glycerolipid and Glycerophospholipid Metabolism in Bacteria	2.7.8.5
rxn09203	Phosphatidylserine decarboxylase (n-C18:1)		[c] : (2) cpd00067 + cpd15558 <==> cpd00011 + cpd15534	(2) H+ + phosphatidylserine dioctadec-11-enoyl <=> CO2 + phosphatidylethanolamine dioctadec-11-enoyl		Phosphatidylserine decarboxylase (EC 4.1.1.65)	Glycerolipid and Glycerophospholipid Metabolism in Bacteria	4.1.1.65
rxn09211	Phosphatidylserine syntase (n-C18:1)		[c] : cpd00054 + cpd15420 --> cpd00046 + cpd00067 + cpd15558	L-Serine + CDP-1,2-dioctadec-11-enoylglycerol => CMP + H+ + phosphatidylserine dioctadec-11-enoyl		CDP-diacylglycerol--serine O-phosphatidyltransferase (EC 2.7.8.8)	Glycerolipid and Glycerophospholipid Metabolism in Bacteria	2.7.8.8
rxn09225	rhamnosyltransferase I (LPS core biosynthesis)		[c] : cpd02113 + cpd15492 <==> cpd00297 + cpd15489	dTDP-6-deoxy-L-mannose + kdo-phospho-heptosyl-phospho-heptosyl-heptosyl-kdo2-lipidA <=> dTDP + inner core oligosaccharide lipid A		Lipopolysaccharide core biosynthesis protein rfaS
rxn10131	arginine/ornithine antiporter		cpd00051[e] + cpd00064[c] <==> cpd00051[c] + cpd00064[e]	L-Arginine[e] + L-Ornithine <=> L-Arginine + L-Ornithine[e]		Arginine/ornithine antiporter ArcD	Arginine Deiminase Pathway/ / Polyamine Metabolism/ / Arginine and Ornithine Degradation
rxn10199	Peptidoglycan subunit synthesis		[c] : cpd03495 + cpd15666 <==> cpd02229 + cpd15665	Undecaprenyl-diphospho-N-acetylmuramoyl-(N-acetylglucosamine)-L- alanyl-D-glutamyl-meso-2,6-diaminopimeloyl-D-alanyl-D-alanine + Peptidoglycan polymer (n-1 subunits) <=> Undecaprenyl diphosphate + Peptidoglycan polymer (n subunits)		Multimodular transpeptidase-transglycosylase (EC 2.4.1.129) (EC 3.4.-.-)	Type IV pilus
rxn10537	glycine reversible transport via sodium symport		cpd00033[e] + cpd00971[e] <==> cpd00033[c] + cpd00971[c]	Glycine[e] + Sodium[e] <=> Glycine + Sodium		Na(+)-linked D-alanine glycine permease
rxn10883	L-serine transport via ABC system		cpd00001[c] + cpd00002[c] + cpd00054[e] --> cpd00008[c] + cpd00009[c] + cpd00054[c] + cpd00067[c]	H2O + ATP + L-Serine[e] => ADP + Orthophosphate + L-Serine + H+
rxn11920			[c] : (2) cpd02234 + cpd12837 --> (2) cpd00010 + cpd12836	(2) (R)-3-Hydroxybutanoyl-CoA + ((R)-3-Hydroxybutanoyl)(n-2) => (2) CoA + Poly-beta-hydroxybutyrate				2.3.1.-
rxn12192	protein synthesis reaction		[c] : (4.2) cpd00002 + (0.05) cpd01326 + (0.13) cpd11770 + (0.07) cpd12003 + (0.03) cpd12036 + (0.04) cpd12060 + (0.2) cpd12100 + (0.02) cpd12105 + (0.04) cpd12132 + (0.08) cpd12133 + (0.04) cpd12164 + (0.02) cpd12194 + (0.04) cpd12226 + (0.04) cpd12227 + (0.01) cpd12228 + (0.05) cpd12229 + (0.02) cpd12255 + (0.05) cpd12256 + (0.04) cpd12313 + (0.02) cpd12335 + (0.01) cpd12336 <==> (4.2) cpd00008…	(4.2) ATP + (0.05) L-Lysyl-tRNA + (0.13) L-Alanyl-tRNA + (0.07) L-Leucyl-tRNA + (0.03) L-Arginyl-tRNA(Arg) + (0.04) Glutaminyl-tRNA + (0.2) Glycyl-tRNA(Gly) + (0.02) L-Methionyl-tRNA + (0.04) L-Seryl-tRNA(Ser) + (0.08) L-Valyl-tRNA(Val) + (0.04) L-Prolyl-tRNA(Pro) + (0.02) L-Tyrosyl-tRNA(Tyr) + (0.04) L-Aspartyl-tRNA(Asp) + (0.04) L-Glutamyl-tRNA(Glu) + (0.01) L-Histidyl-tRNA(His) + (0.05) L-Thre…
rxn13085	Spermidine synthase		[c] : cpd00017 + cpd00118 <==> cpd00011 + cpd00147 + cpd00264	S-Adenosyl-L-methionine + Putrescine <=> CO2 + 5'-Methylthioadenosine + Spermidine

## Sheet: Up
Reaction	Name	KeggMap	Equation	Note	KeggID	Roles	Subsystem	Enzyme
rxn00283	L-Alanine racemase	Alanine and aspartate metabolism/ D-Alanine metabolism	[c] : cpd00035 <==> cpd00117	L-Alanine <=> D-Alanine	R00401	Alanine racemase, catabolic (EC 5.1.1.1)/ / Alanine racemase, biosynthetic (EC 5.1.1.1)/ / Alanine racemase (EC 5.1.1.1)	Pyruvate Alanine Serine Interconversions/ / Alanine biosynthesis	5.1.1.1
rxn00272	L-Alanine:glyoxylate aminotransferase	Alanine and aspartate metabolism/ Glycine, serine and threonine metabolism	[c] : cpd00035 + cpd00040 <==> cpd00020 + cpd00033	L-Alanine + Glyoxylate <=> Pyruvate + Glycine	R00369	Serine--pyruvate aminotransferase (EC 2.6.1.51)/ / L-alanine:glyoxylate aminotransferase (EC 2.6.1.44)	Pyruvate Alanine Serine Interconversions/ / Photorespiration (oxidative C2 cycle)/ / Serine-glyoxylate cycle	2.6.1.44
rxn09188	Proline dehydrogenase	Arginine and proline metabolism	[c] : cpd00015 + cpd00129 <==> cpd00982 + cpd02431	FAD + L-Proline <=> FADH2 + (S)-1-Pyrroline-5-carboxylate	R01253	Proline dehydrogenase (EC 1.5.99.8) (Proline oxidase)	Proline, 4-hydroxyproline uptake and utilization/ / Respiratory dehydrogenases 1	1.5.99.8
rxn00174	Malonyl-CoA carboxy-lyase	beta-Alanine metabolism/ Propanoate metabolism	[c] : cpd00067 + cpd00070 --> cpd00011 + cpd00022	H+ + Malonyl-CoA => CO2 + Acetyl-CoA	R00233			4.1.1.9
rxn00018	D-Ribulose 1,5-bisphosphate carboxy-lyase (dimerizing)	Carbon fixation in photosynthetic organisms	[c] : cpd00001 + cpd00011 + cpd00871 <==> (2) cpd00067 + (2) cpd00169	H2O + CO2 + D-Ribulose 1,5-bisphosphate <=> (2) H+ + (2) 3-Phospho-D-glycerate	R00024	Ribulose bisphosphate carboxylase small chain (EC 4.1.1.39)/ / Ribulose bisphosphate carboxylase large chain (EC 4.1.1.39)/ / Ribulose bisphosphate carboxylase (EC 4.1.1.39)	Carboxysome/ / CO2 uptake, carboxysome/ / Chlorophyll Biosynthesis/ / Photorespiration (oxidative C2 cycle)/ / Calvin-Benson cycle	4.1.1.39
rxn01111	ATP:D-ribulose-5-phosphate 1-phosphotransferase	Carbon fixation in photosynthetic organisms	[c] : cpd00002 + cpd00171 <==> cpd00008 + cpd00871	ATP + D-Ribulose 5-phosphate <=> ADP + D-Ribulose 1,5-bisphosphate	R01523	Phosphoribulokinase (EC 2.7.1.19)	Calvin-Benson cycle	2.7.1.19
rxn00265	Citrate oxaloacetate-lyase ((pro-3S)-CH2COO- -->acetate)	Citrate cycle (TCA cycle)	[c] : cpd00137 <==> cpd00029 + cpd00032	Citrate <=> Acetate + Oxaloacetate	R00362	Citrate lyase gamma chain, acyl carrier protein (EC 4.1.3.6)/ / Citrate lyase beta chain (EC 4.1.3.6)/ / Citrate lyase alpha chain (EC 4.1.3.6)	TCA Cycle/ / Citrate Metabolism, Transport, and Regulation	4.1.3.6
rxn00441	2-Oxoglutarate:Thiamin diphosphate 2-oxidoreductase(decarboxylating	Citrate cycle (TCA cycle)	[c] : cpd00024 + cpd00056 + cpd00067 --> cpd00011 + cpd03189	2-Oxoglutarate + Thiamin diphosphate + H+ => CO2 + 3-Carboxy-1-hydroxypropyl-ThPP	R00621	2-oxoglutarate dehydrogenase E1 component (EC 1.2.4.2)	TCA Cycle/ / Dehydrogenase complexes	1.2.4.2
rxn01872	succinyl-CoA:enzyme N6-(dihydrolipoyl)lysine S-succinyltransferase	Citrate cycle (TCA cycle)	[c] : cpd00078 + cpd00449 <==> cpd00010 + cpd00860	Succinyl-CoA + Dihydrolipoamide <=> CoA + S-Succinyldihydrolipoamide	R02570	2-oxoglutarate dehydrogenase E2 component (EC 2.3.1.61)/ / Dihydrolipoamide succinyltransferase component (E2) of 2-oxoglutarate dehydrogenase complex (EC 2.3.1.61)	TCA Cycle/ / Lipoic acid metabolism/ / Dehydrogenase complexes	2.3.1.61
rxn02376	3-Carboxy-1-hydroxypropyl-ThPP:lipoamde	Citrate cycle (TCA cycle)	[c] : cpd00213 + cpd03189 <==> cpd00056 + cpd00860	Lipoamide + 3-Carboxy-1-hydroxypropyl-ThPP <=> Thiamin diphosphate + S-Succinyldihydrolipoamide	R03316	2-oxoglutarate dehydrogenase E1 component (EC 1.2.4.2)	TCA Cycle/ / Dehydrogenase complexes	1.2.4.2
rxn00250	Pyruvate:carbon-dioxide ligase (ADP-forming)	Citrate cycle (TCA cycle)/ Alanine and aspartate metabolism/ Pyruvate metabolism	[c] : cpd00002 + cpd00020 + cpd00242 <==> cpd00008 + cpd00009 + cpd00032 + cpd00067	ATP + Pyruvate + HCO3- <=> ADP + Orthophosphate + Oxaloacetate + H+	R00344	Pyruvate carboxyl transferase (EC 6.4.1.1)/ / Pyruvate carboxyl transferase subunit A (EC 6.4.1.1)/ / Pyruvate carboxyl transferase subunit B (EC 6.4.1.1)	Pyruvate metabolism I: anaplerotic reactions, PEP	6.4.1.1
rxn00285	Succinate:CoA ligase (ADP-forming)	Citrate cycle (TCA cycle)/ Propanoate metabolism/ Reductive carboxylate cycle (CO2 fixation)	[c] : cpd00002 + cpd00010 + cpd00036 <==> cpd00008 + cpd00009 + cpd00078	ATP + CoA + Succinate <=> ADP + Orthophosphate + Succinyl-CoA	R00405	Succinyl-CoA ligase [ADP-forming] alpha chain (EC 6.2.1.5)/ / Succinyl-CoA ligase [ADP-forming] beta chain (EC 6.2.1.5)	TCA Cycle/ / Serine-glyoxylate cycle/ / Dehydrogenase complexes	6.2.1.5/ 6.2.1.4
rxn05332	(3R)-3-Hydroxypalmitoyl-[acyl-carrier-protein] hydro-lyase	Fatty acid biosynthesis	[c] : cpd11481 <==> cpd00001 + cpd11477	(3R)-3-Hydroxypalmitoyl-[acyl-carrier protein] <=> H2O + trans-Hexadec-2-enoyl-[acp]	R04544	(3R)-hydroxymyristoyl-[acyl carrier protein] dehydratase (EC 4.2.1.-)/ / 3-hydroxydecanoyl-[acyl-carrier-protein] dehydratase (EC 4.2.1.60)	Fatty Acid Biosynthesis FASII/ / Unsaturated Fatty Acid Metabolism	2.3.1.85/ 2.3.1.86/ 4.2.1.61
rxn05336	(3R)-3-Hydroxypalmitoyl-[acyl-carrier-protein]:NADP+ oxidoreductase	Fatty acid biosynthesis	[c] : cpd00006 + cpd11481 <==> cpd00005 + cpd00067 + cpd11485	NADP+ + (3R)-3-Hydroxypalmitoyl-[acyl-carrier protein] <=> NADPH + H+ + 3-Oxohexadecanoyl-[acp]	R04543	3-oxoacyl-[acyl-carrier protein] reductase (EC 1.1.1.100)	Fatty Acid Biosynthesis FASII/ / mycolic acid synthesis	1.1.1.100/ 2.3.1.85/ 2.3.1.86
rxn05344	Tetradecanoyl-[acyl-carrier protein]:malonyl-[acyl-carrier-protein]	Fatty acid biosynthesis	[c] : cpd00067 + cpd11466 + cpd11492 --> cpd00011 + cpd11485 + cpd11493	H+ + Tetradecanoyl-[acp] + Malonyl-[acyl-carrier protein] => CO2 + 3-Oxohexadecanoyl-[acp] + Acyl-carrier protein	R04968	3-oxoacyl-[acyl-carrier-protein] synthase, KASII (EC 2.3.1.41)/ / 3-oxoacyl-[acyl-carrier-protein] synthase, KASIII (EC 2.3.1.41)/ / 3-oxoacyl-[acyl-carrier-protein] synthase, KASI (EC 2.3.1.41)	Fatty Acid Biosynthesis FASII/ / mycolic acid synthesis/ / Unsaturated Fatty Acid Metabolism	2.3.1.41/ 2.3.1.85/ 2.3.1.86/ 2.3.1.179/ 2.3.1.180
rxn00551	Pyrophosphate:D-fructose-6-phosphate 1-phosphotransferase	Fructose and mannose metabolism	[c] : cpd00012 + cpd00072 <==> cpd00009 + cpd00067 + cpd00290	Pyrophosphate + D-Fructose 6-phosphate <=> Orthophosphate + H+ + D-Fructose 1,6-bisphosphate	R02073/ R00764	Pyrophosphate--fructose 6-phosphate 1-phosphotransferase, alpha subunit (EC 2.7.1.90)/ / Pyrophosphate--fructose 6-phosphate 1-phosphotransferase, beta subunit (EC 2.7.1.90)	Glycolysis and Gluconeogenesis, including Archaeal enzymes/ / Glycolysis and Gluconeogenesis	2.7.1.90
rxn00611	sn-Glycerol-3-phosphate:NAD+ 2-oxidoreductase	Glycerophospholipid metabolism	[c] : cpd00003 + cpd00080 <==> cpd00004 + cpd00067 + cpd00095	NAD+ + sn-Glycerol 3-phosphate <=> NADH + H+ + Glycerone phosphate	R00842/ R05679	Glycerol-3-phosphate dehydrogenase [NAD(P)+] (EC 1.1.1.94)	Glycerol and Glycerol-3-phosphate Uptake and Utilization/ / Glycerolipid and Glycerophospholipid Metabolism in Bacteria	1.1.1.8/ 1.1.1.94/ 1.1.1.261
rxn00692	5,10-Methylenetetrahydrofolate:glycine hydroxymethyltransferase	Glycine, serine and threonine metabolism/ Cyanoamino acid metabolism/ One carbon pool by folate/ Methane metabolism	[c] : cpd00001 + cpd00033 + cpd00125 <==> cpd00054 + cpd00087	H2O + Glycine + 5,10-Methylenetetrahydrofolate <=> L-Serine + Tetrahydrofolate	R00945	Serine hydroxymethyltransferase (EC 2.1.2.1)	Folate Biosynthesis/ / Photorespiration (oxidative C2 cycle)/ / Serine-glyoxylate cycle/ / Glycine and Serine Utilization/ / Glycine Biosynthesis/ / 5-FCL-like protein/ / Glycine cleavage system/ / Serine Biosynthesis	2.1.2.1
rxn01241	Dihydrolipoamide:NAD+ oxidoreductase	Glycolysis / Gluconeogenesis/ Citrate cycle (TCA cycle)/ Valine, leucine and isoleucine degradation/ Pyruvate metabolism	[c] : cpd00003 + cpd00449 <==> cpd00004 + cpd00067 + cpd00213	NAD+ + Dihydrolipoamide <=> NADH + H+ + Lipoamide	R07618/ R01698	Putative Dihydrolipoamide dehydrogenase (EC 1.8.1.4)/ / Dihydrolipoamide dehydrogenase (EC 1.8.1.4)/ / Dihydrolipoamide dehydrogenase of acetoin dehydrogenase (EC 1.8.1.4)/ / Dihydrolipoamide dehydrogenase of 2-oxoglutarate dehydrogenase (EC 1.8.1.4)/ / Dihydrolipoamide dehydrogenase of pyruvate dehydrogenase complex (EC 1.8.1.4)/ / Dihydrolipoamide dehydrogenase of branched-chain alpha-keto acid…	Isoleucine degradation/ / Pyruvate metabolism II: acetyl-CoA, acetogenesis from pyruvate/ / Photorespiration (oxidative C2 cycle)/ / Acetoin, butanediol metabolism/ / Dehydrogenase complexes/ / TCA Cycle/ / Leucine Degradation and HMG-CoA Metabolism/ / Valine degradation/ / Glycine cleavage system	1.8.1.4
rxn00704	alpha-D-Glucose 1-phosphate 1,6-phosphomutase	Glycolysis / Gluconeogenesis/ Galactose metabolism/ Starch and sucrose metabolism/ Streptomycin biosynthesis	[c] : cpd00089 <==> cpd00079	D-Glucose 1-phosphate <=> D-Glucose 6-phosphate	R00959	Phosphoglucomutase (EC 5.4.2.2)	Sucrose Metabolism/ / Sialic Acid Metabolism	5.4.2.2/ 5.4.2.5
rxn00786	D-Fructose-1,6-bisphosphate D-glyceraldehyde-3-phosphate-lyase	Glycolysis / Gluconeogenesis/ Pentose phosphate pathway/ Fructose and mannose metabolism/ Carbon fixation in photosynthetic organisms	[c] : cpd00290 <==> cpd00095 + cpd00102	D-Fructose 1,6-bisphosphate <=> Glycerone phosphate + D-Glyceraldehyde 3-phosphate	R01068/ R01070	Fructose-bisphosphate aldolase class II (EC 4.1.2.13)/ / Fructose-bisphosphate aldolase class I (EC 4.1.2.13)/ / Fructose-bisphosphate aldolase, archaeal class I (EC 4.1.2.13)	Formaldehyde assimilation: Ribulose monophosphate pathway/ / Glycolysis and Gluconeogenesis, including Archaeal enzymes/ / Hexitol degradation/ / Glycolysis and Gluconeogenesis/ / Calvin-Benson cycle	4.1.2.13
rxn00336	Isocitrate glyoxylate-lyase	Glyoxylate and dicarboxylate metabolism	[c] : cpd00260 <==> cpd00036 + cpd00040	Isocitrate <=> Succinate + Glyoxylate	R00479	Isocitrate lyase (EC 4.1.3.1)	Glyoxylate bypass/ / Serine-glyoxylate cycle	4.1.3.1
rxn00907	5,10-methylenetetrahydrofolate:NADP+ oxidoreductase	Glyoxylate and dicarboxylate metabolism/ One carbon pool by folate	[c] : cpd00006 + cpd00125 <==> cpd00005 + cpd00347	NADP+ + 5,10-Methylenetetrahydrofolate <=> NADPH + 5,10-Methenyltetrahydrofolate	R01220	Methenyltetrahydrofolate cyclohydrolase (EC 3.5.4.9)/ / Methylenetetrahydrofolate dehydrogenase (NADP+) (EC 1.5.1.5)	Folate Biosynthesis/ / Serine-glyoxylate cycle/ / One-carbon metabolism by tetrahydropterines	1.5.1.5
rxn01211	5,10-Methenyltetrahydrofolate 5-hydrolase(decyclizing)	Glyoxylate and dicarboxylate metabolism/ One carbon pool by folate	[c] : cpd00001 + cpd00347 <==> cpd00067 + cpd00201	H2O + 5,10-Methenyltetrahydrofolate <=> H+ + 10-Formyltetrahydrofolate	R01655	Methenyltetrahydrofolate cyclohydrolase (EC 3.5.4.9)/ / Formate--tetrahydrofolate ligase (EC 6.3.4.3)/ / Methylenetetrahydrofolate dehydrogenase (NADP+) (EC 1.5.1.5)	Folate Biosynthesis/ / 5-FCL-like protein/ / Serine-glyoxylate cycle/ / One-carbon metabolism by tetrahydropterines	3.5.4.9/ 6.3.4.3
rxn00083	NADPH:NAD+ oxidoreductase (B-specific)	Nicotinate and nicotinamide metabolism	[c] : cpd00003 + cpd00005 --> cpd00004 + cpd00006	NAD+ + NADPH => NADH + NADP+	R00112	NAD(P) transhydrogenase subunit beta (EC 1.6.1.2)/ / NAD(P) transhydrogenase alpha subunit (EC 1.6.1.2)/ / Soluble pyridine nucleotide transhydrogenase (EC 1.6.1.1)	NAD and NADP cofactor biosynthesis global	1.6.1.1/ 1.6.1.2
rxn00102	Carbonic acid hydro-lyase	Nitrogen metabolism	[c] : cpd00067 + cpd00242 <==> cpd00001 + cpd00011	H+ + HCO3- <=> H2O + CO2	R00132	Carbonic anhydrase (EC 4.2.1.1)/ / Carbonic anhydrase 2 (EC 4.2.1.1)	Carboxysome/ / CO2 uptake, carboxysome	4.2.1.1
rxnBLGFcpd00041		No Info
rxn01333	Sedoheptulose-7-phosphate:D-glyceraldehyde-3-phosphate	Pentose phosphate pathway	[c] : cpd00102 + cpd00238 <==> cpd00072 + cpd00236	D-Glyceraldehyde 3-phosphate + Sedoheptulose 7-phosphate <=> D-Fructose 6-phosphate + D-Erythrose 4-phosphate	R01827/ R07378	Transaldolase (EC 2.2.1.2)	Pentose phosphate pathway/ / Folate Biosynthesis	2.2.1.2
rxn00777	D-Ribose-5-phosphate ketol-isomerase	Pentose phosphate pathway/ Carbon fixation in photosynthetic organisms	[c] : cpd00101 <==> cpd00171	D-Ribose 5-phosphate <=> D-Ribulose 5-phosphate	R01056	Ribose 5-phosphate isomerase A (EC 5.3.1.6)/ / Ribose 5-phosphate isomerase B (EC 5.3.1.6)	D-ribose utilization/ / Pentose phosphate pathway/ / Dihydroxyacetone kinases/ / Glycolate, glyoxylate interconversions/ / Calvin-Benson cycle	5.3.1.6
rxn00785	D-Fructose 6-phosphate:D-glyceraldehyde-3-phosphate glycolaldehyde	Pentose phosphate pathway/ Carbon fixation in photosynthetic organisms	[c] : cpd00072 + cpd00102 <==> cpd00198 + cpd00236	D-Fructose 6-phosphate + D-Glyceraldehyde 3-phosphate <=> D-Xylulose 5-phosphate + D-Erythrose 4-phosphate	R01830/ R01067	Transketolase (EC 2.2.1.1)/ / Transketolase, N-terminal section (EC 2.2.1.1)/ / Transketolase, C-terminal section (EC 2.2.1.1)	Pentose phosphate pathway/ / Calvin-Benson cycle	2.2.1.1
rxn01200	Sedoheptulose-7-phosphate:D-glyceraldehyde-3-phosphate	Pentose phosphate pathway/ Carbon fixation in photosynthetic organisms	[c] : cpd00102 + cpd00238 <==> cpd00101 + cpd00198	D-Glyceraldehyde 3-phosphate + Sedoheptulose 7-phosphate <=> D-Ribose 5-phosphate + D-Xylulose 5-phosphate	R07246/ R01641	Transketolase (EC 2.2.1.1)/ / Transketolase, N-terminal section (EC 2.2.1.1)/ / Transketolase, C-terminal section (EC 2.2.1.1)	Pentose phosphate pathway/ / Calvin-Benson cycle	2.2.1.1
rxn01116	D-Ribulose-5-phosphate 3-epimerase	Pentose phosphate pathway/ Pentose and glucuronate interconversions/ Carbon fixation in photosynthetic organisms	[c] : cpd00171 <==> cpd00198	D-Ribulose 5-phosphate <=> D-Xylulose 5-phosphate	R01529	Ribulose-phosphate 3-epimerase (EC 5.1.3.1)	Formaldehyde assimilation: Ribulose monophosphate pathway/ / Pentose phosphate pathway/ / 2-phosphoglycolate salvage/ / Calvin-Benson cycle	5.1.3.1
rxn00151	ATP:pyruvate,orthophosphate phosphotransferase	Pyruvate metabolism/ Carbon fixation in photosynthetic organisms	[c] : cpd00002 + cpd00009 + cpd00020 + cpd00067 <==> cpd00012 + cpd00018 + cpd00061	ATP + Orthophosphate + Pyruvate + H+ <=> Pyrophosphate + AMP + Phosphoenolpyruvate	R00206	Pyruvate,phosphate dikinase (EC 2.7.9.1)	Pyruvate metabolism I: anaplerotic reactions, PEP/ / Glycolysis and Gluconeogenesis, including Archaeal enzymes/ / Glycolysis and Gluconeogenesis	2.7.9.1
rxn01636	N2-Acetyl-L-ornithine:L-glutamate N-acetyltransferase	Urea cycle and metabolism of amino groups	[c] : cpd00023 + cpd00342 <==> cpd00064 + cpd00477	L-Glutamate + N-Acetylornithine <=> L-Ornithine + N-Acetyl-L-glutamate	R02282	Glutamate N-acetyltransferase (EC 2.3.1.35)	Arginine Biosynthesis/ / Arginine Biosynthesis extended	2.3.1.35
rxn01637	N2-Acetyl-L-ornithine:2-oxoglutarate aminotransferase	Urea cycle and metabolism of amino groups	[c] : cpd00024 + cpd00342 <==> cpd00023 + cpd00918	2-Oxoglutarate + N-Acetylornithine <=> L-Glutamate + N-Acetyl-L-glutamate 5-semialdehyde	R02283	Acetylornithine aminotransferase 1 (EC 2.6.1.11)/ / Acetylornithine aminotransferase (EC 2.6.1.11)	Arginine Biosynthesis/ / Arginine Biosynthesis extended	2.6.1.11
rxn01917	ATP:N-acetyl-L-glutamate 5-phosphotransferase	Urea cycle and metabolism of amino groups	[c] : cpd00002 + cpd00067 + cpd00477 <==> cpd00008 + cpd02552	ATP + H+ + N-Acetyl-L-glutamate <=> ADP + N-Acetyl-L-glutamate 5-phosphate	R02649	Acetylglutamate kinase (EC 2.7.2.8)	Arginine Biosynthesis/ / Arginine Biosynthesis extended	2.7.2.8
rxn02465	N-Acetyl-L-glutamate-5-semialdehyde:NADP+ 5-oxidoreductase	Urea cycle and metabolism of amino groups	[c] : cpd00006 + cpd00009 + cpd00918 <==> cpd00005 + cpd02552	NADP+ + Orthophosphate + N-Acetyl-L-glutamate 5-semialdehyde <= NADPH + N-Acetyl-L-glutamate 5-phosphate	R03443	N-acetyl-gamma-glutamyl-phosphate reductase (EC 1.2.1.38)	Arginine Biosynthesis/ / Arginine Biosynthesis extended	1.2.1.38
rxn05146	L-Glutamate-ABC transport		cpd00001[c] + cpd00002[c] + cpd00023[e] --> cpd00008[c] + cpd00009[c] + cpd00023[c] + cpd00067[c]	H2O + ATP + L-Glutamate[e] => ADP + Orthophosphate + L-Glutamate + H+		Glutamate Aspartate transport system permease protein GltJ (TC 3.A.1.3.4)/ / Glutamate ABC transporter, periplasmic glutamine-binding protein/ / Glutamate Aspartate transport ATP-binding protein GltL (TC 3.A.1.3.4)/ / Glutamate Aspartate transport system permease protein GltK (TC 3.A.1.3.4)/ / Glutamate Aspartate periplasmic binding protein precursor GltI (TC 3.A.1.3.4)	ABC transporter glutamate aspartate (TC 3.A.1.3.4)
rxn05736	fatty-acid--CoA ligase (tetradecanoate)		[c] : cpd00002 + cpd00010 + cpd00067 + cpd03847 --> cpd00012 + cpd00018 + cpd01695	ATP + CoA + H+ + Tetradecanoic acid => Pyrophosphate + AMP + Tetradecanoyl-CoA		Long-chain-fatty-acid--CoA ligase (EC 6.2.1.3)	Leucine Degradation and HMG-CoA Metabolism/ / Biotin biosynthesis/ / n-Phenylalkanoic acid degradation/ / HMG CoA Synthesis/ / Unsaturated Fatty Acid Metabolism	6.2.1.3
rxn05744	b-ketoacyl synthetase (n-C14:0)		[c] : (12) cpd00005 + cpd00022 + (17) cpd00067 + (6) cpd00070 --> (5) cpd00001 + (12) cpd00006 + (7) cpd00010 + (6) cpd00011 + cpd03847	(12) NADPH + Acetyl-CoA + (17) H+ + (6) Malonyl-CoA => (5) H2O + (12) NADP+ + (7) CoA + (6) CO2 + Tetradecanoic acid				2.3.1.41
rxn08084	1-tetradecanoyl-sn-glycerol 3-phosphate O-acyltransferase (n-C14:0)		[c] : cpd11466 + cpd15331 --> cpd11493 + cpd15522	Tetradecanoyl-[acp] + 1-tetradecanoyl-sn-glycerol 3-phosphate => Acyl-carrier protein + 1,2-ditetradecanoyl-sn-glycerol 3-phosphate		1-acyl-sn-glycerol-3-phosphate acyltransferase (EC 2.3.1.51)	Glycerolipid and Glycerophospholipid Metabolism in Bacteria	2.3.1.51
rxn08556	glycerol-3-phosphate dehydrogenase (ubiquinone-8)		[c] : cpd00080 + cpd15560 --> cpd00095 + cpd15561	sn-Glycerol 3-phosphate + Ubiquinone-8 => Glycerone phosphate + Ubiquinol-8		Anaerobic glycerol-3-phosphate dehydrogenase subunit A (EC 1.1.5.3)/ / Anaerobic glycerol-3-phosphate dehydrogenase subunit B (EC 1.1.5.3)/ / Aerobic glycerol-3-phosphate dehydrogenase (EC 1.1.5.3)	Glycerol and Glycerol-3-phosphate Uptake and Utilization/ / Respiratory dehydrogenases 1/ / Glycerolipid and Glycerophospholipid Metabolism in Bacteria	1.1.99.5
rxn09269	succinate transport via proton symport (2 H) (periplasm)		cpd00036[p] + (2) cpd00067[p] <==> cpd00036[c] + (2) cpd00067[c]	Succinate[p] + (2) H+[p] <=> Succinate + (2) H+
rxn10042	ATP synthase (four protons for one ATP)		cpd00008[c] + cpd00009[c] + (4) cpd00067[e] <==> cpd00001[c] + cpd00002[c] + (3) cpd00067[c]	ADP + Orthophosphate + (4) H+[e] <=> H2O + ATP + (3) H+		ATP synthase B chain (EC 3.6.3.14)/ / ATP synthase delta chain (EC 3.6.3.14)/ / ATP synthase epsilon chain (EC 3.6.3.14)/ / ATP synthase C chain (EC 3.6.3.14)/ / ATP synthase protein I/ / ATP synthase beta chain (EC 3.6.3.14)/ / ATP synthase gamma chain (EC 3.6.3.14)/ / ATP synthase alpha chain (EC 3.6.3.14)/ / ATP synthase A chain (EC 3.6.3.14)	F0F1-type ATP synthase	3.6.3.14/ / 3.6.3.14/ 3.6.3.14/
rxn10122	NADH dehydrogenase (ubiquinone-8 & 3.5 protons)		cpd00004[c] + (4.5) cpd00067[c] + cpd15560[c] <==> cpd00003[c] + (3.5) cpd00067[e] + cpd15561[c]	NADH + (4.5) H+ + Ubiquinone-8 <=> NAD+ + (3.5) H+[e] + Ubiquinol-8		NADH-ubiquinone oxidoreductase chain K (EC 1.6.5.3)/ / NADH-ubiquinone oxidoreductase chain J (EC 1.6.5.3)/ / NADH oxidase (EC 1.6.99.3)/ / NADH-quinone oxidoreductase chain F 2 (EC 1.6.99.5)/ / NAD(P)H-quinone oxidoreductase subunit 3 (EC 1.6.5.2)/ / NADH-ubiquinone oxidoreductase chain E (EC 1.6.5.3)/ / NADH-ubiquinone oxidoreductase chain B (EC 1.6.5.3)/ / NADH-ubiquinone oxidoreductase chain …	Respiratory Complex I/ / YgfZ	1.6.5.3
rxn10170	L-alanine transport via ABC system		cpd00001[c] + cpd00002[c] + cpd00035[e] --> cpd00008[c] + cpd00009[c] + cpd00035[c] + cpd00067[c]	H2O + ATP + L-Alanine[e] => ADP + Orthophosphate + L-Alanine + H+
rxn10212	myristoyl-1-acylglycerol-3-phosphate O-acyltransferase		[c] : cpd01695 + cpd15331 --> cpd00010 + cpd15522	Tetradecanoyl-CoA + 1-tetradecanoyl-sn-glycerol 3-phosphate => CoA + 1,2-ditetradecanoyl-sn-glycerol 3-phosphate		1-acyl-sn-glycerol-3-phosphate acyltransferase (EC 2.3.1.51)	Glycerolipid and Glycerophospholipid Metabolism in Bacteria	2.3.1.51

## Sheet: Down
Reaction	Name	KeggMap	Equation	Note	KeggID	Roles	Subsystem	Enzyme
rxn00058	Ferrocytochrome-c:oxygen oxidoreductase		[c] : cpd00007 + (4) cpd00067 + (4) cpd00110 <==> (2) cpd00001 + (4) cpd00109	Oxygen + (4) H+ + (4) Ferrocytochrome c <=> (2) H2O + (4) Ferricytochrome c	R00081	Cytochrome c oxidase polypeptide I (EC 1.9.3.1),putative/ / Cytochrome c oxidase polypeptide IV(EC 1.9.3.1)/ / Alternative cytochrome c oxidase polypeptide CoxM (EC 1.9.3.1)/ / Cytochrome c oxidase subunit 2a (EC 1.9.3.1)/ / Cytochrome c oxidase polypeptide Va, mitochondrial precursor (EC 1.9.3.1)/ / Alternative cytochrome c oxidase polypeptide CoxN (EC 1.9.3.1)/ / Cytochrome c oxidase, subunit I…	Terminal cytochrome C oxidases	1.9.3.1
rxn00248	(S)-malate:NAD+ oxidoreductase	Citrate cycle (TCA cycle)/ Pyruvate metabolism/ Glyoxylate and dicarboxylate metabolism/ Carbon fixation in photosynthetic organisms/ Reductive carboxylate cycle (CO2 fixation)	[c] : cpd00003 + cpd00130 <==> cpd00004 + cpd00032 + cpd00067	NAD+ + (S)-Malate <=> NADH + Oxaloacetate + H+	R00342	Malate dehydrogenase (EC 1.1.1.37)/ / Malate dehydrogenase (EC 1.1.1.37), mitochondrial precursor/ / Putative malate dehydrogenase (EC 1.1.1.37), similar to archaeal MJ1425/ / Malate dehydrogenase (EC 1.1.1.37), chloroplast precursor/ / Malate dehydrogenase (EC 1.1.1.37), peroxisomal	TCA Cycle/ / Glyoxylate bypass/ / Photorespiration (oxidative C2 cycle)/ / Serine-glyoxylate cycle	1.1.1.37
rxn05347	Acyl-[acyl-carrier-protein]:malonyl-[acyl-carrier-protein]	Fatty acid biosynthesis	[c] : cpd00067 + cpd11492 + cpd11494 --> cpd00011 + cpd11488 + cpd11493	H+ + Malonyl-[acyl-carrier protein] + Acetyl-[acyl-carrier protein] => CO2 + Acetoacetyl-[acp] + Acyl-carrier protein	R04355	3-oxoacyl-[acyl-carrier-protein] synthase, KASII (EC 2.3.1.41)/ / 3-oxoacyl-[acyl-carrier-protein] synthase, KASIII (EC 2.3.1.41)/ / 3-oxoacyl-[acyl-carrier-protein] synthase, KASI (EC 2.3.1.41)	Fatty Acid Biosynthesis FASII/ / mycolic acid synthesis/ / Unsaturated Fatty Acid Metabolism	2.3.1.41/ 2.3.1.85/ 2.3.1.86/ 2.3.1.179/ 2.3.1.180
rxn05349	acetyl-CoA:[acyl-carrier-protein] S-acetyltransferase	Fatty acid biosynthesis	[c] : cpd00022 + cpd11493 <==> cpd00010 + cpd11494	Acetyl-CoA + Acyl-carrier protein <=> CoA + Acetyl-[acyl-carrier protein]	R01624	3-oxoacyl-[acyl-carrier-protein] synthase, KASII (EC 2.3.1.41)/ / 3-oxoacyl-[acyl-carrier-protein] synthase, KASIII (EC 2.3.1.41)	Fatty Acid Biosynthesis FASII/ / mycolic acid synthesis/ / Unsaturated Fatty Acid Metabolism	2.3.1.38/ 2.3.1.41/ 2.3.1.85/ 2.3.1.86/ 2.3.1.179/ 2.3.1.180
rxn05465	malonyl-ACP:[acyl-carrier-protein] transferase	Fatty acid biosynthesis	[c] : cpd00070 + cpd11493 <==> cpd00010 + cpd11492	Malonyl-CoA + Acyl-carrier protein <=> CoA + Malonyl-[acyl-carrier protein]	R01626	Malonyl CoA-acyl carrier protein transacylase (EC 2.3.1.39)	Fatty Acid Biosynthesis FASII/ / mycolic acid synthesis	2.3.1.0/ 2.3.1.39/ 2.3.1.85/ 2.3.1.86
rxn00260	L-Aspartate:2-oxoglutarate aminotransferase	Glutamate metabolism/ Alanine and aspartate metabolism/ Carbon fixation in photosynthetic organisms	[c] : cpd00024 + cpd00041 <==> cpd00023 + cpd00032	2-Oxoglutarate + L-Aspartate <=> L-Glutamate + Oxaloacetate	R00355	Aspartate aminotransferase (EC 2.6.1.1)	Glutamine, Glutamate, Aspartate and Asparagine Biosynthesis/ / Aminotransferases:Aromatic Pathway and More, A work in progress/ / Proline, 4-hydroxyproline uptake and utilization/ / Threonine and Homoserine Biosynthesis/ / Methionine Salvage	2.6.1.1
rxn00085	L-Glutamate:NADP+ oxidoreductase (transaminating)	Glutamate metabolism/ Nitrogen metabolism	[c] : cpd00006 + (2) cpd00023 <==> cpd00005 + cpd00024 + cpd00053 + cpd00067	NADP+ + (2) L-Glutamate <=> NADPH + 2-Oxoglutarate + L-Glutamine + H+	R00114	Glutamate synthase [NADPH] large chain (EC 1.4.1.13)/ / Glutamate synthase [NADPH] small chain (EC 1.4.1.13)	Glutamine, Glutamate, Aspartate and Asparagine Biosynthesis/ / YgfZ	1.4.1.13
rxn00744	ATP:glycerone phosphotransferase	Glycerolipid metabolism	[c] : cpd00002 + cpd00157 <==> cpd00008 + cpd00095	ATP + Glycerone <=> ADP + Glycerone phosphate	R01011	Putative dihydroxyacetone kinase (EC 2.7.1.29), dihydroxyacetone binding subunit/ / Putative dihydroxyacetone kinase (EC 2.7.1.29), ADP-binding subunit/ / Dihydroxyacetone kinase, ATP-dependent (EC 2.7.1.29)	Glycerol fermenation to 1,3-propanediol/ / Dihydroxyacetone kinases	2.7.1.29
rxn00762	Glycerol:NAD+ oxidoreductase	Glycerolipid metabolism	[c] : cpd00003 + cpd00100 <==> cpd00004 + cpd00067 + cpd00157	NAD+ + Glycerol <=> NADH + H+ + Glycerone	R01034	Glycerol dehydrogenase (EC 1.1.1.6)	Glycerol and Glycerol-3-phosphate Uptake and Utilization/ / Respiratory dehydrogenases 1/ / Glycerol fermenation to 1,3-propanediol	1.1.1.6
rxn00763	Glycerol:NAD+ oxidoreductase	Glycerolipid metabolism	[c] : cpd00003 + cpd00100 <==> cpd00004 + cpd00067 + cpd00448	NAD+ + Glycerol <=> NADH + H+ + D-Glyceraldehyde	R01036	Alcohol dehydrogenase (EC 1.1.1.1)	Fermentations: Mixed acid/ / Glycerolipid and Glycerophospholipid Metabolism in Bacteria/ / Fermentations: Lactate	1.1.1.1/ 1.1.1.2/ 1.1.1.21/ 1.1.1.72
rxn01286	D-Glyceraldehyde:NAD+ oxidoreductase	Glycerolipid metabolism	[c] : cpd00001 + cpd00003 + cpd00448 <==> cpd00004 + (2) cpd00067 + cpd00223	H2O + NAD+ + D-Glyceraldehyde <=> NADH + (2) H+ + D-Glycerate	R01752	Aldehyde dehydrogenase (EC 1.2.1.3)	Methylglyoxal Metabolism/ / Pyruvate metabolism II: acetyl-CoA, acetogenesis from pyruvate/ / Glycerolipid and Glycerophospholipid Metabolism in Bacteria/ / Entner-Doudoroff Pathway	1.2.1.3
rxn00422	L-Serine:pyruvate aminotransferase	Glycine, serine and threonine metabolism	[c] : cpd00020 + cpd00054 <==> cpd00035 + cpd00145	Pyruvate + L-Serine <=> L-Alanine + Hydroxypyruvate	R00585	Serine--pyruvate aminotransferase (EC 2.6.1.51)/ / L-alanine:glyoxylate aminotransferase (EC 2.6.1.44)	Pyruvate Alanine Serine Interconversions/ / Photorespiration (oxidative C2 cycle)/ / Serine-glyoxylate cycle	2.6.1.51
rxn01011	D-Glycerate:NADP+ 2-oxidoreductase	Glycine, serine and threonine metabolism/ Glyoxylate and dicarboxylate metabolism	[c] : cpd00003 + cpd00223 <==> cpd00004 + cpd00067 + cpd00145	NAD+ + D-Glycerate <=> NADH + H+ + Hydroxypyruvate	R01388	Hydroxypyruvate reductase (EC 1.1.1.81)/ / Hydroxypyruvate reductase, putative (EC 1.1.1.81)	Photorespiration (oxidative C2 cycle)/ / Glycerate metabolism/ / Glycolate, glyoxylate interconversions/ / Serine-glyoxylate cycle	1.1.1.26/ 1.1.1.29/ 1.1.1.81
rxn00459	2-Phospho-D-glycerate hydro-lyase	Glycolysis / Gluconeogenesis	[c] : cpd00482 <==> cpd00001 + cpd00061	2-Phospho-D-glycerate <=> H2O + Phosphoenolpyruvate	R00658	Enolase (EC 4.2.1.11)	Glycolysis and Gluconeogenesis, including Archaeal enzymes/ / Serine-glyoxylate cycle/ / Glycolysis and Gluconeogenesis/ / Entner-Doudoroff Pathway/ / Dehydrogenase complexes	4.2.1.11
rxn01106	2-Phospho-D-glycerate 2,3-phosphomutase	Glycolysis / Gluconeogenesis	[c] : cpd00482 <==> cpd00169	2-Phospho-D-glycerate <=> 3-Phospho-D-glycerate	R01518	2,3-bisphosphoglycerate-independent phosphoglycerate mutase, archaeal type (EC 5.4.2.1)/ / Phosphoglycerate mutase (EC 5.4.2.1)/ / 2,3-bisphosphoglycerate-independent phosphoglycerate mutase (EC 5.4.2.1)	Threonine and Homoserine Biosynthesis/ / Glycolysis and Gluconeogenesis, including Archaeal enzymes/ / Serine-glyoxylate cycle/ / Glycolysis and Gluconeogenesis/ / Entner-Doudoroff Pathway	5.4.2.1/ 5.4.2.4
rxn00747	D-Glyceraldehyde-3-phosphate ketol-isomerase	Glycolysis / Gluconeogenesis/ Inositol metabolism/ Fructose and mannose metabolism/ Carbon fixation in photosynthetic organisms	[c] : cpd00102 <==> cpd00095	D-Glyceraldehyde 3-phosphate <=> Glycerone phosphate	R01015	Triosephosphate isomerase (EC 5.3.1.1)/ / Glyceraldehyde-3-phosphate ketol-isomerase (EC 5.3.1.1)	MLST/ / Glycolysis and Gluconeogenesis, including Archaeal enzymes/ / Dihydroxyacetone kinases/ / Glycolysis and Gluconeogenesis/ / Inositol catabolism/ / Calvin-Benson cycle	5.3.1.1
rxn00175	Acetate:CoA ligase (AMP-forming)	Glycolysis / Gluconeogenesis/ Reductive carboxylate cycle (CO2 fixation)	[c] : cpd00002 + cpd00010 + cpd00029 + cpd00067 <==> cpd00012 + cpd00018 + cpd00022	ATP + CoA + Acetate + H+ <=> Pyrophosphate + AMP + Acetyl-CoA	R00235	Acetyl-coenzyme A synthetase (EC 6.2.1.1)	Protein Acetylation and Deacetylation in Bacteria/ / Ketoisovalerate oxidoreductase/ / Pyruvate metabolism II: acetyl-CoA, acetogenesis from pyruvate/ / Methylcitrate cycle	6.2.1.1
rxn00770	ATP:D-ribose-5-phosphate pyrophosphotransferase	Pentose phosphate pathway/ Purine metabolism	[c] : cpd00002 + cpd00101 <==> cpd00018 + cpd00103	ATP + D-Ribose 5-phosphate <=> AMP + 5-Phospho-alpha-D-ribose 1-diphosphate	R01049	Ribose-phosphate pyrophosphokinase (EC 2.7.6.1)	De Novo Purine Biosynthesis/ / YgfZ/ / Pentose phosphate pathway	2.7.6.1
rxn00237	ATP:nucleoside-diphosphate phosphatransferase	Purine metabolism	[c] : cpd00002 + cpd00031 <==> cpd00008 + cpd00038	ATP + GDP <=> ADP + GTP	R00330	Nucleoside diphosphate kinase (EC 2.7.4.6)	pyrimidine conversions/ / Purine conversions	2.7.4.6
rxn00832	IMP 1,2-hydrolase (decyclizing)	Purine metabolism	[c] : cpd00001 + cpd00114 <==> cpd02884	H2O + IMP <=> 1-(5'-Phosphoribosyl)-5-formamido-4-imidazolecarboxamide	R01127	Phosphoribosylaminoimidazolecarboxamide formyltransferase [alternate form]/ / IMP cyclohydrolase (EC 3.5.4.10)/ / IMP cyclohydrolase (EC 3.5.4.10) [alternate form]/ / Phosphoribosylaminoimidazolecarboxamide formyltransferase (EC 2.1.2.3)	De Novo Purine Biosynthesis/ / 5-FCL-like protein	3.5.4.10
rxn02895	5-Phospho-D-ribosylamine:glycine ligase (ADP-forming)	Purine metabolism	[c] : cpd00002 + cpd00033 + cpd01982 --> cpd00008 + cpd00009 + cpd00067 + cpd02394	ATP + Glycine + 5-Phosphoribosylamine => ADP + Orthophosphate + H+ + 5'-Phosphoribosylglycinamide	R04144	Phosphoribosylamine--glycine ligase (EC 6.3.4.13)	De Novo Purine Biosynthesis	6.3.4.13
rxn02937	2-(Formamido)-N1-(5-phosphoribosyl)acetamidine cyclo-ligase	Purine metabolism	[c] : cpd00002 + cpd02826 <==> cpd00008 + cpd00009 + cpd00067 + cpd02140	ATP + 2-(Formamido)-N1-(5'-phosphoribosyl)acetamidine <=> ADP + Orthophosphate + H+ + Aminoimidazole ribotide	R04208	Phosphoribosylformylglycinamidine cyclo-ligase (EC 6.3.3.1)	De Novo Purine Biosynthesis/ / YgfZ	6.3.3.1
rxn03084	5'-Phosphoribosylformylglycinamide:L-glutamine amido-ligase	Purine metabolism	[c] : cpd00001 + cpd00002 + cpd00053 + cpd02678 --> cpd00008 + cpd00009 + cpd00023 + cpd00067 + cpd02826	H2O + ATP + L-Glutamine + 5'-Phosphoribosyl-N-formylglycinamide => ADP + Orthophosphate + L-Glutamate + H+ + 2-(Formamido)-N1-(5'-phosphoribosyl)acetamidine	R04463	Phosphoribosylformylglycinamidine synthase, PurS subunit (EC 6.3.5.3)/ / Phosphoribosylformylglycinamidine synthase, glutamine amidotransferase subunit (EC 6.3.5.3)/ / Phosphoribosylformylglycinamidine synthase, synthetase subunit (EC 6.3.5.3)	De Novo Purine Biosynthesis	6.3.5.3
rxn03136	1-(5'-Phosphoribosyl)-5-amino-4-(N-succinocarboxamide)-imidazole	Purine metabolism	[c] : cpd02921 <==> cpd00106 + cpd02851	1-(5-Phosphoribosyl)-4-(N-succinocarboxamide)-5-aminoimidazole <=> Fumarate + 1-(5'-Phosphoribosyl)-5-amino-4-imidazolecarboxamide	R04559	Adenylosuccinate lyase (EC 4.3.2.2)	De Novo Purine Biosynthesis/ / Purine conversions	4.3.2.2
rxn03147	1-(5-Phosphoribosyl)-5-amino-4-carboxyimidazole:L-aspartate ligase	Purine metabolism	[c] : cpd00002 + cpd00041 + cpd02893 --> cpd00008 + cpd00009 + (2) cpd00067 + cpd02921	ATP + L-Aspartate + 1-(5-Phospho-D-ribosyl)-5-amino-4-imidazolecarboxylate => ADP + Orthophosphate + (2) H+ + 1-(5-Phosphoribosyl)-4-(N-succinocarboxamide)-5-aminoimidazole	R04591	Phosphoribosylaminoimidazole-succinocarboxamide synthase (EC 6.3.2.6)	De Novo Purine Biosynthesis	6.3.2.6
rxn00800	N6-(1,2-Dicarboxyethyl)AMP AMP-lyase	Purine metabolism/ Alanine and aspartate metabolism	[c] : cpd02375 <==> cpd00018 + cpd00106	N6-(1,2-Dicarboxyethyl)-AMP <=> AMP + Fumarate	R01083	Adenylosuccinate lyase (EC 4.3.2.2)	De Novo Purine Biosynthesis/ / Purine conversions	4.3.2.2
rxn00838	IMP:L-aspartate ligase (GDP-forming)	Purine metabolism/ Alanine and aspartate metabolism	[c] : cpd00038 + cpd00041 + cpd00114 --> cpd00009 + cpd00031 + (2) cpd00067 + cpd02375	GTP + L-Aspartate + IMP => Orthophosphate + GDP + (2) H+ + N6-(1,2-Dicarboxyethyl)-AMP	R01135	Adenylosuccinate synthetase (EC 6.3.4.4)	Purine conversions/ / Histidine Biosynthesis	6.3.4.4
rxn00790	5-Phosphoribosylamine:pyrophosphate phosphoribosyltransferase	Purine metabolism/ Glutamate metabolism	[c] : cpd00012 + cpd00023 + cpd01982 <==> cpd00001 + cpd00053 + cpd00103	Pyrophosphate + L-Glutamate + 5-Phosphoribosylamine <= H2O + L-Glutamine + 5-Phospho-alpha-D-ribose 1-diphosphate	R01072	Amidophosphoribosyltransferase (EC 2.4.2.14)	De Novo Purine Biosynthesis/ / YgfZ	2.4.2.14
rxn00114	ATP:carbamate phosphotransferase	Purine metabolism/ Glutamate metabolism/ Arginine and proline metabolism/ Nitrogen metabolism	[c] : cpd00002 + cpd00011 + cpd00013 <==> cpd00008 + cpd00067 + cpd00146	ATP + CO2 + NH3 <=> ADP + H+ + Carbamoyl phosphate	R00150	Carbamate kinase (EC 2.7.2.2)	Arginine Deiminase Pathway/ / Polyamine Metabolism/ / MLST/ / Arginine and Ornithine Degradation	2.7.2.2
rxn03004	10-Formyltetrahydrofolate:5'-phosphoribosylglycinamide	Purine metabolism/ One carbon pool by folate	[c] : cpd00201 + cpd02394 <==> cpd00067 + cpd00087 + cpd02678	10-Formyltetrahydrofolate + 5'-Phosphoribosylglycinamide <=> H+ + Tetrahydrofolate + 5'-Phosphoribosyl-N-formylglycinamide	R04325	Phosphoribosylglycinamide formyltransferase (EC 2.1.2.2)	De Novo Purine Biosynthesis/ / 5-FCL-like protein	2.1.2.2
rxn03137	10-Formyltetrahydrofolate:5'-phosphoribosyl-5-amino-4-	Purine metabolism/ One carbon pool by folate	[c] : cpd00201 + cpd02851 <==> cpd00087 + cpd02884	10-Formyltetrahydrofolate + 1-(5'-Phosphoribosyl)-5-amino-4-imidazolecarboxamide <=> Tetrahydrofolate + 1-(5'-Phosphoribosyl)-5-formamido-4-imidazolecarboxamide	R04560	IMP cyclohydrolase (EC 3.5.4.10)/ / Phosphoribosylaminoimidazolecarboxamide formyltransferase (EC 2.1.2.3)	De Novo Purine Biosynthesis/ / 5-FCL-like protein	2.1.2.3
rxn00364	ATP:CMP phosphotransferase	Pyrimidine metabolism	[c] : cpd00002 + cpd00046 <==> cpd00008 + cpd00096	ATP + CMP <=> ADP + CDP	R00512	Cytidylate kinase (EC 2.7.4.14)	pyrimidine conversions	2.7.4.14
rxn00409	ATP:nucleoside-diphosphate phosphatransferase	Pyrimidine metabolism	[c] : cpd00002 + cpd00096 <==> cpd00008 + cpd00052	ATP + CDP <=> ADP + CTP	R00570	Nucleoside diphosphate kinase (EC 2.7.4.6)	pyrimidine conversions/ / Purine conversions	2.7.4.6
rxn00383	Sulfite:oxygen oxidoreductase	Sulfur metabolism	[c] : cpd00001 + cpd00007 + cpd00081 --> cpd00025 + cpd00048 + cpd00067	H2O + Oxygen + Sulfite => H2O2 + Sulfate + H+	R00533			1.8.3.1
rxn00623	hydrogen-sulfide:NADP+ oxidoreductase	Sulfur metabolism	[c] : (3) cpd00001 + (3) cpd00006 + cpd00239 <==> (3) cpd00005 + (4) cpd00067 + cpd00081	(3) H2O + (3) NADP+ + Hydrogen sulfide <= (3) NADPH + (4) H+ + Sulfite	R00858	Sulfite reductase [NADPH] hemoprotein beta-component (EC 1.8.1.2)/ / Sulfite reductase [NADPH] flavoprotein alpha-component (EC 1.8.1.2)	Superpathway of cysteine biosynthesis/ / Cysteine Biosynthesis/ / Inorganic Sulfur Assimilation/ / Sulfate assimilation	1.8.1.2/ 1.8.2.2
rxn00173	Acetyl-CoA:orthophosphate acetyltransferase	Taurine and hypotaurine metabolism/ Pyruvate metabolism	[c] : cpd00009 + cpd00022 + cpd00067 <==> cpd00010 + cpd00196	Orthophosphate + Acetyl-CoA + H+ <=> CoA + Acetyl phosphate	R00230	Phosphate acetyltransferase (EC 2.3.1.8)	Pyruvate metabolism II: acetyl-CoA, acetogenesis from pyruvate/ / Propanediol utilization/ / Acetyl-CoA pathway of CO2 fixation/ / Fermentations: Mixed acid/ / MLST/ / Fermentations: Lactate/ / Ethanolamine utilization/ / Threonine anaerobic catabolism gene cluster	2.3.1.8
rxn00225	ATP:acetate phosphotransferase	Taurine and hypotaurine metabolism/ Pyruvate metabolism	[c] : cpd00002 + cpd00029 + cpd00067 <==> cpd00008 + cpd00196	ATP + Acetate + H+ <=> ADP + Acetyl phosphate	R00315	Acetate kinase (EC 2.7.2.1)	Fermentations: Mixed acid/ / Pyruvate metabolism II: acetyl-CoA, acetogenesis from pyruvate/ / Fermentations: Lactate/ / Acetyl-CoA pathway of CO2 fixation/ / Threonine anaerobic catabolism gene cluster/ / Ethanolamine utilization	2.7.2.1/ 2.7.2.15
rxn00802	N-(L-Argininosuccinate) arginie-lyase	Urea cycle and metabolism of amino groups/ Alanine and aspartate metabolism/ Arginine and proline metabolism	[c] : cpd02152 <==> cpd00051 + cpd00106	N-(L-Arginino)succinate <=> L-Arginine + Fumarate	R01086	Argininosuccinate lyase (EC 4.3.2.1)	Arginine Biosynthesis/ / Arginine Biosynthesis extended	4.3.2.1
rxn01434	L-Citrulline:L-aspartate ligase (AMP-forming)	Urea cycle and metabolism of amino groups/ Alanine and aspartate metabolism/ Arginine and proline metabolism	[c] : cpd00002 + cpd00041 + cpd00274 <==> cpd00012 + cpd00018 + cpd02152	ATP + L-Aspartate + L-Citrulline <=> Pyrophosphate + AMP + N-(L-Arginino)succinate	R01954	Argininosuccinate synthase (EC 6.3.4.5)	Arginine Biosynthesis/ / Arginine Biosynthesis extended	6.3.4.5
rxn01019	Carbamoyl-phosphate:L-ornithine carbamoyltransferase	Urea cycle and metabolism of amino groups/ Arginine and proline metabolism	[c] : cpd00064 + cpd00146 <==> cpd00009 + (2) cpd00067 + cpd00274	L-Ornithine + Carbamoyl phosphate <=> Orthophosphate + (2) H+ + L-Citrulline	R01398	Ornithine carbamoyltransferase (EC 2.1.3.3)	Arginine Deiminase Pathway/ / Arginine Biosynthesis/ / Arginine and Ornithine Degradation/ / Arginine Biosynthesis extended	2.1.3.3
rxn05229	NCAIR synthetase and NCAIR mutase		[c] : cpd00002 + cpd00242 + cpd02140 --> cpd00008 + cpd00009 + cpd00067 + cpd02893	ATP + HCO3- + Aminoimidazole ribotide => ADP + Orthophosphate + H+ + 1-(5-Phospho-D-ribosyl)-5-amino-4-imidazolecarboxylate		Phosphoribosylaminoimidazole carboxylase catalytic subunit (EC 4.1.1.21)/ / Phosphoribosylaminoimidazole carboxylase ATPase subunit (EC 4.1.1.21)	De Novo Purine Biosynthesis
rxn05319	H2Ot5		cpd00001[e] <==> cpd00001[c]	H2O[e] <= H2O
rxn05468	O2 transport via diffusion		cpd00007[e] <==> cpd00007[c]	Oxygen[e] <=> Oxygen
rxn05651	sulfate transport in via proton symport		cpd00048[e] + cpd00067[e] <==> cpd00048[c] + cpd00067[c]	Sulfate[e] + H+[e] <=> Sulfate + H+		Sulfate permease/ / Sulfate permease, Pit-type	Superpathway of cysteine biosynthesis/ / Cysteine Biosynthesis/ / Inorganic Sulfur Assimilation	TC-2.A.53/ 2.A.53
rxn08088	1-octadecanoyl-sn-glycerol 3-phosphate O-acyltransferase (n-C18:0)		[c] : cpd15268 + cpd15329 --> cpd11493 + cpd15526	Octadecanoyl-ACP + 1-octadecanoyl-sn-glycerol 3-phosphate => Acyl-carrier protein + 1,2-dioctadecanoyl-sn-glycerol 3-phosphate		1-acyl-sn-glycerol-3-phosphate acyltransferase (EC 2.3.1.51)	Glycerolipid and Glycerophospholipid Metabolism in Bacteria	2.3.1.51
rxn08291	D-Amino acid dehydrogenase		[c] : cpd00001 + cpd00015 + cpd00117 <==> cpd00013 + cpd00020 + cpd00982	H2O + FAD + D-Alanine <=> NH3 + Pyruvate + FADH2		D-amino acid dehydrogenase small subunit (EC 1.4.99.1)	Proline, 4-hydroxyproline uptake and utilization/ / Respiratory dehydrogenases 1/ / Pyruvate Alanine Serine Interconversions	1.4.99.1
rxn08808	Lysophospholipase L1 (2-acylglycerophosphoethanolamine, n-C18:0) (periplasm)		[c] : cpd00001 + cpd00067 + cpd12547 --> cpd00908 + cpd01080	H2O + H+ + 1-Acyl-sn-glycero-3-phosphoethanolamine => sn-glycero-3-Phosphoethanolamine + Octadecanoic acid		Lysophospholipase (EC 3.1.1.5)/ / Lysophospholipase L2 (EC 3.1.1.5)	Triacylglycerol metabolism	3.1.1.5
rxn08809	Lysophospholipase L1 (2-acylglycerophosphoethanolamine, n-C18:1) (periplasm)		[c] : cpd00001 + cpd12547 <==> cpd00067 + cpd00908 + cpd15269	H2O + 1-Acyl-sn-glycero-3-phosphoethanolamine <=> H+ + sn-glycero-3-Phosphoethanolamine + octadecenoate		Lysophospholipase (EC 3.1.1.5)/ / Lysophospholipase L2 (EC 3.1.1.5)	Triacylglycerol metabolism	3.1.1.5
rxn09449	fatty-acid--CoA ligase (octadecanoate)		[c] : cpd00002 + cpd00010 + cpd00067 + cpd01080 --> cpd00012 + cpd00018 + cpd00327	ATP + CoA + H+ + Octadecanoic acid => Pyrophosphate + AMP + Stearoyl-CoA		Long-chain-fatty-acid--CoA ligase (EC 6.2.1.3)	Leucine Degradation and HMG-CoA Metabolism/ / Biotin biosynthesis/ / n-Phenylalkanoic acid degradation/ / HMG CoA Synthesis/ / Unsaturated Fatty Acid Metabolism	6.2.1.3
rxn10030	b-ketoacyl synthetase (n-C18:1)		[c] : (15) cpd00005 + cpd00022 + (22) cpd00067 + (8) cpd00070 --> (7) cpd00001 + (15) cpd00006 + (9) cpd00010 + (8) cpd00011 + cpd15269	(15) NADPH + Acetyl-CoA + (22) H+ + (8) Malonyl-CoA => (7) H2O + (15) NADP+ + (9) CoA + (8) CO2 + octadecenoate				2.3.1.41
rxn10043	cytochrome-c oxidase (H+/e- = 2)		(0.5) cpd00007[c] + (6) cpd00067[c] + (2) cpd00110[c] <==> cpd00001[c] + (4) cpd00067[e] + (2) cpd00109[c]	(0.5) Oxygen + (6) H+ + (2) Ferrocytochrome c <=> H2O + (4) H+[e] + (2) Ferricytochrome c		Cytochrome c oxidase, subunit IV (EC 1.9.3.1)/ / Cytochrome c oxidase polypeptide I (EC 1.9.3.1)/ / Cytochrome c oxidase polypeptide II (EC 1.9.3.1)/ / Cytochrome c oxidase polypeptide III (EC 1.9.3.1)	Terminal cytochrome C oxidases	1.9.3.1/ / 1.9.3.1/
rxn10213	stearoyl-1-acylglycerol-3-phosphate O-acyltransferase		[c] : cpd00327 + cpd15329 --> cpd00010 + cpd15526	Stearoyl-CoA + 1-octadecanoyl-sn-glycerol 3-phosphate => CoA + 1,2-dioctadecanoyl-sn-glycerol 3-phosphate		1-acyl-sn-glycerol-3-phosphate acyltransferase (EC 2.3.1.51)	Glycerolipid and Glycerophospholipid Metabolism in Bacteria	2.3.1.51
rxn10954	C180SN		[c] : (16) cpd00005 + (23) cpd00067 + cpd11488 + (7) cpd11492 --> (8) cpd00001 + (16) cpd00006 + (7) cpd00011 + (7) cpd11493 + cpd15268	(16) NADPH + (23) H+ + Acetoacetyl-[acp] + (7) Malonyl-[acyl-carrier protein] => (8) H2O + (16) NADP+ + (7) CO2 + (7) Acyl-carrier protein + Octadecanoyl-ACP

## Sheet: Reverse
Reaction	Name	KeggMap	Equation	Note	KeggID	Roles	Subsystem	Enzyme
rxn00184	L-Glutamate:NADP+ oxidoreductase (deaminating)	Glutamate metabolism/ Arginine and proline metabolism/ D-Glutamine and D-glutamate metabolism/ Nitrogen metabolism	[c] : cpd00001 + cpd00006 + cpd00023 <==> cpd00005 + cpd00013 + cpd00024 + cpd00067	H2O + NADP+ + L-Glutamate <=> NADPH + NH3 + 2-Oxoglutarate + H+	R00248	NADP-specific glutamate dehydrogenase (EC 1.4.1.4)	Proline Synthesis/ / Glutamine, Glutamate, Aspartate and Asparagine Biosynthesis/ / Arginine and Ornithine Degradation/ / Proline, 4-hydroxyproline uptake and utilization	1.4.1.3/ 1.4.1.4
rxn00223	xylose isomerase	Fructose and mannose metabolism	[c] : cpd00027 <==> cpd00082	D-Glucose <=> D-Fructose	R00878/ R00307	Xylose isomerase (EC 5.3.1.5)	Xylose utilization	5.3.1.5
rxn00929	L-Proline:NAD+ 5-oxidoreductase	Arginine and proline metabolism	[c] : cpd00003 + cpd00129 <==> cpd00004 + cpd00067 + cpd02431	NAD+ + L-Proline <=> NADH + H+ + (S)-1-Pyrroline-5-carboxylate	R01248	Pyrroline-5-carboxylate reductase (EC 1.5.1.2), ProG-like/ / Pyrroline-5-carboxylate reductase (EC 1.5.1.2)	Proline Synthesis/ / A Hypothetical Protein Related to Proline Metabolism/ / Proline, 4-hydroxyproline uptake and utilization	1.5.1.2
rxn00931	L-Proline:NADP+ 5-oxidoreductase	Arginine and proline metabolism	[c] : cpd00006 + cpd00129 <==> cpd00005 + cpd00067 + cpd02431	NADP+ + L-Proline <=> NADPH + H+ + (S)-1-Pyrroline-5-carboxylate	R01251	Pyrroline-5-carboxylate reductase (EC 1.5.1.2), ProG-like/ / Pyrroline-5-carboxylate reductase (EC 1.5.1.2)/ / Late competence protein ComER, proline oxidase (EC 1.5.1.2)	Proline Synthesis/ / A Hypothetical Protein Related to Proline Metabolism/ / Late competence/ / Proline, 4-hydroxyproline uptake and utilization	1.5.1.2
rxn00288	Succinate:(acceptor) oxidoreductase	Butanoate metabolism/ Reductive carboxylate cycle (CO2 fixation)	[c] : cpd00015 + cpd00036 <==> cpd00106 + cpd00982	FAD + Succinate <=> Fumarate + FADH2	R00408	Succinate dehydrogenase cytochrome b558 subunit/ / Succinate dehydrogenase flavoprotein subunit (EC 1.3.99.1)/ / Fumarate reductase flavoprotein subunit (EC 1.3.99.1)/ / Succinate dehydrogenase iron-sulfur protein (EC 1.3.99.1)/ / Succinate dehydrogenase hydrophobic membrane anchor protein/ / Succinate dehydrogenase cytochrome b-556 subunit/ / Fumarate reductase subunit C/ / Fumarate reductase su…	TCA Cycle/ / YgfZ/ / Serine-glyoxylate cycle/ / Succinate dehydrogenase	1.3.99.1
rxn00799	(S)-Malate hydro-lyase	Citrate cycle (TCA cycle)/ Reductive carboxylate cycle (CO2 fixation)	[c] : cpd00130 <==> cpd00001 + cpd00106	(S)-Malate <=> H2O + Fumarate	R01082	Fumarate hydratase class I, anaerobic (EC 4.2.1.2)/ / Fumarate hydratase class I (EC 4.2.1.2)/ / Fumarate hydratase class II (EC 4.2.1.2)/ / Fumarate hydratase class I, aerobic (EC 4.2.1.2)/ / potential Fumarate hydratase class II (EC 4.2.1.2)	TCA Cycle/ / YgfZ/ / Serine-glyoxylate cycle	4.2.1.2
rxn00547	ATP:D-fructose 6-phosphotransferase	Fructose and mannose metabolism/ Starch and sucrose metabolism	[c] : cpd00002 + cpd00082 <==> cpd00008 + cpd00072	ATP + D-Fructose <=> ADP + D-Fructose 6-phosphate	R00760/ R00867/ R03920	Fructokinase FrcK (EC 2.7.1.4)/ / Fructokinase (EC 2.7.1.4)	Sucrose utilization/ / Ribitol, Xylitol, Arabitol, Mannitol and Sorbitol utilization/ / Mannitol Utilization/ / Sucrose utilization Shewanella/ / Sucrose Metabolism/ / Fructose utilization	2.7.1.1/ 2.7.1.4
rxn01169	ATP:D-glucose 6-phosphotransferase	Glycolysis / Gluconeogenesis	[c] : cpd00002 + cpd00190 <==> cpd00008 + cpd00863	ATP + beta-D-Glucose <=> ADP + beta-D-Glucose 6-phosphate	R01600	Hexokinase (EC 2.7.1.1)/ / Glucokinase (EC 2.7.1.2)	Glycolysis and Gluconeogenesis, including Archaeal enzymes/ / Sucrose Metabolism/ / Glycolysis and Gluconeogenesis/ / Entner-Doudoroff Pathway	2.7.1.1/ 2.7.1.2
rxn01171	alpha-D-Glucose 1-epimerase	Glycolysis / Gluconeogenesis	[c] : cpd00027 <==> cpd00190	D-Glucose <=> beta-D-Glucose	R01602	Aldose 1-epimerase (EC 5.1.3.3)	Maltose and Maltodextrin Utilization/ / Entner-Doudoroff Pathway/ / Lactose and Galactose Uptake and Utilization	5.1.3.3
rxn02380	beta-D-Glucose 6-phosphate ketol-isomerase	Glycolysis / Gluconeogenesis	[c] : cpd00863 <==> cpd00072	beta-D-Glucose 6-phosphate <=> D-Fructose 6-phosphate	R03321	Glucose-6-phosphate isomerase, archaeal II (EC 5.3.1.9)/ / Glucose-6-phosphate isomerase (EC 5.3.1.9)	Formaldehyde assimilation: Ribulose monophosphate pathway/ / Glycolysis and Gluconeogenesis, including Archaeal enzymes/ / Sucrose Metabolism/ / Glycolysis and Gluconeogenesis	5.3.1.9
rxn00558	D-Glucose-6-phosphate ketol-isomerase	Glycolysis / Gluconeogenesis/ Pentose phosphate pathway/ Starch and sucrose metabolism	[c] : cpd00079 <==> cpd00072	D-Glucose 6-phosphate <=> D-Fructose 6-phosphate	R02740/ R00771	Glucose-6-phosphate isomerase, archaeal II (EC 5.3.1.9)/ / Glucose-6-phosphate isomerase (EC 5.3.1.9)	Formaldehyde assimilation: Ribulose monophosphate pathway/ / Glycolysis and Gluconeogenesis, including Archaeal enzymes/ / Sucrose Metabolism/ / Glycolysis and Gluconeogenesis	5.3.1.9
rxn00501	3-Oxopropanoate:NAD+ oxidoreductase (decarboxylating,	Inositol metabolism/ Alanine and aspartate metabolism/ beta-Alanine metabolism/ Propanoate metabolism	[c] : cpd00003 + cpd00010 + cpd00191 <==> cpd00004 + cpd00011 + cpd00022	NAD+ + CoA + 3-Oxopropanoate <=> NADH + CO2 + Acetyl-CoA	R00705	Malonate-semialdehyde dehydrogenase (EC 1.2.1.18)/ / Methylmalonate-semialdehyde dehydrogenase (EC 1.2.1.27)/ / Methylmalonate-semialdehyde dehydrogenase [inositol] (EC 1.2.1.27)	Isobutyryl-CoA to Propionyl-CoA Module/ / Valine degradation/ / Inositol catabolism	1.2.1.18/ 1.2.1.27
rxn02186	2,3-Dihydroxy-3-methylbutanoate:NADP+ oxidoreductase (isomerizing)	Pantothenate and CoA biosynthesis	[c] : cpd00005 + cpd00067 + cpd00668 <==> cpd00006 + cpd02498	NADPH + H+ + 2-Acetolactate <=> NADP+ + 2,3-Dihydroxy-3-methylbutanoate	R03051/ R04439	Ketol-acid reductoisomerase (EC 1.1.1.86)	Branched-Chain Amino Acid Biosynthesis/ / Coenzyme A Biosynthesis	1.1.1.86
rxn01299	Inosine ribohydrolase	Purine metabolism	[c] : cpd00001 + cpd00246 <==> cpd00105 + cpd00226	H2O + Inosine <=> D-Ribose + Hypoxanthine	R01770	Inosine-uridine preferring nucleoside hydrolase (EC 3.2.2.1)	Queuosine-Archaeosine Biosynthesis/ / Purine conversions	3.2.2.1/ 3.2.2.2/ 3.2.2.8
rxn01358	inosine:orthophosphate ribosyltransferase	Purine metabolism	[c] : cpd00009 + cpd00067 + cpd00246 <==> cpd00226 + cpd00475	Orthophosphate + H+ + Inosine <=> Hypoxanthine + alpha-D-Ribose 1-phosphate	R01863	Purine nucleoside phosphorylase II ( EC:2.4.2.1 )/ / Xanthosine phosphorylase (EC 2.4.2.1)/ / Purine nucleoside phosphorylase (EC 2.4.2.1)	pyrimidine conversions/ / Deoxyribose and Deoxynucleoside Catabolism/ / Purine conversions	2.4.2.1/ 2.4.2.15
rxn01545	Xanthosine ribohydrolase	Purine metabolism	[c] : cpd00001 + cpd01217 <==> cpd00105 + cpd00309	H2O + Xanthosine <=> D-Ribose + Xanthine	R02143	Inosine-uridine preferring nucleoside hydrolase (EC 3.2.2.1)	Queuosine-Archaeosine Biosynthesis/ / Purine conversions	3.2.2.1/ 3.2.2.8
rxn01649	Xanthosine:orthophosphate ribosyltransferase	Purine metabolism	[c] : cpd00009 + cpd00067 + cpd01217 <==> cpd00309 + cpd00475	Orthophosphate + H+ + Xanthosine <=> Xanthine + alpha-D-Ribose 1-phosphate	R02297	Purine nucleoside phosphorylase II ( EC:2.4.2.1 )/ / Xanthosine phosphorylase (EC 2.4.2.1)/ / Purine nucleoside phosphorylase (EC 2.4.2.1)	pyrimidine conversions/ / Deoxyribose and Deoxynucleoside Catabolism/ / Purine conversions	2.4.2.1
rxn02187	2-Acetolactate methylmutase	Valine, leucine and isoleucine biosynthesis	[c] : cpd00668 <==> cpd02569	2-Acetolactate <=> 3-Hydroxy-3-methyl-2-oxobutanoic acid	R05071/ R03052	Ketol-acid reductoisomerase (EC 1.1.1.86)	Branched-Chain Amino Acid Biosynthesis/ / Coenzyme A Biosynthesis	5.4.99.3/ 1.1.1.86
rxn03068	(R)-2,3-Dihydroxy-3-methylbutanoate:NADP+ oxidoreductase	Valine, leucine and isoleucine biosynthesis	[c] : cpd00006 + cpd02498 <==> cpd00005 + cpd00067 + cpd02569	NADP+ + 2,3-Dihydroxy-3-methylbutanoate <=> NADPH + H+ + 3-Hydroxy-3-methyl-2-oxobutanoic acid	R04440	Ketol-acid reductoisomerase (EC 1.1.1.86)	Branched-Chain Amino Acid Biosynthesis/ / Coenzyme A Biosynthesis	1.1.1.86
rxn03953	L-Idonate:NAD oxidoreductase		[c] : cpd00003 + cpd00573 <==> cpd00004 + cpd00067 + cpd00781	NAD+ + L-Idonate <=> NADH + H+ + 5-Dehydro-D-gluconate	R05683	L-idonate 5-dehydrogenase (EC 1.1.1.264)	D-gluconate and ketogluconates metabolism	1.1.1.264
rxn03954	L-Idonate:NADP oxidoreductase		[c] : cpd00006 + cpd00573 <==> cpd00005 + cpd00067 + cpd00781	NADP+ + L-Idonate <=> NADPH + H+ + 5-Dehydro-D-gluconate	R05684	L-idonate 5-dehydrogenase (EC 1.1.1.264)	D-gluconate and ketogluconates metabolism	1.1.1.128/ 1.1.1.264
rxn05467	CO2 transport via diffusion		cpd00011[e] <==> cpd00011[c]	CO2[e] <=> CO2
rxn10052	adenylate kinase (Inorganic triphosphate)		[c] : cpd00018 + cpd00067 + cpd00421 <==> cpd00008 + cpd00012	AMP + H+ + Triphosphate <=> ADP + Pyrophosphate		Adenylate kinase (EC 2.7.4.3)	Purine conversions	2.7.4.3

## Sheet: Greater
Reaction	Name	KeggMap	Equation	Note	KeggID	Roles	Subsystem	Enzyme
rxn00907	5,10-methylenetetrahydrofolate:NADP+ oxidoreductase	Glyoxylate and dicarboxylate metabolism/ One carbon pool by folate	[c] : cpd00006 + cpd00125 <==> cpd00005 + cpd00347	NADP+ + 5,10-Methylenetetrahydrofolate <=> NADPH + 5,10-Methenyltetrahydrofolate	R01220	Methenyltetrahydrofolate cyclohydrolase (EC 3.5.4.9)/ / Methylenetetrahydrofolate dehydrogenase (NADP+) (EC 1.5.1.5)	Folate Biosynthesis/ / Serine-glyoxylate cycle/ / One-carbon metabolism by tetrahydropterines	1.5.1.5
rxn01211	5,10-Methenyltetrahydrofolate 5-hydrolase(decyclizing)	Glyoxylate and dicarboxylate metabolism/ One carbon pool by folate	[c] : cpd00001 + cpd00347 <==> cpd00067 + cpd00201	H2O + 5,10-Methenyltetrahydrofolate <=> H+ + 10-Formyltetrahydrofolate	R01655	Methenyltetrahydrofolate cyclohydrolase (EC 3.5.4.9)/ / Formate--tetrahydrofolate ligase (EC 6.3.4.3)/ / Methylenetetrahydrofolate dehydrogenase (NADP+) (EC 1.5.1.5)	Folate Biosynthesis/ / 5-FCL-like protein/ / Serine-glyoxylate cycle/ / One-carbon metabolism by tetrahydropterines	3.5.4.9/ 6.3.4.3
rxnBLGFcpd00041		No Info
rxn00800	N6-(1,2-Dicarboxyethyl)AMP AMP-lyase	Purine metabolism/ Alanine and aspartate metabolism	[c] : cpd02375 <==> cpd00018 + cpd00106	N6-(1,2-Dicarboxyethyl)-AMP <=> AMP + Fumarate	R01083	Adenylosuccinate lyase (EC 4.3.2.2)	De Novo Purine Biosynthesis/ / Purine conversions	4.3.2.2
rxn00838	IMP:L-aspartate ligase (GDP-forming)	Purine metabolism/ Alanine and aspartate metabolism	[c] : cpd00038 + cpd00041 + cpd00114 --> cpd00009 + cpd00031 + (2) cpd00067 + cpd02375	GTP + L-Aspartate + IMP => Orthophosphate + GDP + (2) H+ + N6-(1,2-Dicarboxyethyl)-AMP	R01135	Adenylosuccinate synthetase (EC 6.3.4.4)	Purine conversions/ / Histidine Biosynthesis	6.3.4.4
rxn10170	L-alanine transport via ABC system		cpd00001[c] + cpd00002[c] + cpd00035[e] --> cpd00008[c] + cpd00009[c] + cpd00035[c] + cpd00067[c]	H2O + ATP + L-Alanine[e] => ADP + Orthophosphate + L-Alanine + H+

## Sheet: Lesser
Reaction	Name	KeggMap	Equation	Note	KeggID	Roles	Subsystem	Enzyme
rxn00196	2,5-dioxopentanoate:NADP+ 5-oxidoreductase	Ascorbate and aldarate metabolism	[c] : cpd00001 + cpd00006 + cpd00340 <==> cpd00005 + cpd00024 + (2) cpd00067	H2O + NADP+ + 2,5-Dioxopentanoate <=> NADPH + 2-Oxoglutarate + (2) H+	R00264	2-ketoglutaric semialdehyde dehydrogenase (EC 1.2.1.26)/ / Ketoglutarate semialdehyde dehydrogenase (EC 1.2.1.26)	Proline, 4-hydroxyproline uptake and utilization/ / Xylose utilization/ / L-Arabinose utilization	1.2.1.26
rxn01289	L-Arabinose:NAD+ 1-oxidoreductase	Ascorbate and aldarate metabolism	[c] : cpd00003 + cpd00224 <==> cpd00004 + cpd00067 + cpd00819	NAD+ + L-Arabinose <=> NADH + H+ + L-Arabinono-1,4-lactone	R01757	L-arabinose 1-dehydrogenase (EC 1.1.1.46)	L-Arabinose utilization	1.1.1.46
rxn01633	2-Dehydro-3-deoxy-L-arabinonate hydro-lyase	Ascorbate and aldarate metabolism	[c] : cpd00520 --> cpd00001 + cpd00340	2-Dehydro-3-deoxy-L-arabinonate => H2O + 2,5-Dioxopentanoate	R02278	L-2-keto-3-deoxyarabonate dehydratase (EC 4.2.1.43)	L-Arabinose utilization	4.2.1.43
rxn01828	L-Arabinonate hydro-lyase	Ascorbate and aldarate metabolism	[c] : cpd00427 --> cpd00001 + cpd00520	L-Arabinonate => H2O + 2-Dehydro-3-deoxy-L-arabinonate	R02522	L-arabonate dehydratase (EC 4.2.1.25)	L-Arabinose utilization	4.2.1.25
rxn01830	L-Arabinono-1,4-lactone lactonohydrolase	Ascorbate and aldarate metabolism	[c] : cpd00001 + cpd00819 <==> cpd00067 + cpd00427	H2O + L-Arabinono-1,4-lactone <=> H+ + L-Arabinonate	R02526	L-arabinolactonase (EC 3.1.1.15)	Entner-Doudoroff Pathway/ / L-Arabinose utilization	3.1.1.15
rxn00018	D-Ribulose 1,5-bisphosphate carboxy-lyase (dimerizing)	Carbon fixation in photosynthetic organisms	[c] : cpd00001 + cpd00011 + cpd00871 <==> (2) cpd00067 + (2) cpd00169	H2O + CO2 + D-Ribulose 1,5-bisphosphate <=> (2) H+ + (2) 3-Phospho-D-glycerate	R00024	Ribulose bisphosphate carboxylase small chain (EC 4.1.1.39)/ / Ribulose bisphosphate carboxylase large chain (EC 4.1.1.39)/ / Ribulose bisphosphate carboxylase (EC 4.1.1.39)	Carboxysome/ / CO2 uptake, carboxysome/ / Chlorophyll Biosynthesis/ / Photorespiration (oxidative C2 cycle)/ / Calvin-Benson cycle	4.1.1.39
rxn01111	ATP:D-ribulose-5-phosphate 1-phosphotransferase	Carbon fixation in photosynthetic organisms	[c] : cpd00002 + cpd00171 <==> cpd00008 + cpd00871	ATP + D-Ribulose 5-phosphate <=> ADP + D-Ribulose 1,5-bisphosphate	R01523	Phosphoribulokinase (EC 2.7.1.19)	Calvin-Benson cycle	2.7.1.19
rxn05347	Acyl-[acyl-carrier-protein]:malonyl-[acyl-carrier-protein]	Fatty acid biosynthesis	[c] : cpd00067 + cpd11492 + cpd11494 --> cpd00011 + cpd11488 + cpd11493	H+ + Malonyl-[acyl-carrier protein] + Acetyl-[acyl-carrier protein] => CO2 + Acetoacetyl-[acp] + Acyl-carrier protein	R04355	3-oxoacyl-[acyl-carrier-protein] synthase, KASII (EC 2.3.1.41)/ / 3-oxoacyl-[acyl-carrier-protein] synthase, KASIII (EC 2.3.1.41)/ / 3-oxoacyl-[acyl-carrier-protein] synthase, KASI (EC 2.3.1.41)	Fatty Acid Biosynthesis FASII/ / mycolic acid synthesis/ / Unsaturated Fatty Acid Metabolism	2.3.1.41/ 2.3.1.85/ 2.3.1.86/ 2.3.1.179/ 2.3.1.180
rxn05349	acetyl-CoA:[acyl-carrier-protein] S-acetyltransferase	Fatty acid biosynthesis	[c] : cpd00022 + cpd11493 <==> cpd00010 + cpd11494	Acetyl-CoA + Acyl-carrier protein <=> CoA + Acetyl-[acyl-carrier protein]	R01624	3-oxoacyl-[acyl-carrier-protein] synthase, KASII (EC 2.3.1.41)/ / 3-oxoacyl-[acyl-carrier-protein] synthase, KASIII (EC 2.3.1.41)	Fatty Acid Biosynthesis FASII/ / mycolic acid synthesis/ / Unsaturated Fatty Acid Metabolism	2.3.1.38/ 2.3.1.41/ 2.3.1.85/ 2.3.1.86/ 2.3.1.179/ 2.3.1.180
rxn05465	malonyl-ACP:[acyl-carrier-protein] transferase	Fatty acid biosynthesis	[c] : cpd00070 + cpd11493 <==> cpd00010 + cpd11492	Malonyl-CoA + Acyl-carrier protein <=> CoA + Malonyl-[acyl-carrier protein]	R01626	Malonyl CoA-acyl carrier protein transacylase (EC 2.3.1.39)	Fatty Acid Biosynthesis FASII/ / mycolic acid synthesis	2.3.1.0/ 2.3.1.39/ 2.3.1.85/ 2.3.1.86
rxn00783	2-Dehydro-3-deoxy-D-galactonate-6-phosphate	Galactose metabolism	[c] : cpd00945 <==> cpd00020 + cpd00102	2-Dehydro-3-deoxy-D-galactonate 6-phosphate <=> Pyruvate + D-Glyceraldehyde 3-phosphate	R01064	2-dehydro-3-deoxyphosphogalactonate aldolase (EC 4.1.2.21)	D-galactonate catabolism	4.1.2.21
rxn02173	D-Galactonate hydro-lyase	Galactose metabolism	[c] : cpd00653 --> cpd00001 + cpd00894	D-Galactonate => H2O + 2-Dehydro-3-deoxy-D-galactonate	R03033	Galactonate dehydratase (EC 4.2.1.6)	D-galactonate catabolism	4.2.1.6
rxn02174	D-Galactono-1,4-lactone hydroxyacylhydrolase	Galactose metabolism	[c] : cpd00001 + cpd02143 <==> cpd00067 + cpd00653	H2O + D-Galactono-1,4-lactone <=> H+ + D-Galactonate	R03034			3.1.1.25
rxn02429	ATP:2-dehydro-3-deoxy-galactonokinase	Galactose metabolism	[c] : cpd00002 + cpd00894 <==> cpd00008 + cpd00945	ATP + 2-Dehydro-3-deoxy-D-galactonate <=> ADP + 2-Dehydro-3-deoxy-D-galactonate 6-phosphate	R03387	2-dehydro-3-deoxygalactonokinase (EC 2.7.1.58)	D-galactonate catabolism	2.7.1.58
rxn01100	ATP:3-phospho-D-glycerate 1-phosphotransferase	Glycolysis / Gluconeogenesis/ Carbon fixation in photosynthetic organisms	[c] : cpd00002 + cpd00067 + cpd00169 <==> cpd00008 + cpd00203	ATP + H+ + 3-Phospho-D-glycerate <=> ADP + 3-Phospho-D-glyceroyl phosphate	R01512	Phosphoglycerate kinase (EC 2.7.2.3)	YgfZ/ / Glycolysis and Gluconeogenesis, including Archaeal enzymes/ / Glycolysis and Gluconeogenesis/ / Entner-Doudoroff Pathway/ / Calvin-Benson cycle	2.7.2.3
rxn00747	D-Glyceraldehyde-3-phosphate ketol-isomerase	Glycolysis / Gluconeogenesis/ Inositol metabolism/ Fructose and mannose metabolism/ Carbon fixation in photosynthetic organisms	[c] : cpd00102 <==> cpd00095	D-Glyceraldehyde 3-phosphate <=> Glycerone phosphate	R01015	Triosephosphate isomerase (EC 5.3.1.1)/ / Glyceraldehyde-3-phosphate ketol-isomerase (EC 5.3.1.1)	MLST/ / Glycolysis and Gluconeogenesis, including Archaeal enzymes/ / Dihydroxyacetone kinases/ / Glycolysis and Gluconeogenesis/ / Inositol catabolism/ / Calvin-Benson cycle	5.3.1.1
rxn00786	D-Fructose-1,6-bisphosphate D-glyceraldehyde-3-phosphate-lyase	Glycolysis / Gluconeogenesis/ Pentose phosphate pathway/ Fructose and mannose metabolism/ Carbon fixation in photosynthetic organisms	[c] : cpd00290 <==> cpd00095 + cpd00102	D-Fructose 1,6-bisphosphate <=> Glycerone phosphate + D-Glyceraldehyde 3-phosphate	R01068/ R01070	Fructose-bisphosphate aldolase class II (EC 4.1.2.13)/ / Fructose-bisphosphate aldolase class I (EC 4.1.2.13)/ / Fructose-bisphosphate aldolase, archaeal class I (EC 4.1.2.13)	Formaldehyde assimilation: Ribulose monophosphate pathway/ / Glycolysis and Gluconeogenesis, including Archaeal enzymes/ / Hexitol degradation/ / Glycolysis and Gluconeogenesis/ / Calvin-Benson cycle	4.1.2.13
rxn00789	1-(5-Phospho-D-ribosyl)-ATP:pyrophosphate phosphoribosyl-transferase	Histidine metabolism	[c] : cpd00012 + cpd01775 <==> cpd00002 + cpd00103	Pyrophosphate + Phosphoribosyl-ATP <= ATP + 5-Phospho-alpha-D-ribose 1-diphosphate	R01071	ATP phosphoribosyltransferase catalytic subunit (EC 2.4.2.17)/ / ATP phosphoribosyltransferase regulatory subunit (EC 2.4.2.17)/ / ATP phosphoribosyltransferase (EC 2.4.2.17)	Histidine Biosynthesis	2.4.2.17
rxn00863	L-Histidinal:NAD+ oxidoreductase	Histidine metabolism	[c] : cpd00001 + cpd00003 + cpd01324 <==> cpd00004 + (2) cpd00067 + cpd00119	H2O + NAD+ + L-Histidinal <=> NADH + (2) H+ + L-Histidine	R01163	Histidinol dehydrogenase (EC 1.1.1.23)	Histidine Biosynthesis	1.1.1.23
rxn02159	L-Histidinol:NAD+ oxidoreductase	Histidine metabolism	[c] : cpd00003 + cpd00641 <==> cpd00004 + cpd00067 + cpd01324	NAD+ + L-Histidinol <=> NADH + H+ + L-Histidinal	R03012	Histidinol dehydrogenase (EC 1.1.1.23)	Histidine Biosynthesis	1.1.1.23
rxn02160	L-Histidinol-phosphate phosphohydrolase	Histidine metabolism	[c] : cpd00001 + cpd00807 --> cpd00009 + cpd00067 + cpd00641	H2O + L-Histidinol phosphate => Orthophosphate + H+ + L-Histidinol	R03013	Histidinol-phosphatase [alternative form] (EC 3.1.3.15)/ / Histidinol-phosphatase (EC 3.1.3.15)	Histidine Biosynthesis	3.1.3.15
rxn02320	5-Amino-2-oxopentanoate:2-oxoglutarate aminotransferase	Histidine metabolism	[c] : cpd00024 + cpd00807 <==> cpd00023 + cpd00930	2-Oxoglutarate + L-Histidinol phosphate <=> L-Glutamate + 3-(Imidazol-4-yl)-2-oxopropyl phosphate	R03243	Histidinol-phosphate aminotransferase (EC 2.6.1.9)/ / Biosynthetic Aromatic amino acid aminotransferase beta (EC 2.6.1.57)	Aminotransferases:Aromatic Pathway and More, A work in progress/ / Phenylalanine and Tyrosine Branches from Chorismate/ / Homogentisate pathway of aromatic compound degradation/ / Histidine Biosynthesis	2.6.1.9
rxn02473	D-erythro-1-(Imidazol-4-yl)glycerol 3-phosphate hydro-lyase	Histidine metabolism	[c] : cpd02843 --> cpd00001 + cpd00930	D-erythro-1-(Imidazol-4-yl)glycerol 3-phosphate => H2O + 3-(Imidazol-4-yl)-2-oxopropyl phosphate	R03457	Imidazoleglycerol-phosphate dehydratase (EC 4.2.1.19)	Histidine Biosynthesis	4.2.1.19
rxn02834	Phosphoribosyl-ATP pyrophosphohydrolase	Histidine metabolism	[c] : cpd00001 + cpd01775 --> cpd00012 + cpd01777	H2O + Phosphoribosyl-ATP => Pyrophosphate + Phosphoribosyl-AMP	R04035	Phosphoribosyl-ATP pyrophosphatase (EC 3.6.1.31)/ / Phosphoribosyl-AMP cyclohydrolase (EC 3.5.4.19)	YgfZ/ / Histidine Biosynthesis	3.6.1.31
rxn02835	1-(5-phospho-D-ribosyl)-AMP 1,6-hydrolase	Histidine metabolism	[c] : cpd00001 + cpd01777 <==> cpd02979	H2O + Phosphoribosyl-AMP <=> 5-(5-Phospho-D-ribosylaminoformimino)-1-(5-phosphoribosyl)- imidazole-4-carboxamide	R04037	Phosphoribosyl-ATP pyrophosphatase (EC 3.6.1.31)/ / Phosphoribosyl-AMP cyclohydrolase (EC 3.5.4.19)	YgfZ/ / Histidine Biosynthesis	3.5.4.19
rxn03135	Imidazole-glycerol-3-phosphate synthase	Histidine metabolism	[c] : cpd00023 + cpd00067 + cpd02843 + cpd02851 <==> cpd00053 + cpd02991	L-Glutamate + H+ + D-erythro-1-(Imidazol-4-yl)glycerol 3-phosphate + 1-(5'-Phosphoribosyl)-5-amino-4-imidazolecarboxamide <= L-Glutamine + N-(5'-Phospho-D-1'-ribulosylformimino)-5-amino-1-(5''-phospho-D- ribosyl)-4-imidazolecarboxamide	R04558	Imidazole glycerol phosphate synthase amidotransferase subunit (EC 2.4.2.-)/ / Imidazole glycerol phosphate synthase cyclase subunit (EC 4.1.3.-)	Histidine Biosynthesis
rxn03175	N-(5'-Phospho-D-ribosylformimino)-5-amino-1-	Histidine metabolism	[c] : cpd02979 <==> cpd02991	5-(5-Phospho-D-ribosylaminoformimino)-1-(5-phosphoribosyl)- imidazole-4-carboxamide <=> N-(5'-Phospho-D-1'-ribulosylformimino)-5-amino-1-(5''-phospho-D- ribosyl)-4-imidazolecarboxamide	R04640	Phosphoribosylformimino-5-aminoimidazole carboxamide ribotide isomerase (EC 5.3.1.16)	Tryptophan synthesis/ / Histidine Biosynthesis	5.3.1.16/ swiss/ Q02131/ HIS4_LACLA
rxn09269lm		No Info
rxn01333	Sedoheptulose-7-phosphate:D-glyceraldehyde-3-phosphate	Pentose phosphate pathway	[c] : cpd00102 + cpd00238 <==> cpd00072 + cpd00236	D-Glyceraldehyde 3-phosphate + Sedoheptulose 7-phosphate <=> D-Fructose 6-phosphate + D-Erythrose 4-phosphate	R01827/ R07378	Transaldolase (EC 2.2.1.2)	Pentose phosphate pathway/ / Folate Biosynthesis	2.2.1.2
rxn01200	Sedoheptulose-7-phosphate:D-glyceraldehyde-3-phosphate	Pentose phosphate pathway/ Carbon fixation in photosynthetic organisms	[c] : cpd00102 + cpd00238 <==> cpd00101 + cpd00198	D-Glyceraldehyde 3-phosphate + Sedoheptulose 7-phosphate <=> D-Ribose 5-phosphate + D-Xylulose 5-phosphate	R07246/ R01641	Transketolase (EC 2.2.1.1)/ / Transketolase, N-terminal section (EC 2.2.1.1)/ / Transketolase, C-terminal section (EC 2.2.1.1)	Pentose phosphate pathway/ / Calvin-Benson cycle	2.2.1.1
rxn01116	D-Ribulose-5-phosphate 3-epimerase	Pentose phosphate pathway/ Pentose and glucuronate interconversions/ Carbon fixation in photosynthetic organisms	[c] : cpd00171 <==> cpd00198	D-Ribulose 5-phosphate <=> D-Xylulose 5-phosphate	R01529	Ribulose-phosphate 3-epimerase (EC 5.1.3.1)	Formaldehyde assimilation: Ribulose monophosphate pathway/ / Pentose phosphate pathway/ / 2-phosphoglycolate salvage/ / Calvin-Benson cycle	5.1.3.1
rxn02895	5-Phospho-D-ribosylamine:glycine ligase (ADP-forming)	Purine metabolism	[c] : cpd00002 + cpd00033 + cpd01982 --> cpd00008 + cpd00009 + cpd00067 + cpd02394	ATP + Glycine + 5-Phosphoribosylamine => ADP + Orthophosphate + H+ + 5'-Phosphoribosylglycinamide	R04144	Phosphoribosylamine--glycine ligase (EC 6.3.4.13)	De Novo Purine Biosynthesis	6.3.4.13
rxn02937	2-(Formamido)-N1-(5-phosphoribosyl)acetamidine cyclo-ligase	Purine metabolism	[c] : cpd00002 + cpd02826 <==> cpd00008 + cpd00009 + cpd00067 + cpd02140	ATP + 2-(Formamido)-N1-(5'-phosphoribosyl)acetamidine <=> ADP + Orthophosphate + H+ + Aminoimidazole ribotide	R04208	Phosphoribosylformylglycinamidine cyclo-ligase (EC 6.3.3.1)	De Novo Purine Biosynthesis/ / YgfZ	6.3.3.1
rxn03084	5'-Phosphoribosylformylglycinamide:L-glutamine amido-ligase	Purine metabolism	[c] : cpd00001 + cpd00002 + cpd00053 + cpd02678 --> cpd00008 + cpd00009 + cpd00023 + cpd00067 + cpd02826	H2O + ATP + L-Glutamine + 5'-Phosphoribosyl-N-formylglycinamide => ADP + Orthophosphate + L-Glutamate + H+ + 2-(Formamido)-N1-(5'-phosphoribosyl)acetamidine	R04463	Phosphoribosylformylglycinamidine synthase, PurS subunit (EC 6.3.5.3)/ / Phosphoribosylformylglycinamidine synthase, glutamine amidotransferase subunit (EC 6.3.5.3)/ / Phosphoribosylformylglycinamidine synthase, synthetase subunit (EC 6.3.5.3)	De Novo Purine Biosynthesis	6.3.5.3
rxn03136	1-(5'-Phosphoribosyl)-5-amino-4-(N-succinocarboxamide)-imidazole	Purine metabolism	[c] : cpd02921 <==> cpd00106 + cpd02851	1-(5-Phosphoribosyl)-4-(N-succinocarboxamide)-5-aminoimidazole <=> Fumarate + 1-(5'-Phosphoribosyl)-5-amino-4-imidazolecarboxamide	R04559	Adenylosuccinate lyase (EC 4.3.2.2)	De Novo Purine Biosynthesis/ / Purine conversions	4.3.2.2
rxn03147	1-(5-Phosphoribosyl)-5-amino-4-carboxyimidazole:L-aspartate ligase	Purine metabolism	[c] : cpd00002 + cpd00041 + cpd02893 --> cpd00008 + cpd00009 + (2) cpd00067 + cpd02921	ATP + L-Aspartate + 1-(5-Phospho-D-ribosyl)-5-amino-4-imidazolecarboxylate => ADP + Orthophosphate + (2) H+ + 1-(5-Phosphoribosyl)-4-(N-succinocarboxamide)-5-aminoimidazole	R04591	Phosphoribosylaminoimidazole-succinocarboxamide synthase (EC 6.3.2.6)	De Novo Purine Biosynthesis	6.3.2.6
rxn00790	5-Phosphoribosylamine:pyrophosphate phosphoribosyltransferase	Purine metabolism/ Glutamate metabolism	[c] : cpd00012 + cpd00023 + cpd01982 <==> cpd00001 + cpd00053 + cpd00103	Pyrophosphate + L-Glutamate + 5-Phosphoribosylamine <= H2O + L-Glutamine + 5-Phospho-alpha-D-ribose 1-diphosphate	R01072	Amidophosphoribosyltransferase (EC 2.4.2.14)	De Novo Purine Biosynthesis/ / YgfZ	2.4.2.14
rxn03004	10-Formyltetrahydrofolate:5'-phosphoribosylglycinamide	Purine metabolism/ One carbon pool by folate	[c] : cpd00201 + cpd02394 <==> cpd00067 + cpd00087 + cpd02678	10-Formyltetrahydrofolate + 5'-Phosphoribosylglycinamide <=> H+ + Tetrahydrofolate + 5'-Phosphoribosyl-N-formylglycinamide	R04325	Phosphoribosylglycinamide formyltransferase (EC 2.1.2.2)	De Novo Purine Biosynthesis/ / 5-FCL-like protein	2.1.2.2
rxn00527	L-Tyrosine:2-oxoglutarate aminotransferase	Tyrosine metabolism/ Phenylalanine, tyrosine and tryptophan biosynthesis/ Novobiocin biosynthesis/ Alkaloid biosynthesis I	[c] : cpd00024 + cpd00069 <==> cpd00023 + cpd00868	2-Oxoglutarate + L-Tyrosine <=> L-Glutamate + 3-(4-Hydroxyphenyl)pyruvate	R00734	Biosynthetic Aromatic amino acid aminotransferase alpha (EC 2.6.1.57)/ / Histidinol-phosphate aminotransferase (EC 2.6.1.9)/ / Aromatic amino acid aminotransferase gamma (EC 2.6.1.57)/ / Biosynthetic Aromatic amino acid aminotransferase beta (EC 2.6.1.57)	Glutamine, Glutamate, Aspartate and Asparagine Biosynthesis/ / Aminotransferases:Aromatic Pathway and More, A work in progress/ / Proline, 4-hydroxyproline uptake and utilization/ / Threonine and Homoserine Biosynthesis/ / Methionine Salvage/ / Phenylalanine and Tyrosine Branches from Chorismate/ / Homogentisate pathway of aromatic compound degradation/ / Histidine Biosynthesis	2.6.1.1/ 2.6.1.5/ 2.6.1.9/ 2.6.1.57/ 2.6.1.1 or 2.6.1.9
rxn01208	2-Oxo-4-methyl-3-carboxypentanoate decarboxylation	Valine, leucine and isoleucine biosynthesis	[c] : cpd00011 + cpd00200 <==> cpd00067 + cpd02605	CO2 + 4-Methyl-2-oxopentanoate <= H+ + (2S)-2-Isopropyl-3-oxosuccinate	R01652
rxn02789	2-Isopropylmalate hydro-lyase	Valine, leucine and isoleucine biosynthesis	[c] : cpd01646 <==> cpd00001 + cpd01710	(2S)-2-Isopropylmalate <=> H2O + 2-Isopropylmaleate	R03968	3-isopropylmalate dehydratase large subunit (EC 4.2.1.33)/ / 3-isopropylmalate dehydratase small subunit (EC 4.2.1.33)	Branched-Chain Amino Acid Biosynthesis/ / Leucine Biosynthesis	4.2.1.33
rxn02811	3-Isopropylmalate hydro-lyase	Valine, leucine and isoleucine biosynthesis	[c] : cpd02693 <==> cpd00001 + cpd01710	(2R,3S)-3-Isopropylmalate <=> H2O + 2-Isopropylmaleate	R04001	3-isopropylmalate dehydratase large subunit (EC 4.2.1.33)/ / 3-isopropylmalate dehydratase small subunit (EC 4.2.1.33)	Branched-Chain Amino Acid Biosynthesis/ / Leucine Biosynthesis	4.2.1.33
rxn03062	3-Isopropylmalate:NAD+ oxidoreductase	Valine, leucine and isoleucine biosynthesis	[c] : cpd00003 + cpd02693 <==> cpd00004 + cpd00067 + cpd02605	NAD+ + (2R,3S)-3-Isopropylmalate <=> NADH + H+ + (2S)-2-Isopropyl-3-oxosuccinate	R04426	3-isopropylmalate dehydrogenase (EC 1.1.1.85)	Branched-Chain Amino Acid Biosynthesis/ / Leucine Biosynthesis	1.1.1.85
rxn03194	(S)-2-Aceto-2-hydroxybutanoate pyruvate-lyase (carboxylating)	Valine, leucine and isoleucine biosynthesis	[c] : cpd00094 + cpd03049 <==> cpd00056 + cpd00498	2-Oxobutanoate + 2-(alpha-Hydroxyethyl)thiamine diphosphate <=> Thiamin diphosphate + 2-Aceto-2-hydroxybutanoate	R04673	Acetolactate synthase small subunit (EC 2.2.1.6), predicted, Archaeal type/ / Acetolactate synthase small subunit (EC 2.2.1.6), predicted/ / Acetolactate synthase small subunit (EC 2.2.1.6), Xanthomonadales type/ / Acetolactate synthase small subunit (EC 2.2.1.6), predicted, Archaeal type 2/ / Acetolactate synthase large subunit (EC 2.2.1.6)/ / Acetolactate synthase small subunit (EC 2.2.1.6)	Branched-Chain Amino Acid Biosynthesis/ / Acetoin, butanediol metabolism	2.2.1.6
rxn03435	(R)-2,3-Dihydroxy-3-methylpentanoate:NADP+ oxidoreductase	Valine, leucine and isoleucine biosynthesis	[c] : cpd00006 + cpd02535 <==> cpd00005 + cpd00067 + cpd10162	NADP+ + 2,3-Dihydroxy-3-methylpentanoate <=> NADPH + H+ + (R)-3-Hydroxy-3-methyl-2-oxopentanoate	R05068	Ketol-acid reductoisomerase (EC 1.1.1.86)	Branched-Chain Amino Acid Biosynthesis/ / Coenzyme A Biosynthesis	1.1.1.86
rxn03436	(S)-2-Aceto-2-hydroxybutanoate:NADP+ oxidoreductase (isomerizing)	Valine, leucine and isoleucine biosynthesis	[c] : cpd00498 <==> cpd10162	2-Aceto-2-hydroxybutanoate <=> (R)-3-Hydroxy-3-methyl-2-oxopentanoate	R05069	Ketol-acid reductoisomerase (EC 1.1.1.86)	Branched-Chain Amino Acid Biosynthesis/ / Coenzyme A Biosynthesis	1.1.1.86/ 5.4.99.3
rxn03437	(R)-2,3-Dihydroxy-3-methylpentanoate hydro-lyase	Valine, leucine and isoleucine biosynthesis	[c] : cpd02535 --> cpd00001 + cpd00508	2,3-Dihydroxy-3-methylpentanoate => H2O + (S)-3-Methyl-2-oxopentanoic acid	R05070	Dihydroxy-acid dehydratase (EC 4.2.1.9)	Branched-Chain Amino Acid Biosynthesis	4.2.1.9
rxn02185	2-Acetolactate pyruvate-lyase (carboxylating)	Valine, leucine and isoleucine biosynthesis/ Butanoate metabolism	[c] : cpd00056 + cpd00668 <==> cpd00020 + cpd03049	Thiamin diphosphate + 2-Acetolactate <=> Pyruvate + 2-(alpha-Hydroxyethyl)thiamine diphosphate	R03050/ R04672	Acetolactate synthase small subunit (EC 2.2.1.6), predicted, Archaeal type/ / Acetolactate synthase, catabolic (EC 2.2.1.6)/ / Acetolactate synthase small subunit (EC 2.2.1.6), predicted/ / Acetolactate synthase small subunit (EC 2.2.1.6), Xanthomonadales type/ / Acetolactate synthase small subunit (EC 2.2.1.6), predicted, Archaeal type 2/ / Acetolactate synthase large subunit (EC 2.2.1.6)/ / Ace…	Murein hydrolase regulation and cell death/ / Branched-Chain Amino Acid Biosynthesis/ / Acetoin, butanediol metabolism/ / Alpha-acetolactate operon	2.2.1.6
rxn00898	2,3-Dihydroxy-3-methylbutanoate hydro-lyase	Valine, leucine and isoleucine biosynthesis/ Pantothenate and CoA biosynthesis	[c] : cpd02498 --> cpd00001 + cpd00123	2,3-Dihydroxy-3-methylbutanoate => H2O + 3-Methyl-2-oxobutanoic acid	R01209/ R04441	Dihydroxy-acid dehydratase (EC 4.2.1.9)	Branched-Chain Amino Acid Biosynthesis	4.2.1.9
rxn00902	3-Carboxy-3-hydroxy-4-methylpentanoate 3-methyl-2-oxobutanoate-lyase	Valine, leucine and isoleucine biosynthesis/ Pyruvate metabolism	[c] : cpd00010 + cpd00067 + cpd01646 <==> cpd00001 + cpd00022 + cpd00123	CoA + H+ + (2S)-2-Isopropylmalate <= H2O + Acetyl-CoA + 3-Methyl-2-oxobutanoic acid	R01213	2-isopropylmalate synthase (EC 2.3.3.13)	Branched-Chain Amino Acid Biosynthesis/ / Leucine Biosynthesis	2.3.3.13/ 4.1.3.12
rxn00806	L-Leucine:2-oxoglutarate aminotransferase	Valine, leucine and isoleucine degradation/ Valine, leucine and isoleucine biosynthesis	[c] : cpd00024 + cpd00107 <==> cpd00023 + cpd00200	2-Oxoglutarate + L-Leucine <=> L-Glutamate + 4-Methyl-2-oxopentanoate	R01090	Branched-chain amino acid aminotransferase (EC 2.6.1.42)	Isoleucine degradation/ / Pyruvate Alanine Serine Interconversions/ / Alanine biosynthesis/ / Dehydrogenase complexes/ / Leucine Biosynthesis/ / Aminotransferases:Aromatic Pathway and More, A work in progress/ / Leucine Degradation and HMG-CoA Metabolism/ / Methionine Salvage/ / Branched-Chain Amino Acid Biosynthesis/ / Valine degradation	2.6.1.6/ 2.6.1.42/ 2.6.1.67
rxn01575	L-Isoleucine:2-oxoglutarate aminotransferase	Valine, leucine and isoleucine degradation/ Valine, leucine and isoleucine biosynthesis	[c] : cpd00024 + cpd00322 <==> cpd00023 + cpd00508	2-Oxoglutarate + L-Isoleucine <=> L-Glutamate + (S)-3-Methyl-2-oxopentanoic acid	R02199	Branched-chain amino acid aminotransferase (EC 2.6.1.42)	Isoleucine degradation/ / Pyruvate Alanine Serine Interconversions/ / Alanine biosynthesis/ / Dehydrogenase complexes/ / Leucine Biosynthesis/ / Aminotransferases:Aromatic Pathway and More, A work in progress/ / Leucine Degradation and HMG-CoA Metabolism/ / Methionine Salvage/ / Branched-Chain Amino Acid Biosynthesis/ / Valine degradation	2.6.1.42
rxn00903	L-Valine:2-oxoglutarate aminotransferase	Valine, leucine and isoleucine degradation/ Valine, leucine and isoleucine biosynthesis/ Pantothenate and CoA biosynthesis	[c] : cpd00024 + cpd00156 <==> cpd00023 + cpd00123	2-Oxoglutarate + L-Valine <=> L-Glutamate + 3-Methyl-2-oxobutanoic acid	R01214	Branched-chain amino acid aminotransferase (EC 2.6.1.42)	Isoleucine degradation/ / Pyruvate Alanine Serine Interconversions/ / Alanine biosynthesis/ / Dehydrogenase complexes/ / Leucine Biosynthesis/ / Aminotransferases:Aromatic Pathway and More, A work in progress/ / Leucine Degradation and HMG-CoA Metabolism/ / Methionine Salvage/ / Branched-Chain Amino Acid Biosynthesis/ / Valine degradation	2.6.1.6/ 2.6.1.42
rxn00812	D-Galactose:NADP+ 1-oxidoreductase		[c] : cpd00006 + cpd00108 <==> cpd00005 + cpd00067 + cpd01734	NADP+ + D-Galactose <=> NADPH + H+ + D-Galactono-1,5-lactone	R01096			1.1.1.120
rxn05319	H2Ot5		cpd00001[e] <==> cpd00001[c]	H2O[e] <= H2O
rxn05466	Ammonia transport via diffusion		cpd00013[e] <==> cpd00013[c]	NH3[e] <=> NH3		Ammonium transporter
rxn05467	CO2 transport via diffusion		cpd00011[e] <==> cpd00011[c]	CO2[e] <=> CO2
rxn05667	Urea transport via facilitate diffusion		cpd00073[e] <==> cpd00073[c]	Urea[e] <=> Urea		Eukaryotic-type low-affinity urea transporter/ / Urea channel UreI	Urea decomposition
rxn08088	1-octadecanoyl-sn-glycerol 3-phosphate O-acyltransferase (n-C18:0)		[c] : cpd15268 + cpd15329 --> cpd11493 + cpd15526	Octadecanoyl-ACP + 1-octadecanoyl-sn-glycerol 3-phosphate => Acyl-carrier protein + 1,2-dioctadecanoyl-sn-glycerol 3-phosphate		1-acyl-sn-glycerol-3-phosphate acyltransferase (EC 2.3.1.51)	Glycerolipid and Glycerophospholipid Metabolism in Bacteria	2.3.1.51
rxn08139	L-arabinose transport via ABC system (periplasm)		cpd00001[c] + cpd00002[c] + cpd00224[p] --> cpd00008[c] + cpd00009[c] + cpd00067[c] + cpd00224[c]	H2O + ATP + L-Arabinose[p] => ADP + Orthophosphate + H+ + L-Arabinose
rxn08808	Lysophospholipase L1 (2-acylglycerophosphoethanolamine, n-C18:0) (periplasm)		[c] : cpd00001 + cpd00067 + cpd12547 --> cpd00908 + cpd01080	H2O + H+ + 1-Acyl-sn-glycero-3-phosphoethanolamine => sn-glycero-3-Phosphoethanolamine + Octadecanoic acid		Lysophospholipase (EC 3.1.1.5)/ / Lysophospholipase L2 (EC 3.1.1.5)	Triacylglycerol metabolism	3.1.1.5
rxn08809	Lysophospholipase L1 (2-acylglycerophosphoethanolamine, n-C18:1) (periplasm)		[c] : cpd00001 + cpd12547 <==> cpd00067 + cpd00908 + cpd15269	H2O + 1-Acyl-sn-glycero-3-phosphoethanolamine <=> H+ + sn-glycero-3-Phosphoethanolamine + octadecenoate		Lysophospholipase (EC 3.1.1.5)/ / Lysophospholipase L2 (EC 3.1.1.5)	Triacylglycerol metabolism	3.1.1.5
rxn09449	fatty-acid--CoA ligase (octadecanoate)		[c] : cpd00002 + cpd00010 + cpd00067 + cpd01080 --> cpd00012 + cpd00018 + cpd00327	ATP + CoA + H+ + Octadecanoic acid => Pyrophosphate + AMP + Stearoyl-CoA		Long-chain-fatty-acid--CoA ligase (EC 6.2.1.3)	Leucine Degradation and HMG-CoA Metabolism/ / Biotin biosynthesis/ / n-Phenylalkanoic acid degradation/ / HMG CoA Synthesis/ / Unsaturated Fatty Acid Metabolism	6.2.1.3
rxn10213	stearoyl-1-acylglycerol-3-phosphate O-acyltransferase		[c] : cpd00327 + cpd15329 --> cpd00010 + cpd15526	Stearoyl-CoA + 1-octadecanoyl-sn-glycerol 3-phosphate => CoA + 1,2-dioctadecanoyl-sn-glycerol 3-phosphate		1-acyl-sn-glycerol-3-phosphate acyltransferase (EC 2.3.1.51)	Glycerolipid and Glycerophospholipid Metabolism in Bacteria	2.3.1.51
rxn10954	C180SN		[c] : (16) cpd00005 + (23) cpd00067 + cpd11488 + (7) cpd11492 --> (8) cpd00001 + (16) cpd00006 + (7) cpd00011 + (7) cpd11493 + cpd15268	(16) NADPH + (23) H+ + Acetoacetyl-[acp] + (7) Malonyl-[acyl-carrier protein] => (8) H2O + (16) NADP+ + (7) CO2 + (7) Acyl-carrier protein + Octadecanoyl-ACP

## Sheet: Essential
Reaction	Name	KeggMap	Equation	Note	KeggID	Roles	Subsystem	Enzyme
rxn03907	CTP: 2-C-Methyl-D-erythritol 4-phosphate cytidylyltransferase	Biosynthesis of steroids	[c] : cpd00052 + cpd08286 <==> cpd00012 + cpd08287	CTP + 2-C-Methyl-D-erythritol 4-phosphate <=> Pyrophosphate + 4-(Cytidine 5'-diphospho)-2-C-methyl-D-erythritol	R05633	2-C-methyl-D-erythritol 4-phosphate cytidylyltransferase (EC 2.7.7.60)	polyprenyl synthesis/ / Teichoic and lipoteichoic acids biosynthesis/ / Isoprenoid Biosynthesis/ / Nonmevalonate Branch of Isoprenoid Biosynthesis	2.7.7.60
rxn03908	ATP: 4-(Cytidine 5'-diphospho)-2-C-methyl-D-erythritol	Biosynthesis of steroids	[c] : cpd00002 + cpd08287 <==> cpd00008 + cpd08288	ATP + 4-(Cytidine 5'-diphospho)-2-C-methyl-D-erythritol <=> ADP + 2-Phospho-4-(cytidine 5'-diphospho)-2-C-methyl-D-erythritol	R05634	4-diphosphocytidyl-2-C-methyl-D-erythritol kinase (EC 2.7.1.148)	polyprenyl synthesis/ / Isoprenoid Biosynthesis/ / Nonmevalonate Branch of Isoprenoid Biosynthesis	2.7.1.148
rxn03909	1-Deoxy-D-xylulose-5-phosphate pyruvate-lyase (carboxylating)	Biosynthesis of steroids	[c] : cpd00020 + cpd00067 + cpd00102 --> cpd00011 + cpd08289	Pyruvate + H+ + D-Glyceraldehyde 3-phosphate => CO2 + 1-Deoxy-D-xylulose 5-phosphate	R05636	1-deoxy-D-xylulose 5-phosphate synthase (EC 2.2.1.7)	Pyridoxin (Vitamin B6) Biosynthesis/ / Isoprenoid Biosynthesis/ / Nonmevalonate Branch of Isoprenoid Biosynthesis	2.2.1.7
rxn03910	2-Phospho-4-(cytidine 5'-diphospho)-2-C-methyl-D-erythritol	Biosynthesis of steroids	[c] : cpd08288 <==> cpd00046 + cpd08301	2-Phospho-4-(cytidine 5'-diphospho)-2-C-methyl-D-erythritol <=> CMP + 2-C-Methyl-D-erythritol 2,4-cyclodiphosphate	R05637	2-C-methyl-D-erythritol 2,4-cyclodiphosphate synthase (EC 4.6.1.12)	polyprenyl synthesis/ / Isoprenoid Biosynthesis/ / Nonmevalonate Branch of Isoprenoid Biosynthesis	4.6.1.12
rxn03958	1-Deoxy-D-xylulose-5-phosphate isomeroreductase	Biosynthesis of steroids	[c] : cpd00006 + cpd08286 <==> cpd00005 + cpd00067 + cpd08289	NADP+ + 2-C-Methyl-D-erythritol 4-phosphate <=> NADPH + H+ + 1-Deoxy-D-xylulose 5-phosphate	R05688	1-deoxy-D-xylulose 5-phosphate reductoisomerase (EC 1.1.1.267)	polyprenyl synthesis/ / Isoprenoid Biosynthesis/ / Nonmevalonate Branch of Isoprenoid Biosynthesis	1.1.1.267
rxn01213	Dimethylallyl-diphosphate:isopentenyl-diphosphate	Biosynthesis of steroids/ Terpenoid biosynthesis	[c] : cpd00113 + cpd00202 --> cpd00012 + cpd00283	Isopentenyl diphosphate + Dimethylallyl diphosphate => Pyrophosphate + Geranyl diphosphate	R01658	Dimethylallyltransferase (EC 2.5.1.1)/ / Geranyltranstransferase (farnesyldiphosphate synthase) (EC 2.5.1.10)/ / Geranylgeranyl pyrophosphate synthetase (EC 2.5.1.29)/ / Octaprenyl-diphosphate synthase (EC 2.5.1.-)	Carotenoids/ / Isoprenoid Biosynthesis/ / Isoprenoid Biosynthesis: Interconversions/ / Archaeal lipids	2.5.1.1/ 2.5.1.10/ 2.5.1.29
rxn01466	Geranyl-diphosphate:isopentenyl-diphosphate geranyltrans-transferase	Biosynthesis of steroids/ Terpenoid biosynthesis	[c] : cpd00113 + cpd00283 --> cpd00012 + cpd00350	Isopentenyl diphosphate + Geranyl diphosphate => Pyrophosphate + trans,trans-Farnesyl diphosphate	R02003	Dimethylallyltransferase (EC 2.5.1.1)/ / Solanesyl diphosphate synthase (Sds) (EC 2.5.1.11)/ / Geranyltranstransferase (farnesyldiphosphate synthase) (EC 2.5.1.10)/ / Geranylgeranyl pyrophosphate synthetase (EC 2.5.1.29)/ / Octaprenyl-diphosphate synthase (EC 2.5.1.-)	Carotenoids/ / Isoprenoid Biosynthesis/ / Isoprenoid Biosynthesis: Interconversions/ / Archaeal lipids	2.5.1.1/ 2.5.1.10/ 2.5.1.29
rxn00441	2-Oxoglutarate:Thiamin diphosphate 2-oxidoreductase(decarboxylating	Citrate cycle (TCA cycle)	[c] : cpd00024 + cpd00056 + cpd00067 --> cpd00011 + cpd03189	2-Oxoglutarate + Thiamin diphosphate + H+ => CO2 + 3-Carboxy-1-hydroxypropyl-ThPP	R00621	2-oxoglutarate dehydrogenase E1 component (EC 1.2.4.2)	TCA Cycle/ / Dehydrogenase complexes	1.2.4.2
rxn01872	succinyl-CoA:enzyme N6-(dihydrolipoyl)lysine S-succinyltransferase	Citrate cycle (TCA cycle)	[c] : cpd00078 + cpd00449 <==> cpd00010 + cpd00860	Succinyl-CoA + Dihydrolipoamide <=> CoA + S-Succinyldihydrolipoamide	R02570	2-oxoglutarate dehydrogenase E2 component (EC 2.3.1.61)/ / Dihydrolipoamide succinyltransferase component (E2) of 2-oxoglutarate dehydrogenase complex (EC 2.3.1.61)	TCA Cycle/ / Lipoic acid metabolism/ / Dehydrogenase complexes	2.3.1.61
rxn02376	3-Carboxy-1-hydroxypropyl-ThPP:lipoamde	Citrate cycle (TCA cycle)	[c] : cpd00213 + cpd03189 <==> cpd00056 + cpd00860	Lipoamide + 3-Carboxy-1-hydroxypropyl-ThPP <=> Thiamin diphosphate + S-Succinyldihydrolipoamide	R03316	2-oxoglutarate dehydrogenase E1 component (EC 1.2.4.2)	TCA Cycle/ / Dehydrogenase complexes	1.2.4.2
rxn00285	Succinate:CoA ligase (ADP-forming)	Citrate cycle (TCA cycle)/ Propanoate metabolism/ Reductive carboxylate cycle (CO2 fixation)	[c] : cpd00002 + cpd00010 + cpd00036 <==> cpd00008 + cpd00009 + cpd00078	ATP + CoA + Succinate <=> ADP + Orthophosphate + Succinyl-CoA	R00405	Succinyl-CoA ligase [ADP-forming] alpha chain (EC 6.2.1.5)/ / Succinyl-CoA ligase [ADP-forming] beta chain (EC 6.2.1.5)	TCA Cycle/ / Serine-glyoxylate cycle/ / Dehydrogenase complexes	6.2.1.5/ 6.2.1.4
rxn00260	L-Aspartate:2-oxoglutarate aminotransferase	Glutamate metabolism/ Alanine and aspartate metabolism/ Carbon fixation in photosynthetic organisms	[c] : cpd00024 + cpd00041 <==> cpd00023 + cpd00032	2-Oxoglutarate + L-Aspartate <=> L-Glutamate + Oxaloacetate	R00355	Aspartate aminotransferase (EC 2.6.1.1)	Glutamine, Glutamate, Aspartate and Asparagine Biosynthesis/ / Aminotransferases:Aromatic Pathway and More, A work in progress/ / Proline, 4-hydroxyproline uptake and utilization/ / Threonine and Homoserine Biosynthesis/ / Methionine Salvage	2.6.1.1
rxn00086	glutathione:NADP+ oxidoreductase	Glutathione metabolism	[c] : cpd00006 + (2) cpd00042 <==> cpd00005 + cpd00067 + cpd00111	NADP+ + (2) Glutathione <=> NADPH + H+ + Glutathione disulfide	R00115	Glutathione reductase (EC 1.8.1.7)		1.8.1.7/ 1.6.4.2
rxn00599	Succinyl-CoA:glycine C-succinyl-transferase(decarboxylating)	Glycine, serine and threonine metabolism/ Porphyrin and chlorophyll metabolism	[c] : cpd00033 + cpd00067 + cpd00078 --> cpd00010 + cpd00011 + cpd00338	Glycine + H+ + Succinyl-CoA => CoA + CO2 + 5-Aminolevulinate	R00830	5-aminolevulinate synthase (EC 2.3.1.37)	Threonine degradation/ / Heme and Siroheme Biosynthesis	2.3.1.37
rxn01241	Dihydrolipoamide:NAD+ oxidoreductase	Glycolysis / Gluconeogenesis/ Citrate cycle (TCA cycle)/ Valine, leucine and isoleucine degradation/ Pyruvate metabolism	[c] : cpd00003 + cpd00449 <==> cpd00004 + cpd00067 + cpd00213	NAD+ + Dihydrolipoamide <=> NADH + H+ + Lipoamide	R07618/ R01698	Putative Dihydrolipoamide dehydrogenase (EC 1.8.1.4)/ / Dihydrolipoamide dehydrogenase (EC 1.8.1.4)/ / Dihydrolipoamide dehydrogenase of acetoin dehydrogenase (EC 1.8.1.4)/ / Dihydrolipoamide dehydrogenase of 2-oxoglutarate dehydrogenase (EC 1.8.1.4)/ / Dihydrolipoamide dehydrogenase of pyruvate dehydrogenase complex (EC 1.8.1.4)/ / Dihydrolipoamide dehydrogenase of branched-chain alpha-keto acid…	Isoleucine degradation/ / Pyruvate metabolism II: acetyl-CoA, acetogenesis from pyruvate/ / Photorespiration (oxidative C2 cycle)/ / Acetoin, butanediol metabolism/ / Dehydrogenase complexes/ / TCA Cycle/ / Leucine Degradation and HMG-CoA Metabolism/ / Valine degradation/ / Glycine cleavage system	1.8.1.4
rxn06874	reduced ferredoxin:dinitrogen oxidoreductase (ATP-hydrolysing)	Nitrogen metabolism	[c] : (16) cpd00001 + (16) cpd00002 + cpd00528 + (8) cpd11620 <==> (16) cpd00008 + (16) cpd00009 + (2) cpd00013 + (6) cpd00067 + (8) cpd11621 + cpd11640	(16) H2O + (16) ATP + Nitrogen + (8) Reduced ferredoxin <=> (16) ADP + (16) Orthophosphate + (2) NH3 + (6) H+ + (8) Oxidized ferredoxin + Hydrogen	R05185	Nitrogenase (vanadium-iron) beta chain (EC 1.18.6.1)/ / Nitrogenase (vanadium-iron) delta chain (EC 1.18.6.1)/ / Nitrogenase (molybdenum-iron) alpha chain (EC 1.18.6.1)/ / Nitrogenase (iron-iron) alpha chain (EC 1.18.6.1)/ / Nitrogenase (iron-iron) reductase and maturation protein AnfH/ / Nitrogenase (iron-iron) beta chain (EC 1.18.6.1)/ / Nitrogenase (vanadium-iron) alpha chain (EC 1.18.6.1)/ / …		1.18.6.1
rxnGFTPcpd00528		No Info
rxnGFTPcpd00635		No Info
rxnGFTPcpd00919		No Info
rxnGFTPcpd11640		No Info
rxnNifS		No Info
rxnNifU		No Info
rxnSymCof		No Info
symbiosis		No Info
rxn00770	ATP:D-ribose-5-phosphate pyrophosphotransferase	Pentose phosphate pathway/ Purine metabolism	[c] : cpd00002 + cpd00101 <==> cpd00018 + cpd00103	ATP + D-Ribose 5-phosphate <=> AMP + 5-Phospho-alpha-D-ribose 1-diphosphate	R01049	Ribose-phosphate pyrophosphokinase (EC 2.7.6.1)	De Novo Purine Biosynthesis/ / YgfZ/ / Pentose phosphate pathway	2.7.6.1
rxn00029	5-Aminolevulinate hydro-lyase(adding 5-aminolevulinate and	Porphyrin and chlorophyll metabolism	[c] : (2) cpd00338 --> (2) cpd00001 + cpd00067 + cpd00689	(2) 5-Aminolevulinate => (2) H2O + H+ + Porphobilinogen	R00036	Porphobilinogen synthase (EC 4.2.1.24)	Heme and Siroheme Biosynthesis	4.2.1.24
rxn00060	Porphobilinogen ammonia-lyase (polymerizing)	Porphyrin and chlorophyll metabolism	[c] : cpd00001 + (4) cpd00689 --> (4) cpd00013 + cpd00755	H2O + (4) Porphobilinogen => (4) NH3 + Hydroxymethylbilane	R00084	Porphobilinogen deaminase (EC 2.5.1.61)	Heme and Siroheme Biosynthesis	2.5.1.61/ 4.3.1.8
rxn00224	Protoporphyrin ferro-lyase	Porphyrin and chlorophyll metabolism	[c] : cpd01476 + cpd10515 <==> cpd00028 + (2) cpd00067	Protoporphyrin + Fe2+ <=> Heme + (2) H+	R00310	Ferrochelatase, protoheme ferro-lyase (EC 4.99.1.1)	Heme and Siroheme Biosynthesis	4.99.1.1
rxn02264	Hydroxymethylbilane hydro-lyase(cyclizing)	Porphyrin and chlorophyll metabolism	[c] : cpd00755 <==> cpd00001 + cpd00774	Hydroxymethylbilane <=> H2O + Uroporphyrinogen III	R03165	Uroporphyrinogen-III synthase (EC 4.2.1.75)	Heme and Siroheme Biosynthesis	4.2.1.75
rxn02288	Uroporphyrinogen-III carboxy-lyase	Porphyrin and chlorophyll metabolism	[c] : (4) cpd00067 + cpd00774 <==> (4) cpd00011 + cpd02083	(4) H+ + Uroporphyrinogen III <=> (4) CO2 + Coproporphyrinogen III	R03197	Uroporphyrinogen III decarboxylase (EC 4.1.1.37)	Heme and Siroheme Biosynthesis	4.1.1.37
rxn02303	Coproporphyrinogen:oxygen oxidoreductase(decarboxylating)	Porphyrin and chlorophyll metabolism	[c] : cpd00007 + (2) cpd00067 + cpd02083 <==> (2) cpd00001 + (2) cpd00011 + cpd00791	Oxygen + (2) H+ + Coproporphyrinogen III <=> (2) H2O + (2) CO2 + Protoporphyrinogen IX	R03220	Putative coproporphyrinogen III oxidase of BS HemN-type, oxygen-independent (EC 1.3.99.22), in heat shock gene cluster/ / Coproporphyrinogen III oxidase, aerobic (EC 1.3.3.3)	Heme and Siroheme Biosynthesis	1.3.3.3
rxn02304	Protoporphyrinogen-IX:oxygen oxidoreductase	Porphyrin and chlorophyll metabolism	[c] : (3) cpd00007 + (2) cpd00791 <==> (6) cpd00001 + (2) cpd01476	(3) Oxygen + (2) Protoporphyrinogen IX <=> (6) H2O + (2) Protoporphyrin	R03222	Protoporphyrinogen IX oxidase, aerobic (EC 1.3.3.4)	Heme and Siroheme Biosynthesis	1.3.3.4
rxn08194	cob(I)alamin adenosyltransferase	Porphyrin and chlorophyll metabolism	[c] : cpd00002 + cpd00635 <==> cpd00166 + cpd00421	ATP + Cob(I)alamin <=> Cobamide coenzyme + Triphosphate	R01492	Cob(I)alamin adenosyltransferase PduO (EC 2.5.1.17)/ / Cob(I)alamin adenosyltransferase (EC 2.5.1.17)	Glycerol fermenation to 1,3-propanediol/ / Propanediol utilization/ / Cobalamin synthesis/ / Coenzyme B12 biosynthesis	2.5.1.17
rxn01637	N2-Acetyl-L-ornithine:2-oxoglutarate aminotransferase	Urea cycle and metabolism of amino groups	[c] : cpd00024 + cpd00342 <==> cpd00023 + cpd00918	2-Oxoglutarate + N-Acetylornithine <=> L-Glutamate + N-Acetyl-L-glutamate 5-semialdehyde	R02283	Acetylornithine aminotransferase 1 (EC 2.6.1.11)/ / Acetylornithine aminotransferase (EC 2.6.1.11)	Arginine Biosynthesis/ / Arginine Biosynthesis extended	2.6.1.11
rxn01917	ATP:N-acetyl-L-glutamate 5-phosphotransferase	Urea cycle and metabolism of amino groups	[c] : cpd00002 + cpd00067 + cpd00477 <==> cpd00008 + cpd02552	ATP + H+ + N-Acetyl-L-glutamate <=> ADP + N-Acetyl-L-glutamate 5-phosphate	R02649	Acetylglutamate kinase (EC 2.7.2.8)	Arginine Biosynthesis/ / Arginine Biosynthesis extended	2.7.2.8
rxn02465	N-Acetyl-L-glutamate-5-semialdehyde:NADP+ 5-oxidoreductase	Urea cycle and metabolism of amino groups	[c] : cpd00006 + cpd00009 + cpd00918 <==> cpd00005 + cpd02552	NADP+ + Orthophosphate + N-Acetyl-L-glutamate 5-semialdehyde <= NADPH + N-Acetyl-L-glutamate 5-phosphate	R03443	N-acetyl-gamma-glutamyl-phosphate reductase (EC 1.2.1.38)	Arginine Biosynthesis/ / Arginine Biosynthesis extended	1.2.1.38
rxn00802	N-(L-Argininosuccinate) arginie-lyase	Urea cycle and metabolism of amino groups/ Alanine and aspartate metabolism/ Arginine and proline metabolism	[c] : cpd02152 <==> cpd00051 + cpd00106	N-(L-Arginino)succinate <=> L-Arginine + Fumarate	R01086	Argininosuccinate lyase (EC 4.3.2.1)	Arginine Biosynthesis/ / Arginine Biosynthesis extended	4.3.2.1
rxn01434	L-Citrulline:L-aspartate ligase (AMP-forming)	Urea cycle and metabolism of amino groups/ Alanine and aspartate metabolism/ Arginine and proline metabolism	[c] : cpd00002 + cpd00041 + cpd00274 <==> cpd00012 + cpd00018 + cpd02152	ATP + L-Aspartate + L-Citrulline <=> Pyrophosphate + AMP + N-(L-Arginino)succinate	R01954	Argininosuccinate synthase (EC 6.3.4.5)	Arginine Biosynthesis/ / Arginine Biosynthesis extended	6.3.4.5
rxn01019	Carbamoyl-phosphate:L-ornithine carbamoyltransferase	Urea cycle and metabolism of amino groups/ Arginine and proline metabolism	[c] : cpd00064 + cpd00146 <==> cpd00009 + (2) cpd00067 + cpd00274	L-Ornithine + Carbamoyl phosphate <=> Orthophosphate + (2) H+ + L-Citrulline	R01398	Ornithine carbamoyltransferase (EC 2.1.3.3)	Arginine Deiminase Pathway/ / Arginine Biosynthesis/ / Arginine and Ornithine Degradation/ / Arginine Biosynthesis extended	2.1.3.3
rxn01331	D-erythrose 4-phosphate:NAD+ oxidoreductase	Vitamin B6 metabolism	[c] : cpd00001 + cpd00003 + cpd00236 <==> cpd00004 + (2) cpd00067 + cpd02147	H2O + NAD+ + D-Erythrose 4-phosphate <=> NADH + (2) H+ + 4-Phospho-D-erythronate	R01825	D-erythrose-4-phosphate dehydrogenase (EC 1.2.1.72)/ / NAD-dependent glyceraldehyde-3-phosphate dehydrogenase (EC 1.2.1.12)	Pyridoxin (Vitamin B6) Biosynthesis/ / Redox-dependent regulation of nucleus processes/ / Glycolysis and Gluconeogenesis/ / Entner-Doudoroff Pathway/ / Calvin-Benson cycle	1.2.1.72
rxn01396	ATP:pyridoxal 5'-phosphotransferase	Vitamin B6 metabolism	[c] : cpd00002 + cpd00263 <==> cpd00008 + cpd00478	ATP + Pyridoxine <=> ADP + Pyridoxine phosphate	R01909	Pyridoxal kinase (EC 2.7.1.35)	Pyridoxin (Vitamin B6) Biosynthesis	2.7.1.35
rxn02939	4-phospho-D-erythronate:NAD+ 2-oxidoreductase	Vitamin B6 metabolism	[c] : cpd00003 + cpd02147 <==> cpd00004 + cpd00067 + cpd03606	NAD+ + 4-Phospho-D-erythronate <=> NADH + H+ + 2-Oxo-3-hydroxy-4-phosphobutanoate	R04210	Erythronate-4-phosphate dehydrogenase (EC 1.1.1.290)	Pyridoxin (Vitamin B6) Biosynthesis	1.1.1.290
rxn03445	O-Phospho-4-hydroxy-L-threonine:2-oxoglutarate aminotransferase	Vitamin B6 metabolism	[c] : cpd00024 + cpd03607 <==> cpd00023 + cpd03606	2-Oxoglutarate + O-Phospho-4-hydroxy-L-threonine <=> L-Glutamate + 2-Oxo-3-hydroxy-4-phosphobutanoate	R05085	Phosphoserine aminotransferase (EC 2.6.1.52)	Aminotransferases:Aromatic Pathway and More, A work in progress/ / Pyridoxin (Vitamin B6) Biosynthesis/ / Serine Biosynthesis/ / Glycine and Serine Utilization	2.6.1.52
rxn03951	NAD-dependent threonine 4-phosphate dehydrogenase	Vitamin B6 metabolism	[c] : cpd00003 + cpd03607 <==> cpd00004 + cpd00067 + cpd04539	NAD+ + O-Phospho-4-hydroxy-L-threonine <=> NADH + H+ + 2-Amino-3-oxo-4-phosphonooxybutyrate	R05681	4-hydroxythreonine-4-phosphate dehydrogenase (EC 1.1.1.262)	Pyridoxin (Vitamin B6) Biosynthesis	1.1.1.262
rxn04070	pyridoxine 5'-phosphate synthase	Vitamin B6 metabolism	[c] : cpd08289 + cpd08449 --> (2) cpd00001 + cpd00009 + (2) cpd00067 + cpd00478	1-Deoxy-D-xylulose 5-phosphate + 3-Amino-2-oxopropyl phosphate => (2) H2O + Orthophosphate + (2) H+ + Pyridoxine phosphate	R05838	Pyridoxine 5'-phosphate synthase (EC 2.6.99.2)	Pyridoxin (Vitamin B6) Biosynthesis	2.6.99.2
rxn05116		Vitamin B6 metabolism	[c] : cpd00067 + cpd04539 --> cpd00011 + cpd08449	H+ + 2-Amino-3-oxo-4-phosphonooxybutyrate => CO2 + 3-Amino-2-oxopropyl phosphate	R07406
rxn05146	L-Glutamate-ABC transport		cpd00001[c] + cpd00002[c] + cpd00023[e] --> cpd00008[c] + cpd00009[c] + cpd00023[c] + cpd00067[c]	H2O + ATP + L-Glutamate[e] => ADP + Orthophosphate + L-Glutamate + H+		Glutamate Aspartate transport system permease protein GltJ (TC 3.A.1.3.4)/ / Glutamate ABC transporter, periplasmic glutamine-binding protein/ / Glutamate Aspartate transport ATP-binding protein GltL (TC 3.A.1.3.4)/ / Glutamate Aspartate transport system permease protein GltK (TC 3.A.1.3.4)/ / Glutamate Aspartate periplasmic binding protein precursor GltI (TC 3.A.1.3.4)	ABC transporter glutamate aspartate (TC 3.A.1.3.4)
rxn05293	MECDPDH		[c] : cpd00004 + cpd00067 + cpd08301 --> cpd00001 + cpd00003 + cpd08615	NADH + H+ + 2-C-Methyl-D-erythritol 2,4-cyclodiphosphate => H2O + NAD+ + 1-Hydroxy-2-methyl-2-butenyl 4-diphosphate		1-hydroxy-2-methyl-2-(E)-butenyl 4-diphosphate synthase (EC 1.17.7.1)	Isoprenoid Biosynthesis/ / Nonmevalonate Branch of Isoprenoid Biosynthesis
rxn05555	iron (II) transport via ABC system		cpd00001[c] + cpd00002[c] + cpd10515[e] --> cpd00008[c] + cpd00009[c] + cpd00067[c] + cpd10515[c]	H2O + ATP + Fe2+[e] => ADP + Orthophosphate + H+ + Fe2+		Similar to ferrous iron transporter protein B/ / Ferrous iron transport protein B/ / component of iron-uptake system	Campylobacter Iron Metabolism/ / Transport of Iron/ / Iron acquisition in Vibrio
rxn05616	magnesium transport in/out via permease (no H+)		cpd00254[c] <==> cpd00254[e]	Magnesium <= Magnesium[e]		Magnesium transporter/ / Magnesium and cobalt transport protein CorA	Campylobacter Iron Metabolism	TC-1.A.35/ 1.A.35
rxn05619	molybdate transport via ABC system		cpd00001[c] + cpd00002[c] + cpd11574[e] --> cpd00008[c] + cpd00009[c] + cpd00067[c] + cpd11574[c]	H2O + ATP + Molybdate[e] => ADP + Orthophosphate + H+ + Molybdate		Molybdenum transport ATP-binding protein ModC (TC 3.A.1.8.1)/ / Predicted molybdate-responsive regulator YvgK in bacilli/ / Molybdenum transport system permease protein ModB (TC 3.A.1.8.1)/ / Molybdenum ABC transporter, periplasmic molybdenum-binding protein ModA (TC 3.A.1.8.1)		TC-3.A.1.8/ 3.A.1.8
rxn05937	Ferredoxin:NADP+ oxidoreductase		[c] : cpd00006 + cpd00067 + cpd11620 <==> cpd00005 + cpd11621	NADP+ + H+ + Reduced ferredoxin <=> NADPH + Oxidized ferredoxin	R01195	Ferredoxin--NADP(+) reductase, actinobacterial (eukaryote-like) type (EC 1.18.1.2)/ / Ferredoxin--NADP(+) reductase (EC 1.18.1.2)	Inorganic Sulfur Assimilation/ / Sulfate assimilation	1.18.1.2
rxn08392	enoyl-[acyl-carrier-protein] reductase (NADH) (n-C16:0)		[c] : cpd00004 + cpd00067 + cpd11477 --> cpd00003 + cpd15277	NADH + H+ + trans-Hexadec-2-enoyl-[acp] => NAD+ + Palmitoyl-ACP				1.3.1.9
rxn08707	Heme O synthase		[c] : cpd00001 + cpd00028 + cpd00350 <==> cpd00012 + cpd11313	H2O + Heme + trans,trans-Farnesyl diphosphate <=> Pyrophosphate + Heme O		Heme O synthase, protoheme IX farnesyltransferase (EC 2.5.1.-) COX10-CtaB		2.5.1.-

## Sheet: NonEssential
Reaction	Name	KeggMap	Equation	Note	KeggID	Roles	Subsystem	Enzyme
rxn06300	L-Alanine:tRNA(Ala) ligase (AMP-forming)	Alanine and aspartate metabolism/ Aminoacyl-tRNA biosynthesis	[c] : cpd00002 + cpd00035 + cpd00067 + cpd11906 --> cpd00012 + cpd00018 + cpd11770	ATP + L-Alanine + H+ + tRNA(Ala) => Pyrophosphate + AMP + L-Alanyl-tRNA	R03038		tRNA aminoacylation	6.1.1.7
rxn06433	L-Aspartate:tRNAAsp ligase (AMP-forming)	Alanine and aspartate metabolism/ Aminoacyl-tRNA biosynthesis	[c] : cpd00002 + cpd00041 + cpd11908 <==> cpd00012 + cpd00018 + cpd12829	ATP + L-Aspartate + tRNA(Asn) <=> Pyrophosphate + AMP + L-Aspartyl-tRNA(Asn)	R03647			6.1.1.23
rxn06936	L-Aspartate:tRNA(Asp) ligase (AMP-forming)	Alanine and aspartate metabolism/ Aminoacyl-tRNA biosynthesis	[c] : cpd00002 + cpd00041 + cpd00067 + cpd11909 --> cpd00012 + cpd00018 + cpd12226	ATP + L-Aspartate + H+ + tRNA(Asp) => Pyrophosphate + AMP + L-Aspartyl-tRNA(Asp)	R05577		Asp-tRNA(Asn) transamidation/ / tRNA aminoacylation	6.1.1.12/ 6.1.1.23
rxn11595	Asp-tRNA(Asn):L-glutamine amido-ligase (ADP-forming)	Alanine and aspartate metabolism/ Aminoacyl-tRNA biosynthesis	[c] : cpd00008 + cpd00009 + cpd00023 + cpd12313 <==> cpd00001 + cpd00002 + cpd00053 + cpd12829	ADP + Orthophosphate + L-Glutamate + L-Asparaginyl-tRNA(Asn) <=> H2O + ATP + L-Glutamine + L-Aspartyl-tRNA(Asn)	R04212			6.3.5.6
rxn00416	L-aspartate:L-glutamine amido-ligase (AMP-forming)	Alanine and aspartate metabolism/ Nitrogen metabolism	[c] : cpd00001 + cpd00002 + cpd00041 + cpd00053 --> cpd00012 + cpd00018 + cpd00023 + cpd00132	H2O + ATP + L-Aspartate + L-Glutamine => Pyrophosphate + AMP + L-Glutamate + L-Asparagine	R00578	Asparagine synthetase [glutamine-hydrolyzing] (EC 6.3.5.4)	Glutamine, Glutamate, Aspartate and Asparagine Biosynthesis/ / Cyanophycin Metabolism	6.3.5.4
rxn00293	UTP:N-acetyl-alpha-D-glucosamine-1-phosphate uridylyltransferase	Aminosugars metabolism	[c] : cpd00062 + cpd02611 <==> cpd00012 + cpd00037	UTP + N-Acetyl-D-glucosamine 1-phosphate <=> Pyrophosphate + UDP-N-acetyl-D-glucosamine	R00416/ R00415	Glucosamine-1-phosphate N-acetyltransferase (EC 2.3.1.157)/ / N-acetylglucosamine-1-phosphate uridyltransferase eukaryotic (EC 2.7.7.23)/ / N-acetylglucosamine-1-phosphate uridyltransferase (EC 2.7.7.23)	Iojap/ / Sialic Acid Metabolism	2.7.7.23
rxn00461	Phosphoenolpyruvate:UDP-N-acetyl-D-glucosamine	Aminosugars metabolism	[c] : cpd00037 + cpd00061 <==> cpd00009 + cpd00067 + cpd02820	UDP-N-acetyl-D-glucosamine + Phosphoenolpyruvate <=> Orthophosphate + H+ + UDP-N-acetyl-3-(1-carboxyvinyl)-D-glucosamine	R00660	UDP-N-acetylglucosamine 1-carboxyvinyltransferase (EC 2.5.1.7)		2.5.1.7
rxn01485	D-Glucosamine 1-phosphate 1,6-phosphomutase	Aminosugars metabolism	[c] : cpd03671 <==> cpd00288	alpha-D-Glucosamine 1-phosphate <=> D-Glucosamine 6-phosphate	R02060	Phosphoglucosamine mutase (EC 5.4.2.10)	Sialic Acid Metabolism	5.4.2.10/ 5.4.2.2
rxn02285	UDP-N-acetylmuramate:NADP+ oxidoreductase	Aminosugars metabolism	[c] : cpd00006 + cpd00773 <==> cpd00005 + cpd00067 + cpd02820	NADP+ + UDP-N-acetylmuramate <= NADPH + H+ + UDP-N-acetyl-3-(1-carboxyvinyl)-D-glucosamine	R03192	UDP-N-acetylenolpyruvoylglucosamine reductase (EC 1.1.1.158)		1.1.1.158
rxn03638	Acetyl-CoA:D-glucosamine-1-phosphate N-acetyltransferase	Aminosugars metabolism	[c] : cpd00022 + cpd03671 --> cpd00010 + cpd00067 + cpd02611	Acetyl-CoA + alpha-D-Glucosamine 1-phosphate => CoA + H+ + N-Acetyl-D-glucosamine 1-phosphate	R05332	Glucosamine-1-phosphate N-acetyltransferase (EC 2.3.1.157)/ / N-acetylglucosamine-1-phosphate uridyltransferase (EC 2.7.7.23)	Iojap/ / Sialic Acid Metabolism	2.3.1.157/ 2.3.1.4
rxn06432	L-Arginine:tRNA(Arg) ligase (AMP-forming)	Arginine and proline metabolism/ Aminoacyl-tRNA biosynthesis	[c] : cpd00002 + cpd00051 + cpd00067 + cpd11907 --> cpd00012 + cpd00018 + cpd12036	ATP + L-Arginine + H+ + tRNA(Arg) => Pyrophosphate + AMP + L-Arginyl-tRNA(Arg)	R03646		tRNA aminoacylation	6.1.1.19
rxn06445	L-Proline:tRNA(Pro) ligase (AMP-forming)	Arginine and proline metabolism/ Aminoacyl-tRNA biosynthesis	[c] : cpd00002 + cpd00067 + cpd00129 + cpd11920 --> cpd00012 + cpd00018 + cpd12164	ATP + H+ + L-Proline + tRNA(Pro) => Pyrophosphate + AMP + L-Prolyl-tRNA(Pro)	R03661			6.1.1.15
rxn01791	(R)-Pantoate:beta-alanine ligase (AMP-forming)	beta-Alanine metabolism/ Pantothenate and CoA biosynthesis	[c] : cpd00002 + cpd00085 + cpd00408 --> cpd00012 + cpd00018 + cpd00644	ATP + beta-Alanine + (R)-Pantoate => Pyrophosphate + AMP + Pantothenate	R02473	Pantoate--beta-alanine ligase (EC 6.3.2.1)	Coenzyme A Biosynthesis	6.3.2.1
rxn06435	L-Cysteine:tRNA(Cys) ligase (AMP-forming)	Cysteine metabolism/ Aminoacyl-tRNA biosynthesis	[c] : cpd00002 + cpd00067 + cpd00084 + cpd11910 --> cpd00012 + cpd00018 + cpd12255	ATP + H+ + L-Cysteine + tRNA(Cys) => Pyrophosphate + AMP + L-Cysteinyl-tRNA(Cys)	R03650		tRNA aminoacylation	6.1.1.16
rxn00851	D-AlanineD-Alanine ligase (ADP-forming)	D-Alanine metabolism/ Peptidoglycan biosynthesis	[c] : cpd00002 + (2) cpd00117 --> cpd00008 + cpd00009 + cpd00067 + cpd00731	ATP + (2) D-Alanine => ADP + Orthophosphate + H+ + D-Alanyl-D-alanine	R01150	D-alanine--D-alanine ligase A (EC 6.3.2.4)/ / D-alanine--D-alanine ligase (EC 6.3.2.4)/ / D-alanine--D-alanine ligase B (EC 6.3.2.4)		6.3.2.4
rxn02008	UDP-N-acetylmuramoyl-L-alanine:D-glutamate ligase(ADP-forming)	D-Glutamine and D-glutamate metabolism/ Peptidoglycan biosynthesis	[c] : cpd00002 + cpd00186 + cpd00890 --> cpd00008 + cpd00009 + cpd00067 + cpd00525	ATP + D-Glutamate + UDP-N-acetylmuramoyl-L-alanine => ADP + Orthophosphate + H+ + UDP-N-acetylmuramoyl-L-alanyl-D-glutamate	R02783	UDP-N-acetylmuramoylalanine--D-glutamate ligase (EC 6.3.2.9)		6.3.2.9
rxn02286	UDP-N-acetylmuramate:L-alanine ligase (ADP-forming)	D-Glutamine and D-glutamate metabolism/ Peptidoglycan biosynthesis	[c] : cpd00002 + cpd00035 + cpd00773 --> cpd00008 + cpd00009 + cpd00067 + cpd00890	ATP + L-Alanine + UDP-N-acetylmuramate => ADP + Orthophosphate + H+ + UDP-N-acetylmuramoyl-L-alanine	R03193	UDP-N-acetylmuramate--alanine ligase (EC 6.3.2.8)		6.3.2.8
rxn00214	UDPglucose 4-epimerase	Galactose metabolism/ Nucleotide sugars metabolism	[c] : cpd00026 <==> cpd00043	UDP-glucose <=> UDP-D-galactose	R00291	UDP-glucose 4-epimerase (EC 5.1.3.2)	Rhamnose containing glycans/ / N-linked Glycosylation in Bacteria/ / Lactose and Galactose Uptake and Utilization/ / linker unit-arabinogalactan synthesis	5.1.3.2
rxn06436	L-Glutamate:tRNA(Gln) ligase (AMP-forming)	Glutamate metabolism/ Aminoacyl-tRNA biosynthesis	[c] : cpd00002 + cpd00023 + cpd11911 <==> cpd00012 + cpd00018 + cpd12828	ATP + L-Glutamate + tRNA(Gln) <=> Pyrophosphate + AMP + L-Glutamyl-tRNA(Gln)	R03651			6.1.1.24
rxn10534	glutamyl-tRNA(Gln) amidotransferase	Glutamate metabolism/ Aminoacyl-tRNA biosynthesis	[c] : cpd00001 + cpd00002 + cpd00053 + cpd12828 <==> cpd00008 + cpd00009 + cpd00023 + cpd00067 + cpd12060	H2O + ATP + L-Glutamine + L-Glutamyl-tRNA(Gln) <=> ADP + Orthophosphate + L-Glutamate + H+ + Glutaminyl-tRNA	R03905
rxn00555	L-Glutamine:D-fructose-6-phosphate aminotransferase (hexose	Glutamate metabolism/ Aminosugars metabolism	[c] : cpd00053 + cpd00072 <==> cpd00023 + cpd00288	L-Glutamine + D-Fructose 6-phosphate <=> L-Glutamate + D-Glucosamine 6-phosphate	R00768	Glucosamine--fructose-6-phosphate aminotransferase [isomerizing] (EC 2.6.1.16)	Formaldehyde assimilation: Ribulose monophosphate pathway/ / Sialic Acid Metabolism	2.6.1.16
rxn06937	L-Glutamate:tRNA(Glu) ligase (AMP-forming)	Glutamate metabolism/ Porphyrin and chlorophyll metabolism/ Aminoacyl-tRNA biosynthesis	[c] : cpd00002 + cpd00023 + cpd00067 + cpd11912 --> cpd00012 + cpd00018 + cpd12227	ATP + L-Glutamate + H+ + tRNA(Glu) => Pyrophosphate + AMP + L-Glutamyl-tRNA(Glu)	R05578	Glutamyl-tRNA synthetase (EC 6.1.1.17)	Glu-tRNA(Gln) transamidation/ / tRNA aminoacylation/ / Heme and Siroheme Biosynthesis	6.1.1.17/ 6.1.1.24
rxn06438	Glycine:tRNA(Gly) ligase (AMP-forming)	Glycine, serine and threonine metabolism/ Aminoacyl-tRNA biosynthesis	[c] : cpd00002 + cpd00033 + cpd00067 + cpd11913 --> cpd00012 + cpd00018 + cpd12100	ATP + Glycine + H+ + tRNA(Gly) => Pyrophosphate + AMP + Glycyl-tRNA(Gly)	R03654		tRNA aminoacylation	6.1.1.14
rxn06446	L-Serine:tRNA(Ser) ligase (AMP-forming)	Glycine, serine and threonine metabolism/ Aminoacyl-tRNA biosynthesis	[c] : cpd00002 + cpd00054 + cpd11921 --> cpd00012 + cpd00018 + cpd12132	ATP + L-Serine + tRNA(Ser) => Pyrophosphate + AMP + L-Seryl-tRNA(Ser)	R03662		tRNA aminoacylation/ / Selenocysteine metabolism/ / Glycine and Serine Utilization	6.1.1.11
rxn06447	L-Threonine:tRNA(Thr) ligase (AMP-forming)	Glycine, serine and threonine metabolism/ Aminoacyl-tRNA biosynthesis	[c] : cpd00002 + cpd00161 + cpd11922 --> cpd00012 + cpd00018 + cpd12229	ATP + L-Threonine + tRNA(Thr) => Pyrophosphate + AMP + L-Threonyl-tRNA(Thr)	R03663		tRNA aminoacylation	6.1.1.3
rxn00337	ATP:L-aspartate 4-phosphotransferase	Glycine, serine and threonine metabolism/ Lysine biosynthesis	[c] : cpd00002 + cpd00041 + cpd00067 <==> cpd00008 + cpd01977	ATP + L-Aspartate + H+ <=> ADP + 4-Phospho-L-aspartate	R00480	Aspartokinase (EC 2.7.2.4)	Threonine and Homoserine Biosynthesis/ / Lysine Biosynthesis DAP Pathway	2.7.2.4
rxn01643	L-Aspartate-4-semialdehyde:NADP+ oxidoreductase (phosphorylating)	Glycine, serine and threonine metabolism/ Lysine biosynthesis	[c] : cpd00006 + cpd00009 + cpd00346 <==> cpd00005 + cpd01977	NADP+ + Orthophosphate + L-Aspartate 4-semialdehyde <= NADPH + 4-Phospho-L-aspartate	R02291	Aspartate-semialdehyde dehydrogenase (EC 1.2.1.11)	Threonine and Homoserine Biosynthesis/ / Lysine Biosynthesis DAP Pathway	1.2.1.11
rxn06439	L-Histidine:tRNA(His) ligase (AMP-forming)	Histidine metabolism/ Aminoacyl-tRNA biosynthesis	[c] : cpd00002 + cpd00067 + cpd00119 + cpd11914 --> cpd00012 + cpd00018 + cpd12228	ATP + H+ + L-Histidine + tRNA(His) => Pyrophosphate + AMP + L-Histidyl-tRNA(His)	R03655			6.1.1.21
rxn02331	2-Dehydro-3-deoxy-D-octonate-8-phosphate	Lipopolysaccharide biosynthesis	[c] : cpd00009 + cpd00067 + cpd02730 <==> cpd00001 + cpd00061 + cpd00817	Orthophosphate + H+ + 3-Deoxy-D-manno-octulosonate 8-phosphate <= H2O + Phosphoenolpyruvate + D-Arabinose 5-phosphate	R03254	2-Keto-3-deoxy-D-manno-octulosonate-8-phosphate synthase (EC 2.5.1.55)	Common Pathway For Synthesis of Aromatic Compounds (DAHP synthase to chorismate)/ / Chorismate Synthesis/ / KDO2-Lipid A biosynthesis	2.5.1.55/ 4.1.2.16
rxn02404	3-Deoxy-D-manno-octulosonate-8-phosphate 8-phosphohydrolase	Lipopolysaccharide biosynthesis	[c] : cpd00001 + cpd02730 --> cpd00009 + cpd00067 + cpd00875	H2O + 3-Deoxy-D-manno-octulosonate 8-phosphate => Orthophosphate + H+ + 3-Deoxy-D-manno-octulosonate	R03350	3-deoxy-D-manno-octulosonate 8-phosphate phosphatase (EC 3.1.3.45)	KDO2-Lipid A biosynthesis	3.1.3.45
rxn02405	CTP:3-deoxy-D-manno-octulosonate cytidylyltransferase	Lipopolysaccharide biosynthesis	[c] : cpd00052 + cpd00875 --> cpd00012 + cpd02546	CTP + 3-Deoxy-D-manno-octulosonate => Pyrophosphate + CMP-3-deoxy-D-manno-octulosonate	R03351	3-deoxy-manno-octulosonate cytidylyltransferase (EC 2.7.7.38)	KDO2-Lipid A biosynthesis	2.7.7.38
rxn03130	UDP-2,3-bis(3-hydroxytetradecanoyl)glucosamine diphosphatase	Lipopolysaccharide biosynthesis	[c] : cpd00001 + cpd02835 --> cpd00091 + cpd02930	H2O + UDP-2,3-bis(3-hydroxytetradecanoyl)glucosamine => UMP + 2,3-Bis(3-hydroxytetradecanoyl)-beta-D-glucosaminyl 1-phosphate	R04549	UDP-2,3-diacylglucosamine hydrolase (EC 3.6.1.-)	KDO2-Lipid A biosynthesis	3.6.1.-
rxn03146	UDP-3-O-acetylglucosamine deacetylase	Lipopolysaccharide biosynthesis	[c] : cpd00001 + cpd02886 <==> cpd00029 + cpd03584	H2O + UDP-3-O-(3-hydroxytetradecanoyl)-N-acetylglucosamine <=> Acetate + UDP-3-O-(3-hydroxytetradecanoyl)-D-glucosamine	R04587	UDP-3-O-[3-hydroxymyristoyl] N-acetylglucosamine deacetylase (EC 3.5.1.-)	KDO2-Lipid A biosynthesis	3.5.1.-
rxn03159	UDP-2,3-bis(3-hydroxytetradecanoyl)-beta-D-glucosamine:2,3-bis-(3-	Lipopolysaccharide biosynthesis	[c] : cpd02835 + cpd02930 <==> cpd00014 + cpd03002	UDP-2,3-bis(3-hydroxytetradecanoyl)glucosamine + 2,3-Bis(3-hydroxytetradecanoyl)-beta-D-glucosaminyl 1-phosphate <=> UDP + 2,3,2',3'-Tetrakis(3-hydroxytetradecanoyl)-D-glucosaminyl-1,6-beta- D-glucosamine 1-phosphate	R04606	Lipid-A-disaccharide synthase (EC 2.4.1.182)	KDO2-Lipid A biosynthesis	2.4.1.182
rxn03181	ATP:2,3,2',3'-tetrakis(3-hydroxytetradecanoyl)-D-glucosaminyl-beta-	Lipopolysaccharide biosynthesis	[c] : cpd00002 + cpd03002 <==> cpd00008 + cpd02993	ATP + 2,3,2',3'-Tetrakis(3-hydroxytetradecanoyl)-D-glucosaminyl-1,6-beta- D-glucosamine 1-phosphate <=> ADP + 2,3,2'3'-Tetrakis(3-hydroxytetradecanoyl)-D-glucosaminyl-1,6-beta-D- glucosamine 1,4'-bisphosphate	R04657	Tetraacyldisaccharide 4'-kinase (EC 2.7.1.130)	KDO2-Lipid A biosynthesis	2.7.1.130
rxn03182	3-deoxy-D-manno-octulosonic acid transferase	Lipopolysaccharide biosynthesis	[c] : cpd02546 + cpd02993 <==> cpd00046 + cpd03585	CMP-3-deoxy-D-manno-octulosonate + 2,3,2'3'-Tetrakis(3-hydroxytetradecanoyl)-D-glucosaminyl-1,6-beta-D- glucosamine 1,4'-bisphosphate <=> CMP + 3-Deoxy-D-manno-octulosonyl-lipid IV(A)	R04658	3-deoxy-D-manno-octulosonic-acid transferase (EC 2.-.-.-)	Vibrio Core Oligosaccharide Biosynthesis/ / KDO2-Lipid A biosynthesis/ / LOS core oligosaccharide biosynthesis	2.-.-.-
rxn03439	3-deoxy-D-manno-octulosonic acid transferase	Lipopolysaccharide biosynthesis	[c] : cpd02546 + cpd03585 <==> cpd00046 + cpd03586	CMP-3-deoxy-D-manno-octulosonate + 3-Deoxy-D-manno-octulosonyl-lipid IV(A) <=> CMP + Di[3-deoxy-D-manno-octulosonyl]-lipid IV(A)	R05074	3-deoxy-D-manno-octulosonic-acid transferase (EC 2.-.-.-)	Vibrio Core Oligosaccharide Biosynthesis/ / KDO2-Lipid A biosynthesis/ / LOS core oligosaccharide biosynthesis	2.-.-.-
rxn03511	ADP-D-glycero-D-manno-heptose 6-epimerase	Lipopolysaccharide biosynthesis	[c] : cpd03830 <==> cpd03831	ADP-D-glycero-D-manno-heptose <=> ADP-L-glycero-D-manno-heptose	R05176	ADP-L-glycero-D-manno-heptose-6-epimerase (EC 5.1.3.20)	Vibrio Core Oligosaccharide Biosynthesis/ / LOS core oligosaccharide biosynthesis	5.1.3.20
rxn03916	D-glycero-D-manno-hepose 1-phosphate adenyltransferase	Lipopolysaccharide biosynthesis	[c] : cpd00002 + cpd04920 <==> cpd00012 + cpd03830	ATP + D-glycero-D-manno-Heptose 1-phosphate <=> Pyrophosphate + ADP-D-glycero-D-manno-heptose	R05644	ADP-heptose synthase (EC 2.7.-.-)	LOS core oligosaccharide biosynthesis	2.7.-.-/ 2.7.7.-
rxn03917	sedoheptulose 7-phosphate isomerase	Lipopolysaccharide biosynthesis	[c] : cpd00238 <==> cpd04918	Sedoheptulose 7-phosphate <=> D-glycero-D-manno-Heptose 7-phosphate	R05645	Phosphoheptose isomerase (EC 5.3.1.-)/ / Phosphoheptose isomerase 2 (EC 5.3.1.-)/ / Phosphoheptose isomerase 1 (EC 5.3.1.-)	Capsular heptose biosynthesis/ / LOS core oligosaccharide biosynthesis	5.-.-.-
rxn03918	D-glycero-D-manno-heptose 7-phosphate kinase	Lipopolysaccharide biosynthesis	[c] : cpd00002 + cpd04918 <==> cpd00008 + cpd08316	ATP + D-glycero-D-manno-Heptose 7-phosphate <=> ADP + D-glycero-D-manno-Heptose 1,7-bisphosphate	R05646	D-glycero-beta-D-manno-heptose 7-phosphate kinase	LOS core oligosaccharide biosynthesis	2.7.-.-/ 2.7.1.-
rxn03919	D-glycero-D-manno-heptose 1,7-bisphosphate phosphatase	Lipopolysaccharide biosynthesis	[c] : cpd00001 + cpd08316 --> cpd00009 + cpd00067 + cpd04920	H2O + D-glycero-D-manno-Heptose 1,7-bisphosphate => Orthophosphate + H+ + D-glycero-D-manno-Heptose 1-phosphate	R05647	D-glycero-D-manno-heptose 1,7-bisphosphate phosphatase (EC 3.1.1.-)	Capsular heptose biosynthesis/ / LOS core oligosaccharide biosynthesis	3.1.-.-
rxn06723	UDP-3-O-(3-hydroxymyristoyl)glucosamine acyltransferase	Lipopolysaccharide biosynthesis	[c] : cpd00067 + cpd02835 + cpd11493 <==> cpd03584 + cpd11484	H+ + UDP-2,3-bis(3-hydroxytetradecanoyl)glucosamine + Acyl-carrier protein <= UDP-3-O-(3-hydroxytetradecanoyl)-D-glucosamine + (3R)-3-Hydroxytetradecanoyl-[acyl-carrier protein]	R04550	UDP-3-O-[3-hydroxymyristoyl] glucosamine N-acyltransferase (EC 2.3.1.-)	KDO2-Lipid A biosynthesis	2.3.1.-
rxn06729	(R)-3-Hydroxytetradecanoly-[acyl-carrier-protein]:UDP-N-acetyl-	Lipopolysaccharide biosynthesis	[c] : cpd00037 + cpd11484 --> cpd02886 + cpd11493	UDP-N-acetyl-D-glucosamine + (3R)-3-Hydroxytetradecanoyl-[acyl-carrier protein] => UDP-3-O-(3-hydroxytetradecanoyl)-N-acetylglucosamine + Acyl-carrier protein	R04567	Acyl-[acyl-carrier-protein]--UDP-N-acetylglucosamine O-acyltransferase (EC 2.3.1.129)	KDO2-Lipid A biosynthesis	2.3.1.129
rxn06848	Endotoxin Synthesis (myristoyl transferase)	Lipopolysaccharide biosynthesis	[c] : cpd03587 + cpd11493 <==> cpd03736 + cpd11466	Di[3-deoxy-D-manno-octulosonyl]-lipid A + Acyl-carrier protein <= Lauroyl-KDO2-lipid IV(A) + Tetradecanoyl-[acp]	R05075	Lipid A biosynthesis (KDO) 2-(lauroyl)-lipid IVA acyltransferase (EC 2.3.1.-)	KDO2-Lipid A biosynthesis	2.3.1.-
rxn06865	Endotoxin Synthesis (lauroyl transferase)	Lipopolysaccharide biosynthesis	[c] : cpd03736 + cpd11493 <==> cpd03586 + cpd11468	Lauroyl-KDO2-lipid IV(A) + Acyl-carrier protein <= Di[3-deoxy-D-manno-octulosonyl]-lipid IV(A) + Dodecanoyl-[acyl-carrier protein]	R05146	Lipid A biosynthesis lauroyl acyltransferase (EC 2.3.1.-)	KDO2-Lipid A biosynthesis	2.3.1.-
rxn00313	meso-2,6-Diaminoheptanedioate carboxy-lyase	Lysine biosynthesis	[c] : cpd00067 + cpd00516 --> cpd00011 + cpd00039	H+ + meso-2,6-Diaminoheptanedioate => CO2 + L-Lysine	R00451	Diaminopimelate decarboxylase (EC 4.1.1.20)	Lysine Biosynthesis DAP Pathway	4.1.1.20
rxn01644	L-Aspartate-4-semialdehyde hydro-lyase (adding pyruvate and	Lysine biosynthesis	[c] : cpd00020 + cpd00346 --> (2) cpd00001 + cpd00067 + cpd02120	Pyruvate + L-Aspartate 4-semialdehyde => (2) H2O + H+ + L-2,3-Dihydrodipicolinate	R02292	Dihydrodipicolinate synthase (EC 4.2.1.52)	Lysine Biosynthesis DAP Pathway	4.2.1.52
rxn01973	N-Succinyl-LL-2,6-diaminoheptanedioate amidohydrolase	Lysine biosynthesis	[c] : cpd00001 + cpd02698 <==> cpd00036 + cpd00504	H2O + N-Succinyl-LL-2,6-diaminoheptanedioate <=> Succinate + LL-2,6-Diaminoheptanedioate	R02734	N-succinyl-L,L-diaminopimelate desuccinylase (EC 3.5.1.18)	Arginine Biosynthesis extended/ / Lysine Biosynthesis DAP Pathway	3.5.1.18
rxn01974	LL-2,6-Diaminoheptanedioate 2-epimerase	Lysine biosynthesis	[c] : cpd00504 <==> cpd00516	LL-2,6-Diaminoheptanedioate <=> meso-2,6-Diaminoheptanedioate	R02735	Diaminopimelate epimerase (EC 5.1.1.7)/ / Diaminopimelate epimerase alternative form predicted for S.aureus (EC 5.1.1.7)	Formaldehyde assimilation: Ribulose monophosphate pathway/ / Pentose phosphate pathway/ / Fermentations: Lactate/ / Glycolysis and Gluconeogenesis/ / Entner-Doudoroff Pathway/ / Lysine Biosynthesis DAP Pathway	5.1.1.7
rxn02929	2,3,4,5-Tetrahydrodipicolinate:NADP+ oxidoreductase	Lysine biosynthesis	[c] : cpd00006 + cpd02465 <==> cpd00005 + cpd00067 + cpd02120	NADP+ + 2,3,4,5-Tetrahydrodipicolinate <=> NADPH + H+ + L-2,3-Dihydrodipicolinate	R04199	Dihydrodipicolinate reductase (EC 1.3.1.26)	Lysine Biosynthesis DAP Pathway	1.3.1.26
rxn03031	Succinyl-CoA:2,3,4,5-tetrahydropyridine-2,6-dicarboxylate	Lysine biosynthesis	[c] : cpd00001 + cpd00078 + cpd02465 <==> cpd00010 + cpd02724	H2O + Succinyl-CoA + 2,3,4,5-Tetrahydrodipicolinate <=> CoA + N-Succinyl-2-L-amino-6-oxoheptanedioate	R04365	2,3,4,5-tetrahydropyridine-2,6-dicarboxylate N-succinyltransferase (EC 2.3.1.117)	Lysine Biosynthesis DAP Pathway	2.3.1.117
rxn03087	N-Succinyl-L-2,6-diaminoheptanedioate:2-ocoglytarate	Lysine biosynthesis	[c] : cpd00024 + cpd02698 <==> cpd00023 + cpd02724	2-Oxoglutarate + N-Succinyl-LL-2,6-diaminoheptanedioate <=> L-Glutamate + N-Succinyl-2-L-amino-6-oxoheptanedioate	R04475	N-succinyldiaminopimelate aminotransferase (EC 2.6.1.17)/ / N-succinyl-L,L-diaminopimelate aminotransferase alternative (EC 2.6.1.17)/ / N-succinyl-L,L-diaminopimelate aminotransferase (EC 2.6.1.17)	Lysine Biosynthesis DAP Pathway	2.6.1.17
rxn06442	L-Lysine:tRNALys ligase (AMP-forming)	Lysine biosynthesis/ Aminoacyl-tRNA biosynthesis	[c] : cpd00002 + cpd00039 + cpd11917 --> cpd00012 + cpd00018 + cpd01326	ATP + L-Lysine + tRNA(Lys) => Pyrophosphate + AMP + L-Lysyl-tRNA	R03658		tRNA aminoacylation	6.1.1.6
rxn02011	UDP-N-acetylmuramoyl-L-alanyl-D-glutamate:meso-2,6-	Lysine biosynthesis/ Peptidoglycan biosynthesis	[c] : cpd00002 + cpd00516 + cpd00525 --> cpd00008 + cpd00009 + cpd00067 + cpd02964	ATP + meso-2,6-Diaminoheptanedioate + UDP-N-acetylmuramoyl-L-alanyl-D-glutamate => ADP + Orthophosphate + H+ + UDP-N-acetylmuramoyl-L-alanyl-D-gamma-glutamyl-meso-2,6- diaminopimelate	R02788	UDP-N-acetylmuramoylalanyl-D-glutamate--2,6-diaminopimelate ligase (EC 6.3.2.13)	Methicillin resistance in Staphylococci	6.3.2.13
rxn03164	UDP-N-acetylmuramoyl-L-alanyl-D-glutamyl-meso-2,6-	Lysine biosynthesis/ Peptidoglycan biosynthesis	[c] : cpd00002 + cpd00731 + cpd02964 --> cpd00008 + cpd00009 + cpd00067 + cpd02968	ATP + D-Alanyl-D-alanine + UDP-N-acetylmuramoyl-L-alanyl-D-gamma-glutamyl-meso-2,6- diaminopimelate => ADP + Orthophosphate + H+ + UDP-N-acetylmuramoyl-L-alanyl-D-glutamyl-6-carboxy-L-lysyl-D-alanyl- D-alanine	R04617	UDP-N-acetylmuramoylalanyl-D-glutamyl-2,6-diaminopimelate--D-alanyl-D-alanine ligase (EC 6.3.2.10)	Methicillin resistance in Staphylococci	6.3.2.10/ 6.3.2.15
rxn00126	ATP:L-methione S-adenosyltransferase	Methionine metabolism	[c] : cpd00001 + cpd00002 + cpd00060 --> cpd00009 + cpd00012 + cpd00017	H2O + ATP + L-Methionine => Orthophosphate + Pyrophosphate + S-Adenosyl-L-methionine	R00177	S-adenosylmethionine synthetase (EC 2.5.1.6)/ / Archaeal S-adenosylmethionine synthetase (EC 2.5.1.6)	Methionine Degradation/ / Methionine Biosynthesis/ / Quorum Sensing: Autoinducer-2 Synthesis	2.5.1.6
rxn00141	S-Adenosyl-L-homocysteine hydrolase	Methionine metabolism	[c] : cpd00001 + cpd00019 <==> cpd00135 + cpd00182	H2O + S-Adenosyl-L-homocysteine <=> L-Homocysteine + Adenosine	R00192	Adenosylhomocysteinase (EC 3.3.1.1)	Methionine Degradation/ / Methionine Biosynthesis	3.3.1.1
rxn06443	L-Methionine:tRNAMet ligase (AMP-forming)	Methionine metabolism/ Aminoacyl-tRNA biosynthesis	[c] : cpd00002 + cpd00060 + cpd00067 + cpd11918 --> cpd00012 + cpd00018 + cpd12105	ATP + L-Methionine + H+ + tRNA(Met) => Pyrophosphate + AMP + L-Methionyl-tRNA	R03659		tRNA aminoacylation	6.1.1.10
rxn00693	5-Methyltetrahydrofolate:L-homocysteine S-methyltransferase	Methionine metabolism/ One carbon pool by folate	[c] : cpd00135 + cpd00345 <==> cpd00060 + cpd00087	L-Homocysteine + 5-Methyltetrahydrofolate <=> L-Methionine + Tetrahydrofolate	R00946	5-methyltetrahydrofolate--homocysteine methyltransferase (EC 2.1.1.13)/ / Methionine synthase activation domain (EC 2.1.1.13)	Methionine Biosynthesis	2.1.1.13/ 2.1.1.14
rxn06538	10-Formyltetrahydrofolate:L-methionyl-tRNA N-formyltransferase	Methionine metabolism/ One carbon pool by folate/ Aminoacyl-tRNA biosynthesis	[c] : cpd00201 + cpd12105 <==> cpd00067 + cpd00087 + cpd12285	10-Formyltetrahydrofolate + L-Methionyl-tRNA <=> H+ + Tetrahydrofolate + N-Formylmethionyl-tRNA	R03940			2.1.2.9
rxn01304	Succinyl-CoA:L-homoserine O-succinyltransferase	Methionine metabolism/ Sulfur metabolism	[c] : cpd00078 + cpd00227 --> cpd00010 + cpd00822	Succinyl-CoA + L-Homoserine => CoA + O-Succinyl-L-homoserine	R01777	Homoserine O-succinyltransferase (EC 2.3.1.46)	Methionine Biosynthesis	2.3.1.46
rxn13784		No Info
rxn13799		No Info
rxnDMPE		No Info
rxnEPS1		No Info
rxnEPS10		No Info
rxnEPS2		No Info
rxnEPS3		No Info
rxnEPS4		No Info
rxnEPS5		No Info
rxnEPS6		No Info
rxnEPS7		No Info
rxnEPS8		No Info
rxnEPS9		No Info
rxnEPShmw		No Info
rxnMMPE		No Info
rxnNDBS1		No Info
rxnNDBS2		No Info
rxnNDBS3		No Info
rxnNDBS4		No Info
rxnNDBS5		No Info
rxnNDBS6		No Info
rxnNDBS7		No Info
rxnNDBS8		No Info
rxnOL1		No Info
rxnOL2		No Info
rxn01675	dTTP:alpha-D-glucose-1-phosphate thymidylyltransferase	Nucleotide sugars metabolism/ Streptomycin biosynthesis/ Polyketide sugar unit biosynthesis	[c] : cpd00089 + cpd00357 <==> cpd00012 + cpd00626	D-Glucose 1-phosphate + dTTP <=> Pyrophosphate + dTDP-glucose	R02328	Glucose-1-phosphate thymidylyltransferase (EC 2.7.7.24)	dTDP-rhamnose synthesis/ / Rhamnose containing glycans/ / linker unit-arabinogalactan synthesis	2.7.7.24/ 2.7.7.33
rxn02000	dTDP-4-dehydro-6-deoxy-D-glucose 3,5-epimerase	Nucleotide sugars metabolism/ Streptomycin biosynthesis/ Polyketide sugar unit biosynthesis	[c] : cpd00521 <==> cpd00522	dTDP-4-dehydro-6-deoxy-alpha-D-glucose <=> dTDP-4-dehydro-6-deoxy-L-mannose	R02774/ R06514	dTDP-4-dehydrorhamnose 3,5-epimerase (EC 5.1.3.13)	dTDP-rhamnose synthesis/ / Capsular heptose biosynthesis/ / Rhamnose containing glycans/ / linker unit-arabinogalactan synthesis	5.1.3.13
rxn02003	dTDP-6-deoxy-L-mannose:NADP+ 4-oxidoreductase	Nucleotide sugars metabolism/ Streptomycin biosynthesis/ Polyketide sugar unit biosynthesis	[c] : cpd00006 + cpd02113 <==> cpd00005 + cpd00067 + cpd00522	NADP+ + dTDP-6-deoxy-L-mannose <=> NADPH + H+ + dTDP-4-dehydro-6-deoxy-L-mannose	R02777	dTDP-4-dehydrorhamnose reductase (EC 1.1.1.133)	dTDP-rhamnose synthesis/ / Rhamnose containing glycans/ / linker unit-arabinogalactan synthesis	1.1.1.133
rxn01997	dTDPglucose 4,6-hydro-lyase	Nucleotide sugars metabolism/ Streptomycin biosynthesis/ Polyketide sugar unit biosynthesis/ Biosynthesis of vancomycin group antibiotics	[c] : cpd00626 --> cpd00001 + cpd00521	dTDP-glucose => H2O + dTDP-4-dehydro-6-deoxy-alpha-D-glucose	R02771/ R06513	dTDP-glucose 4,6-dehydratase (EC 4.2.1.46)	dTDP-rhamnose synthesis/ / Rhamnose containing glycans/ / linker unit-arabinogalactan synthesis	4.2.1.46
rxn00686	5,6,7,8-Tetrahydrofolate:NADP+ oxidoreductase	One carbon pool by folate/ Folate biosynthesis	[c] : cpd00006 + cpd00087 <==> cpd00005 + cpd00067 + cpd00330	NADP+ + Tetrahydrofolate <=> NADPH + H+ + Dihydrofolate	R00939	Dihydrofolate reductase (EC 1.5.1.3)/ / FolM Alternative dihydrofolate reductase 1/ / Alternative dihydrofolate reductase 2	Pterin metabolism 3/ / Folate Biosynthesis/ / 5-FCL-like protein	1.5.1.3
rxn00100	ATP:dephospho-CoA 3'-phosphotransferase	Pantothenate and CoA biosynthesis	[c] : cpd00002 + cpd00655 --> cpd00008 + cpd00010	ATP + Dephospho-CoA => ADP + CoA	R00130	Dephospho-CoA kinase (EC 2.7.1.24)/ / Dephospho-CoA kinase archaeal, predicted (EC 2.7.1.24)	Coenzyme A Biosynthesis	2.7.1.24
rxn00912	5,10-Methylenetetrahydrofolate:3-methyl-2-oxobutanoate	Pantothenate and CoA biosynthesis	[c] : cpd00001 + cpd00123 + cpd00125 <==> cpd00087 + cpd00712	H2O + 3-Methyl-2-oxobutanoic acid + 5,10-Methylenetetrahydrofolate <=> Tetrahydrofolate + 2-Dehydropantoate	R01226	3-methyl-2-oxobutanoate hydroxymethyltransferase (EC 2.1.2.11)	Coenzyme A Biosynthesis	2.1.2.11
rxn01790	(R)-Pantoate:NADP+ 2-oxidoreductase	Pantothenate and CoA biosynthesis	[c] : cpd00006 + cpd00408 <==> cpd00005 + cpd00067 + cpd00712	NADP+ + (R)-Pantoate <=> NADPH + H+ + 2-Dehydropantoate	R02472	2-dehydropantoate 2-reductase (EC 1.1.1.169)/ / Ketol-acid reductoisomerase (EC 1.1.1.86)	Branched-Chain Amino Acid Biosynthesis/ / Coenzyme A Biosynthesis	1.1.1.169
rxn02175	ATP:pantetheine-4'-phosphate adenylyltransferase	Pantothenate and CoA biosynthesis	[c] : cpd00002 + cpd00834 <==> cpd00012 + cpd00655	ATP + Pantetheine 4'-phosphate <=> Pyrophosphate + Dephospho-CoA	R03035	Phosphopantetheine adenylyltransferase (EC 2.7.7.3)/ / Phosphopantetheine adenylyltransferase, type II eukaryotic (EC 2.7.7.3)	Coenzyme A Biosynthesis	2.7.7.3
rxn02341	N-[(R)-4'-Phosphopantothenoyl]-L-cysteine carboxy-lyase	Pantothenate and CoA biosynthesis	[c] : cpd00067 + cpd02666 --> cpd00011 + cpd00834	H+ + (R)-4'-Phosphopantothenoyl-L-cysteine => CO2 + Pantetheine 4'-phosphate	R03269	Phosphopantothenoylcysteine synthetase (EC 6.3.2.5)/ / Phosphopantothenoylcysteine decarboxylase (EC 4.1.1.36)	Coenzyme A Biosynthesis	4.1.1.36
rxn12510	ATP:pantothenate 4'-phosphotransferase	Pantothenate and CoA biosynthesis	[c] : cpd00002 + cpd00644 <==> cpd00008 + cpd02201	ATP + Pantothenate <=> ADP + D-4'-Phosphopantothenate	R03018	Pantoate kinase, archaeal (EC 2.7.1.-)/ / Pantothenate kinase (EC 2.7.1.33)/ / Pantothenate kinase type II, eukaryotic (EC 2.7.1.33)/ / Pantothenate kinase type III, CoaX-like (EC 2.7.1.33)	Coenzyme A Biosynthesis	2.7.1.33
rxn00213	UTP:alpha-D-glucose-1-phosphate uridylyltransferase	Pentose and glucuronate interconversions/ Galactose metabolism/ Starch and sucrose metabolism/ Nucleotide sugars metabolism	[c] : cpd00062 + cpd00089 <==> cpd00012 + cpd00026	UTP + D-Glucose 1-phosphate <=> Pyrophosphate + UDP-glucose	R00289	UTP--glucose-1-phosphate uridylyltransferase (EC 2.7.7.9)	Streptococcal Hyaluronic Acid Capsule/ / Sucrose Metabolism	2.7.7.9
rxn03408	UDP-N-acetylglucosamine-N-acetylmuramyl-(pentapeptide)pyrophosphoryl-undecaprenol N-acetylglucosamine transferase	Peptidoglycan biosynthesis	[c] : cpd00037 + cpd03494 <==> cpd00014 + cpd03495	UDP-N-acetyl-D-glucosamine + Undecaprenyl-diphospho-N-acetylmuramoyl-L-alanyl-D-glutamyl-meso- 2,6-diaminopimeloyl-D-alanyl-D-alanine <=> UDP + Undecaprenyl-diphospho-N-acetylmuramoyl-(N-acetylglucosamine)-L- alanyl-D-glutamyl-meso-2,6-diaminopimeloyl-D-alanyl-D-alanine	R05032	UDP-N-acetylglucosamine--N-acetylmuramyl-(pentapeptide) pyrophosphoryl-undecaprenol N-acetylglucosamine transferase (EC 2.4.1.227)		2.4.1.227
rxn03901	Undecaprenyl-diphosphate phosphohydrolase	Peptidoglycan biosynthesis	[c] : cpd00001 + cpd02229 --> cpd00009 + cpd00067 + cpd00286	H2O + Undecaprenyl diphosphate => Orthophosphate + H+ + Undecaprenyl phosphate	R05627	Undecaprenyl-diphosphatase (EC 3.6.1.27)	Teichoic and lipoteichoic acids biosynthesis	3.6.1.27
rxn03904	UDPMurAc(oyl-L-Ala-D-gamma-Glu-L-Lys-D-Ala-D-Ala):undecaprenyl-	Peptidoglycan biosynthesis	[c] : cpd00286 + cpd02968 <==> cpd00091 + cpd03494	Undecaprenyl phosphate + UDP-N-acetylmuramoyl-L-alanyl-D-glutamyl-6-carboxy-L-lysyl-D-alanyl- D-alanine <=> UMP + Undecaprenyl-diphospho-N-acetylmuramoyl-L-alanyl-D-glutamyl-meso- 2,6-diaminopimeloyl-D-alanyl-D-alanine	R05630	Phospho-N-acetylmuramoyl-pentapeptide-transferase (EC 2.7.8.13)		2.7.8.13
rxn00493	L-Phenylalanine:2-oxoglutarate aminotransferase	Phenylalanine metabolism/ Phenylalanine, tyrosine and tryptophan biosynthesis	[c] : cpd00024 + cpd00066 <==> cpd00023 + cpd00143	2-Oxoglutarate + L-Phenylalanine <=> L-Glutamate + Phenylpyruvate	R00694	Periplasmic aromatic amino acid aminotransferase beta precursor (EC 2.6.1.57)/ / Biosynthetic Aromatic amino acid aminotransferase alpha (EC 2.6.1.57)/ / Histidinol-phosphate aminotransferase (EC 2.6.1.9)/ / Aromatic amino acid aminotransferase gamma (EC 2.6.1.57)/ / Biosynthetic Aromatic amino acid aminotransferase beta (EC 2.6.1.57)	Glutamine, Glutamate, Aspartate and Asparagine Biosynthesis/ / Phenylalanine and Tyrosine Branches from Chorismate/ / Pterin carbinolamine dehydratase/ / Homogentisate pathway of aromatic compound degradation/ / Histidine Biosynthesis/ / Aminotransferases:Aromatic Pathway and More, A work in progress/ / Pterin metabolism 3/ / Proline, 4-hydroxyproline uptake and utilization/ / Methionine Salvage/…	2.6.1.1/ 2.6.1.5/ 2.6.1.9/ 2.6.1.57/ 2.6.1.58/ 2.6.1.1 or 2.6.1.9
rxn00791	N-(5-Phospho-D-ribosyl)anthranilate:pyrophosphate	Phenylalanine, tyrosine and tryptophan biosynthesis	[c] : cpd00012 + cpd02642 <==> cpd00093 + cpd00103	Pyrophosphate + N-(5-Phospho-D-ribosyl)anthranilate <= Anthranilate + 5-Phospho-alpha-D-ribose 1-diphosphate	R01073	Anthranilate phosphoribosyltransferase (EC 2.4.2.18)	Auxin biosynthesis/ / Tryptophan synthesis	2.4.2.18
rxn01000	Prephenate hydro-lyase (decarboxylating)	Phenylalanine, tyrosine and tryptophan biosynthesis	[c] : cpd00067 + cpd00219 --> cpd00001 + cpd00011 + cpd00143	H+ + Prephenate => H2O + CO2 + Phenylpyruvate	R01373	Prephenate dehydratase (EC 4.2.1.51)/ / Cyclohexadienyl dehydratase (EC 4.2.1.51)(EC 4.2.1.91)	Chorismate Synthesis/ / Phenylalanine and Tyrosine Branches from Chorismate	4.2.1.51/ 4.2.1.91
rxn01255	5-O-(1-Carboxyvinyl)-3-phosphoshikimate phosphate-lyase	Phenylalanine, tyrosine and tryptophan biosynthesis	[c] : cpd00932 --> cpd00009 + cpd00067 + cpd00216	5-O-(1-Carboxyvinyl)-3-phosphoshikimate => Orthophosphate + H+ + Chorismate	R01714	Chorismate synthase (EC 4.2.3.5)	Common Pathway For Synthesis of Aromatic Compounds (DAHP synthase to chorismate)/ / YgfZ/ / Chorismate Synthesis	4.2.3.5
rxn01256	Chorismate pyruvatemutase	Phenylalanine, tyrosine and tryptophan biosynthesis	[c] : cpd00216 --> cpd00219	Chorismate => Prephenate	R01715	Chorismate mutase III (EC 5.4.99.5)/ / Periplasmic chorismate mutase I precursor (EC 5.4.99.5)/ / 2-keto-3-deoxy-D-arabino-heptulosonate-7-phosphate synthase I beta (EC 2.5.1.54)/ / Chorismate mutase I precursor (EC 5.4.99.5)/ / Chorismate mutase I (EC 5.4.99.5)/ / Chorismate mutase II (EC 5.4.99.5)/ / Chorismate mutase (EC 5.4.99.5)	Common Pathway For Synthesis of Aromatic Compounds (DAHP synthase to chorismate)/ / Chorismate Synthesis/ / Phenylalanine and Tyrosine Branches from Chorismate	5.4.99.5
rxn01332	Phosphoenolpyruvate:D-erythrose-4-phosphate	Phenylalanine, tyrosine and tryptophan biosynthesis	[c] : cpd00001 + cpd00061 + cpd00236 --> cpd00009 + cpd00067 + cpd02857	H2O + Phosphoenolpyruvate + D-Erythrose 4-phosphate => Orthophosphate + H+ + 2-Dehydro-3-deoxy-D-arabino-heptonate 7-phosphate	R01826	2-keto-3-deoxy-D-arabino-heptulosonate-7-phosphate synthase I alpha (EC 2.5.1.54)/ / 2-keto-3-deoxy-D-arabino-heptulosonate-7-phosphate synthase (EC 2.5.1.54)/ / 2-keto-3-deoxy-D-arabino-heptulosonate-7-phosphate synthase I beta (EC 2.5.1.54)/ / Chorismate mutase I (EC 5.4.99.5)/ / 2-keto-3-deoxy-D-arabino-heptulosonate-7-phosphate synthase II (EC 2.5.1.54)/ / Phospho-2-dehydro-3-deoxyheptonate a…	Carboxysome/ / Common Pathway For Synthesis of Aromatic Compounds (DAHP synthase to chorismate)/ / Chorismate Synthesis/ / Phenylalanine and Tyrosine Branches from Chorismate	2.5.1.54/ 4.1.2.15
rxn01739	ATP:shikimate 3-phosphotransferase	Phenylalanine, tyrosine and tryptophan biosynthesis	[c] : cpd00002 + cpd00383 <==> cpd00008 + cpd02030	ATP + Shikimate <=> ADP + Shikimate 3-phosphate	R02412	Shikimate kinase I (EC 2.7.1.71)/ / Shikimate kinase (EC 2.7.1.71)/ / Shikimate kinase II (EC 2.7.1.71)/ / Shikimate kinase III (EC 2.7.1.71)/ / Shikimate kinase arch (EC 2.7.1.71)	Common Pathway For Synthesis of Aromatic Compounds (DAHP synthase to chorismate)/ / Chorismate Synthesis	2.7.1.71
rxn01740	Shikimate:NADP+ 5-oxidoreductase	Phenylalanine, tyrosine and tryptophan biosynthesis	[c] : cpd00006 + cpd00383 <==> cpd00005 + cpd00067 + cpd01716	NADP+ + Shikimate <=> NADPH + H+ + 3-Dehydroshikimate	R02413	Shikimate 5-dehydrogenase I gamma (EC 1.1.1.25)/ / Shikimate 5-dehydrogenase I alpha (EC 1.1.1.25)/ / Shikimate/quinate 5-dehydrogenase I beta (EC 1.1.1.282)/ / Quinate/shikimate 5-dehydrogenase I delta (EC 1.1.1.25)/ / Shikimate 5-dehydrogenase (EC 1.1.1.25)	MLST/ / Common Pathway For Synthesis of Aromatic Compounds (DAHP synthase to chorismate)/ / Quinate degradation/ / Chorismate Synthesis	1.1.1.25/ 1.1.1.282
rxn02212	2-Dehydro-3-deoxy-D-arabino-heptonate 7-phosphate phosphate-lyase	Phenylalanine, tyrosine and tryptophan biosynthesis	[c] : cpd02857 --> cpd00009 + cpd00067 + cpd00699	2-Dehydro-3-deoxy-D-arabino-heptonate 7-phosphate => Orthophosphate + H+ + 3-Dehydroquinate	R03083	3-dehydroquinate synthase (EC 4.2.3.4)/ / 3,7-dideoxy-D-threo-hepto-2, 6-diulosonate synthase (EC 4.2.3.-)	Type IV pilus/ / Common Pathway For Synthesis of Aromatic Compounds (DAHP synthase to chorismate)/ / Chorismate Synthesis	4.2.3.4/ 4.6.1.3
rxn02213	3-Dehydroquinate hydro-lyase	Phenylalanine, tyrosine and tryptophan biosynthesis	[c] : cpd00699 --> cpd00001 + cpd01716	3-Dehydroquinate => H2O + 3-Dehydroshikimate	R03084	3-dehydroquinate dehydratase II (EC 4.2.1.10)/ / 3-dehydroquinate dehydratase (EC 4.2.1.10)/ / 3-dehydroquinate dehydratase I (EC 4.2.1.10)	Common Pathway For Synthesis of Aromatic Compounds (DAHP synthase to chorismate)/ / Glycolysis and Gluconeogenesis, including Archaeal enzymes/ / Chorismate Synthesis/ / Serine-glyoxylate cycle/ / Glycolysis and Gluconeogenesis/ / Entner-Doudoroff Pathway/ / Dehydrogenase complexes/ / Quinate degradation	4.2.1.10
rxn02476	Phosphoenolpyruvate:3-phosphoshikimate	Phenylalanine, tyrosine and tryptophan biosynthesis	[c] : cpd00061 + cpd02030 <==> cpd00009 + cpd00067 + cpd00932	Phosphoenolpyruvate + Shikimate 3-phosphate <=> Orthophosphate + H+ + 5-O-(1-Carboxyvinyl)-3-phosphoshikimate	R03460	5-Enolpyruvylshikimate-3-phosphate synthase (EC 2.5.1.19)/ / 3-phosphoshikimate 1-carboxyvinyltransferase (EC 2.5.1.19)	Common Pathway For Synthesis of Aromatic Compounds (DAHP synthase to chorismate)/ / Chorismate Synthesis	2.5.1.19
rxn02507	1-(2-Carboxyphenylamino)-1-deoxy-D-ribulose-5-phosphate	Phenylalanine, tyrosine and tryptophan biosynthesis	[c] : cpd00067 + cpd00956 --> cpd00001 + cpd00011 + cpd02210	H+ + 1-(2-Carboxyphenylamino)-1'-deoxy-D-ribulose 5'-phosphate => H2O + CO2 + Indoleglycerol phosphate	R03508	Indole-3-glycerol phosphate synthase (EC 4.1.1.48)	Tryptophan synthesis	4.1.1.48
rxn02508	N-(5-Phospho-beta-D-ribosyl)anthranilate ketol-isomerase	Phenylalanine, tyrosine and tryptophan biosynthesis	[c] : cpd02642 <==> cpd00956	N-(5-Phospho-D-ribosyl)anthranilate <=> 1-(2-Carboxyphenylamino)-1'-deoxy-D-ribulose 5'-phosphate	R03509	Phosphoribosylanthranilate isomerase (EC 5.3.1.24)	Auxin biosynthesis/ / Tryptophan synthesis	5.3.1.24
rxn06280	L-Tyrosine:tRNA(Tyr) ligase (AMP-forming)	Phenylalanine, tyrosine and tryptophan biosynthesis/ Aminoacyl-tRNA biosynthesis	[c] : cpd00002 + cpd00067 + cpd00069 + cpd11751 --> cpd00012 + cpd00018 + cpd12194	ATP + H+ + L-Tyrosine + tRNA(Tyr) => Pyrophosphate + AMP + L-Tyrosyl-tRNA(Tyr)	R02918			6.1.1.1
rxn06444	L-Phenylalanine:tRNA(Ala) ligase (AMP-forming)	Phenylalanine, tyrosine and tryptophan biosynthesis/ Aminoacyl-tRNA biosynthesis	[c] : cpd00002 + cpd00066 + cpd00067 + cpd11919 --> cpd00012 + cpd00018 + cpd12335	ATP + L-Phenylalanine + H+ + tRNA(Phe) => Pyrophosphate + AMP + L-Phenylalanyl-tRNA(Phe)	R03660			6.1.1.20
rxn00917	Xanthosine-5'-phosphate:L-glutamine amido-ligase (AMP-forming)	Purine metabolism/ Glutamate metabolism	[c] : cpd00001 + cpd00002 + cpd00053 + cpd00497 --> cpd00012 + cpd00018 + cpd00023 + cpd00067 + cpd00126	H2O + ATP + L-Glutamine + Xanthosine 5'-phosphate => Pyrophosphate + AMP + L-Glutamate + H+ + GMP	R01231	GMP synthase [glutamine-hydrolyzing] (EC 6.3.5.2)	Staphylococcal pathogenicity islands SaPI/ / Purine conversions	6.3.5.2
rxn00361	ATP:adenylylsulfate 3'-phosphotransferase	Purine metabolism/ Sulfur metabolism	[c] : cpd00002 + cpd00193 <==> cpd00008 + cpd00044	ATP + Adenylyl sulfate <=> ADP + 3'-Phosphoadenylyl sulfate	R00509	Adenylylsulfate kinase (EC 2.7.1.25)	Superpathway of cysteine biosynthesis/ / O-Methyl Phosphoramidate Capsule Modification in Campylobacter/ / Cysteine Biosynthesis/ / Inorganic Sulfur Assimilation/ / Sulfate assimilation	2.7.1.25
rxn00117	ATP:nucleoside-diphosphate phosphatransferase	Pyrimidine metabolism	[c] : cpd00002 + cpd00014 <==> cpd00008 + cpd00062	ATP + UDP <=> ADP + UTP	R00156	Nucleoside diphosphate kinase (EC 2.7.4.6)	pyrimidine conversions/ / Purine conversions	2.7.4.6
rxn00119	ATP:nucleoside-phosphate phosphotransferase	Pyrimidine metabolism	[c] : cpd00002 + cpd00091 <==> cpd00008 + cpd00014	ATP + UMP <=> ADP + UDP	R00158	Nucleoside-phosphate kinase (EC 2.7.4.4)/ / Uridylate kinase (EC 2.7.4.-)	pyrimidine conversions	2.7.4.4/ 2.7.4.14/ 2.7.4.22/ 2.7.4.-
rxn00710	Orotidine-5'-phosphate carboxy-lyase	Pyrimidine metabolism	[c] : cpd00067 + cpd00810 --> cpd00011 + cpd00091	H+ + Orotidine 5'-phosphate => CO2 + UMP	R00965	Orotidine 5'-phosphate decarboxylase (EC 4.1.1.23)		4.1.1.23
rxn01362	Orotidine-5'-phosphate:pyrophosphate phosphoribosyltransferase	Pyrimidine metabolism	[c] : cpd00012 + cpd00810 <==> cpd00103 + cpd00247	Pyrophosphate + Orotidine 5'-phosphate <= 5-Phospho-alpha-D-ribose 1-diphosphate + Orotate	R01870	Orotate phosphoribosyltransferase (EC 2.4.2.10)	Iojap/ / YgfZ	2.4.2.10
rxn01465	(S)-Dihydroorotate amidohydrolase	Pyrimidine metabolism	[c] : cpd00001 + cpd00282 <==> cpd00067 + cpd00343	H2O + (S)-Dihydroorotate <=> H+ + N-Carbamoyl-L-aspartate	R01993	Dihydroorotase (EC 3.5.2.3)	YgfZ	3.5.2.3
rxn01513	ATP:dTMP phosphotransferase	Pyrimidine metabolism	[c] : cpd00002 + cpd00298 <==> cpd00008 + cpd00297	ATP + dTMP <=> ADP + dTDP	R02094	Thymidylate kinase (EC 2.7.4.9)	pyrimidine conversions	2.7.4.9/ 2.7.4.12
rxn01018	Carbamoyl-phosphate:L-aspartate carbamoyltransferase	Pyrimidine metabolism/ Alanine and aspartate metabolism	[c] : cpd00041 + cpd00146 --> cpd00009 + (2) cpd00067 + cpd00343	L-Aspartate + Carbamoyl phosphate => Orthophosphate + (2) H+ + N-Carbamoyl-L-aspartate	R01397	Aspartate carbamoyltransferase (EC 2.1.3.2)/ / Aspartate carbamoyltransferase regulatory chain (PyrI)	YgfZ	2.1.3.2
rxn01520	5,10-Methylenetetrahydrofolate:dUMP C-methyltransferase	Pyrimidine metabolism/ One carbon pool by folate	[c] : cpd00125 + cpd00299 --> cpd00298 + cpd00330	5,10-Methylenetetrahydrofolate + dUMP => dTMP + Dihydrofolate	R02101	Thymidylate synthase (EC 2.1.1.45)	pyrimidine conversions/ / Folate Biosynthesis	2.1.1.45
rxn06448	L-Tryptophan -tRNA(Trp) ligase (AMP-forming)	Tryptophan metabolism/ Aminoacyl-tRNA biosynthesis	[c] : cpd00002 + cpd00065 + cpd00067 + cpd11923 --> cpd00012 + cpd00018 + cpd12336	ATP + L-Tryptophan + H+ + tRNA(Trp) => Pyrophosphate + AMP + L-Tryptophanyl-tRNA(Trp)	R03664			6.1.1.2
rxn06440	L-Isoleucine:tRNA(Ile) ligase (AMP-forming)	Valine, leucine and isoleucine biosynthesis/ Aminoacyl-tRNA biosynthesis	[c] : cpd00002 + cpd00067 + cpd00322 + cpd11915 --> cpd00012 + cpd00018 + cpd12256	ATP + H+ + L-Isoleucine + tRNA(Ile) => Pyrophosphate + AMP + L-Isoleucyl-tRNA(Ile)	R03656		tRNA aminoacylation	6.1.1.5
rxn06441	L-Leucine:tRNA(Leu) ligase (AMP-forming)	Valine, leucine and isoleucine biosynthesis/ Aminoacyl-tRNA biosynthesis	[c] : cpd00002 + cpd00067 + cpd00107 + cpd11916 --> cpd00012 + cpd00018 + cpd12003	ATP + H+ + L-Leucine + tRNA(Leu) => Pyrophosphate + AMP + L-Leucyl-tRNA	R03657			6.1.1.4
rxn06449	L-Valine:tRNAVal ligase (AMP-forming)	Valine, leucine and isoleucine biosynthesis/ Aminoacyl-tRNA biosynthesis	[c] : cpd00002 + cpd00067 + cpd00156 + cpd11924 --> cpd00012 + cpd00018 + cpd12133	ATP + H+ + L-Valine + tRNA(Val) => Pyrophosphate + AMP + L-Valyl-tRNA(Val)	R03665			6.1.1.9
rxn00137	Adenosine 3',5'-bisphosphate 3'(2')-phosphohydrolase		[c] : cpd00001 + cpd00045 --> cpd00009 + cpd00018 + cpd00067	H2O + Adenosine 3',5'-bisphosphate => Orthophosphate + AMP + H+	R00188	3'(2'),5'-bisphosphate nucleotidase (EC 3.1.3.7)	Inorganic Sulfur Assimilation	3.1.3.7
rxn01117	D-Arabinose-5-phosphate ketol-isomerase		[c] : cpd00817 <==> cpd00171	D-Arabinose 5-phosphate <=> D-Ribulose 5-phosphate	R01530	Arabinose 5-phosphate isomerase (EC 5.3.1.13)	KDO2-Lipid A biosynthesis	5.3.1.13
rxn01119	UDP galactose:undecaprenyl-phosphate galactose phosphotransferase		[c] : cpd00043 + cpd00286 <==> cpd00091 + cpd02745	UDP-D-galactose + Undecaprenyl phosphate <=> UMP + alpha-D-Galactosyl-diphosphoundecaprenol	R01535			2.7.8.6
rxn05294	DNA synthesis		[c] : (0.884) cpd00115 + (0.6692) cpd00241 + (0.6684) cpd00356 + (0.8807) cpd00357 <==> (3.1023) cpd00012 + cpd11461	(0.884) dATP + (0.6692) dGTP + (0.6684) dCTP + (0.8807) dTTP <=> (3.1023) Pyrophosphate + DNA			pVir Plasmid of Campylobacter/ / NAD consumption/ / DNA replication, archaeal/ / CBSS-203122.12.peg.188/ / Two cell division clusters relating to chromosome partitioning/ / Macromolecular synthesis operon/ / DNA topoisomerases, Type I, ATP-independent/ / DNA-replication/ / DNA repair, bacterial/ / NAD and NADP cofactor biosynthesis global/ / DNA repair, bacterial RecFOR pathway/ / Resistance to f…
rxn05460	3-Oxooctodecanoyl-ACP:malonyl-[acyl-carrier-protein] C-acyltransferase (decarboxylating)		[c] : cpd00067 + cpd11476 + cpd11492 --> cpd00011 + cpd11493 + cpd11570	H+ + Hexadecanoyl-[acp] + Malonyl-[acyl-carrier protein] => CO2 + Acyl-carrier protein + 3-Oxooctodecanoyl-ACP		3-oxoacyl-[acyl-carrier-protein] synthase, KASI, alternative (EC 2.3.1.41)/ / 3-oxoacyl-[acyl-carrier-protein] synthase, KASII (EC 2.3.1.41)/ / 3-oxoacyl-[acyl-carrier-protein] synthase, KASIII (EC 2.3.1.41)	Fatty Acid Biosynthesis FASII/ / mycolic acid synthesis/ / Unsaturated Fatty Acid Metabolism	2.3.1.0
rxn05461	3-Hydroxyoctodecanoyl-ACP:NADP+ oxidoreductase		[c] : cpd00005 + cpd00067 + cpd11570 <==> cpd00006 + cpd11571	NADPH + H+ + 3-Oxooctodecanoyl-ACP <=> NADP+ + 3-Hydroxyoctodecanoyl-ACP		3-oxoacyl-[acyl-carrier protein] reductase (EC 1.1.1.100)	Fatty Acid Biosynthesis FASII/ / mycolic acid synthesis	1.1.1.0
rxn05462	trans-Octodec-2-enoyl-ACP hydro-lyase		[c] : cpd11571 <==> cpd00001 + cpd11572	3-Hydroxyoctodecanoyl-ACP <=> H2O + trans-Octodec-2-enoyl-ACP		(3R)-hydroxymyristoyl-[acyl carrier protein] dehydratase (EC 4.2.1.-)	Fatty Acid Biosynthesis FASII	4.2.1.0
rxn07991	3-oxoacyl-[acyl-carrier-protein] reductase (n-C16:1)		[c] : cpd00005 + cpd00067 + cpd15375 <==> cpd00006 + cpd15369	NADPH + H+ + 3-oxo-cis-palm-9-eoyl-[acyl-carrier protein] <=> NADP+ + (R)-3-hydroxy-cis-palm-9-eoyl-[acyl-carrier protein]				1.1.1.100
rxn08000	3-oxoacyl-[acyl-carrier-protein] synthase (n-C16:1)		[c] : cpd00067 + cpd11492 + cpd15294 --> cpd00011 + cpd11493 + cpd15375	H+ + Malonyl-[acyl-carrier protein] + Tetradecenoyl-ACP => CO2 + Acyl-carrier protein + 3-oxo-cis-palm-9-eoyl-[acyl-carrier protein]				2.3.1.41
rxn08015	acyl-[acyl-carrier-protein] synthetase (n-C14:1)		[c] : cpd00002 + cpd00067 + cpd11493 + cpd15298 --> cpd00012 + cpd00018 + cpd15294	ATP + H+ + Acyl-carrier protein + tetradecenoate => Pyrophosphate + AMP + Tetradecenoyl-ACP				6.2.1.20
rxn08018	acyl-[acyl-carrier-protein] synthetase (n-C18:1)		[c] : cpd00002 + cpd00067 + cpd11493 + cpd15269 --> cpd00012 + cpd00018 + cpd11825	ATP + H+ + Acyl-carrier protein + octadecenoate => Pyrophosphate + AMP + Oleoyl-[acyl-carrier protein]				6.2.1.20
rxn08089	1-octadec-7-enoyl-sn-glycerol 3-phosphate O-acyltransferase (n-C18:1)		[c] : cpd11825 + cpd15328 --> cpd11493 + cpd15527	Oleoyl-[acyl-carrier protein] + 1-octadec-11-enoyl-sn-glycerol 3-phosphate => Acyl-carrier protein + 1,2-dioctadec-11-enoyl-sn-glycerol 3-phosphate		1-acyl-sn-glycerol-3-phosphate acyltransferase (EC 2.3.1.51)	Glycerolipid and Glycerophospholipid Metabolism in Bacteria	2.3.1.51
rxn08232	cardiolipin synthase (periplasmic, n-C18:1)		[c] : (2) cpd15541 <==> cpd00100 + cpd15431	(2) Phosphatidylglycerol dioctadec-11-enoyl <=> Glycerol + cardiolipin tetraoctadec-11-enoyl
rxn08300	diacylglycerol kinase (n-C18:1)		[c] : cpd00002 + cpd15312 <==> cpd00008 + cpd15527	ATP + 1,2-Diacyl-sn-glycerol dioctadec-11-enoyl <=> ADP + 1,2-dioctadec-11-enoyl-sn-glycerol 3-phosphate		Diacylglycerol kinase (EC 2.7.1.107)	Glycerolipid and Glycerophospholipid Metabolism in Bacteria	2.7.1.107
rxn08312	CDP-diacylglycerol synthetase (n-C18:1)		[c] : cpd00052 + cpd15527 <==> cpd00012 + cpd15420	CTP + 1,2-dioctadec-11-enoyl-sn-glycerol 3-phosphate <=> Pyrophosphate + CDP-1,2-dioctadec-11-enoylglycerol		Phosphatidate cytidylyltransferase (EC 2.7.7.41)	Iojap/ / Glycerolipid and Glycerophospholipid Metabolism in Bacteria	2.7.7.41
rxn08583	galactosyltransferase I (LPS core synthesis)		[c] : cpd00026 + cpd15479 <==> cpd00014 + cpd15469	UDP-glucose + glucosyl-inner core oligosaccharide lipid A <=> UDP + galactosyl-glucosyl-inner core oligosaccharide lipid A		Lipopolysaccharide 1,6-galactosyltransferase (EC 2.4.1.-)	LOS core oligosaccharide biosynthesis	2.4.1.-
rxn08618	glucosyltransferase I (LPS core synthesis)		[c] : cpd00026 + cpd15489 <==> cpd00014 + cpd15479	UDP-glucose + inner core oligosaccharide lipid A <=> UDP + glucosyl-inner core oligosaccharide lipid A		UDP-glucose:(heptosyl) LPS alpha1,3-glucosyltransferase WaaG (EC 2.4.1.-)	LOS core oligosaccharide biosynthesis	2.4.1.-
rxn08619	glucosyltransferase II (LPS core synthesis)		[c] : cpd00026 + cpd15469 <==> cpd00014 + cpd15475	UDP-glucose + galactosyl-glucosyl-inner core oligosaccharide lipid A <=> UDP + glucosyl-galactosyl-glucosyl-inner core oligosaccharide lipid A		UDP-glucose:(glucosyl)lipopolysaccharide alpha-1,3-glucosyltransferase WaaO (EC 2.4.1.-)	LOS core oligosaccharide biosynthesis	2.4.1.-
rxn08620	glucosyltransferase III (LPS core synthesis)		[c] : cpd00026 + cpd15475 <==> cpd00014 + cpd15477	UDP-glucose + glucosyl-galactosyl-glucosyl-inner core oligosaccharide lipid A <=> UDP + glucosyl-glucosyl-galactosyl-glucosyl-inner core oligosaccharide lipid A		UDP-galactose:(galactosyl) LPS alpha1,2-galactosyltransferase WaaW (EC 2.4.1.-)	LOS core oligosaccharide biosynthesis	2.4.1.-
rxn08708	LPS heptose kinase I (LPS core synthesis)		[c] : cpd00002 + cpd15484 <==> cpd00008 + cpd15549	ATP + heptosyl-heptosyl-kdo2-lipidA <=> ADP + phospho-heptosyl-heptosyl-kdo2-lipidA		Lipopolysaccharide core biosynthesis protein WaaP (EC 2.7.-.-), heptosyl-I-kinase	LOS core oligosaccharide biosynthesis	2.7.-.-
rxn08709	LPS heptose kinase II (LPS core synthesis)		[c] : cpd00002 + cpd15488 <==> cpd00008 + cpd15550	ATP + heptosyl-phospho-heptosyl-heptosyl-kdo2-lipidA <=> ADP + phospho-heptosyl-phospho-heptosyl-heptosyl-kdo2-lipidA		Lipopolysaccharide core biosynthesis protein RfaY	LOS core oligosaccharide biosynthesis
rxn08710	heptosyltransferase I (LPS core synthesis)		[c] : cpd03587 + cpd03831 <==> cpd00008 + cpd15485	Di[3-deoxy-D-manno-octulosonyl]-lipid A + ADP-L-glycero-D-manno-heptose <=> ADP + heptosyl-kdo2-lipidA		Lipopolysaccharide heptosyltransferase I (EC 2.4.1.-)	Vibrio Core Oligosaccharide Biosynthesis/ / LOS core oligosaccharide biosynthesis	2.4.1.-
rxn08711	heptosyltransferase II (LPS core synthesis)		[c] : cpd03831 + cpd15485 <==> cpd00008 + cpd15484	ADP-L-glycero-D-manno-heptose + heptosyl-kdo2-lipidA <=> ADP + heptosyl-heptosyl-kdo2-lipidA		ADP-heptose--lipooligosaccharide heptosyltransferase II (EC 2.4.1.-)	Vibrio Core Oligosaccharide Biosynthesis/ / LOS core oligosaccharide biosynthesis	2.4.1.-
rxn08712	heptosyltransferase III (LPS core synthesis)		[c] : cpd03831 + cpd15549 <==> cpd00008 + cpd15488	ADP-L-glycero-D-manno-heptose + phospho-heptosyl-heptosyl-kdo2-lipidA <=> ADP + heptosyl-phospho-heptosyl-heptosyl-kdo2-lipidA		Lipopolysaccharide heptosyltransferase III (EC 2.4.1.-)	LOS core oligosaccharide biosynthesis	2.4.1.-
rxn08713	heptosyltransferase IV (LPS core synthesis)		[c] : cpd03831 + cpd15477 <==> cpd00008 + cpd15432	ADP-L-glycero-D-manno-heptose + glucosyl-glucosyl-galactosyl-glucosyl-inner core oligosaccharide lipid A <=> ADP + core oligosaccharide lipid A		Lipopolysaccharide 1,2-N-acetylglucosaminetransferase (EC 2.4.1.56)	LOS core oligosaccharide biosynthesis	2.4.1.56
rxn08954	3-deoxy-D-manno-octulosonic acid transferase III (LPS core biosynthesis)		[c] : cpd02546 + cpd15550 <==> cpd00046 + cpd15492	CMP-3-deoxy-D-manno-octulosonate + phospho-heptosyl-phospho-heptosyl-heptosyl-kdo2-lipidA <=> CMP + kdo-phospho-heptosyl-phospho-heptosyl-heptosyl-kdo2-lipidA		Lipopolysaccharide core biosynthesis protein RfaZ	LOS core oligosaccharide biosynthesis
rxn09107	phosphatidylglycerol phosphate phosphatase (n-C18:1)		[c] : cpd00001 + cpd15548 --> cpd00009 + cpd00067 + cpd15541	H2O + Phosphatidylglycerophosphate dioctadec-11-enoyl => Orthophosphate + H+ + Phosphatidylglycerol dioctadec-11-enoyl		Phosphatidylglycerophosphatase A (EC 3.1.3.27)/ / Phosphatidylglycerophosphatase B (EC 3.1.3.27)	Glycerolipid and Glycerophospholipid Metabolism in Bacteria	3.1.3.27
rxn09114	Phosphatidylglycerol synthase (n-C18:1)		[c] : cpd00080 + cpd15420 <==> cpd00046 + cpd15548	sn-Glycerol 3-phosphate + CDP-1,2-dioctadec-11-enoylglycerol <=> CMP + Phosphatidylglycerophosphate dioctadec-11-enoyl		CDP-diacylglycerol--glycerol-3-phosphate 3-phosphatidyltransferase (EC 2.7.8.5)	Glycerolipid and Glycerophospholipid Metabolism in Bacteria	2.7.8.5
rxn09203	Phosphatidylserine decarboxylase (n-C18:1)		[c] : (2) cpd00067 + cpd15558 <==> cpd00011 + cpd15534	(2) H+ + phosphatidylserine dioctadec-11-enoyl <=> CO2 + phosphatidylethanolamine dioctadec-11-enoyl		Phosphatidylserine decarboxylase (EC 4.1.1.65)	Glycerolipid and Glycerophospholipid Metabolism in Bacteria	4.1.1.65
rxn09211	Phosphatidylserine syntase (n-C18:1)		[c] : cpd00054 + cpd15420 --> cpd00046 + cpd00067 + cpd15558	L-Serine + CDP-1,2-dioctadec-11-enoylglycerol => CMP + H+ + phosphatidylserine dioctadec-11-enoyl		CDP-diacylglycerol--serine O-phosphatidyltransferase (EC 2.7.8.8)	Glycerolipid and Glycerophospholipid Metabolism in Bacteria	2.7.8.8
rxn09225	rhamnosyltransferase I (LPS core biosynthesis)		[c] : cpd02113 + cpd15492 <==> cpd00297 + cpd15489	dTDP-6-deoxy-L-mannose + kdo-phospho-heptosyl-phospho-heptosyl-heptosyl-kdo2-lipidA <=> dTDP + inner core oligosaccharide lipid A		Lipopolysaccharide core biosynthesis protein rfaS
rxn10030	b-ketoacyl synthetase (n-C18:1)		[c] : (15) cpd00005 + cpd00022 + (22) cpd00067 + (8) cpd00070 --> (7) cpd00001 + (15) cpd00006 + (9) cpd00010 + (8) cpd00011 + cpd15269	(15) NADPH + Acetyl-CoA + (22) H+ + (8) Malonyl-CoA => (7) H2O + (15) NADP+ + (9) CoA + (8) CO2 + octadecenoate				2.3.1.41
rxn10199	Peptidoglycan subunit synthesis		[c] : cpd03495 + cpd15666 <==> cpd02229 + cpd15665	Undecaprenyl-diphospho-N-acetylmuramoyl-(N-acetylglucosamine)-L- alanyl-D-glutamyl-meso-2,6-diaminopimeloyl-D-alanyl-D-alanine + Peptidoglycan polymer (n-1 subunits) <=> Undecaprenyl diphosphate + Peptidoglycan polymer (n subunits)		Multimodular transpeptidase-transglycosylase (EC 2.4.1.129) (EC 3.4.-.-)	Type IV pilus
rxn11920			[c] : (2) cpd02234 + cpd12837 --> (2) cpd00010 + cpd12836	(2) (R)-3-Hydroxybutanoyl-CoA + ((R)-3-Hydroxybutanoyl)(n-2) => (2) CoA + Poly-beta-hydroxybutyrate				2.3.1.-
rxn12192	protein synthesis reaction		[c] : (4.2) cpd00002 + (0.05) cpd01326 + (0.13) cpd11770 + (0.07) cpd12003 + (0.03) cpd12036 + (0.04) cpd12060 + (0.2) cpd12100 + (0.02) cpd12105 + (0.04) cpd12132 + (0.08) cpd12133 + (0.04) cpd12164 + (0.02) cpd12194 + (0.04) cpd12226 + (0.04) cpd12227 + (0.01) cpd12228 + (0.05) cpd12229 + (0.02) cpd12255 + (0.05) cpd12256 + (0.04) cpd12313 + (0.02) cpd12335 + (0.01) cpd12336 <==> (4.2) cpd00008…	(4.2) ATP + (0.05) L-Lysyl-tRNA + (0.13) L-Alanyl-tRNA + (0.07) L-Leucyl-tRNA + (0.03) L-Arginyl-tRNA(Arg) + (0.04) Glutaminyl-tRNA + (0.2) Glycyl-tRNA(Gly) + (0.02) L-Methionyl-tRNA + (0.04) L-Seryl-tRNA(Ser) + (0.08) L-Valyl-tRNA(Val) + (0.04) L-Prolyl-tRNA(Pro) + (0.02) L-Tyrosyl-tRNA(Tyr) + (0.04) L-Aspartyl-tRNA(Asp) + (0.04) L-Glutamyl-tRNA(Glu) + (0.01) L-Histidyl-tRNA(His) + (0.05) L-Thre…
rxn13085	Spermidine synthase		[c] : cpd00017 + cpd00118 <==> cpd00011 + cpd00147 + cpd00264	S-Adenosyl-L-methionine + Putrescine <=> CO2 + 5'-Methylthioadenosine + Spermidine
