# Supplementary material for: Metabolic modelling reveals the specialization of secondary replicons for niche adaptation in Sinorhizobium meliloti
Source: Nat Commun. 2016 Jul 22;7:12219. doi: 10.1038/ncomms12219 (PMC4961836; doi:10.1038/ncomms12219)
Supplement: Supplementary Data 5 — Contains previously published pangenome information and regulon data for all genes that are included in iGD1575. [file ncomms12219-s6.xlsx]

## Sheet: README
This workbook contains 12 sheets. The 'iGD1575' sheet contains data for all genes present in iGD1575. The 'All_Active' sheet contains data for all genes associated with the reactions that carries flux during simulated growth in at least one environment (bulk soil, rhizosphere, nodule). The 'Bulk_Active' sheet contains data for all genes associated with the reactions that carry flux during simulat…

## Sheet: iGD1575
Gene	Pangenome classification	Regulon	Regulator location	Gene location
sma0002	core	-	-	-
sma0005	core	-	-	-
sma0007	core	-	-	-
sma0009	core	-	-	-
sma0028	core	-	-	-
sma0045	accessory	-	-	-
sma0064	core	-	-	-
sma0085	core	SMc04401	Chrs	pSymA
sma0093	core	PckR	Chrs	pSymA
sma0104	core	-	-	-
sma0105	accessory	-	-	-
sma0106	accessory	-	-	-
sma0108	accessory	-	-	-
sma0110	core	-	-	-
sma0150	core	-	-	-
sma0151	core	-	-	-
sma0155	accessory	-	-	-
sma0157	core	-	-	-
sma0196	core	-	-	-
sma0197	core	-	-	-
sma0198	core	-	-	-
sma0199	core	-	-	-
sma0203	core	-	-	-
sma0220	core	-	-	-
sma0228	accessory	-	-	-
sma0233	core	ThuR	pSymB	pSymA
sma0235	core	ThuR	pSymB	pSymA
sma0257	accessory	-	-	-
sma0260	core	-	-	-
sma0263	core	-	-	-
sma0270	core	-	-	-
sma0271	core	-	-	-
sma0302	accessory	-	-	-
sma0306	accessory	-	-	-
sma0387	accessory	-	-	-
sma0391	accessory	-	-	-
sma0398	accessory	-	-	-
sma0464	accessory	-	-	-
sma0478	accessory	-	-	-
sma0483	accessory	-	-	-
sma0485	accessory	-	-	-
sma0492	accessory	-	-	-
sma0510	accessory	-	-	-
sma0512	accessory	-	-	-
sma0526	accessory	-	-	-
sma0527	accessory	-	-	-
sma0552	accessory	-	-	-
sma0567	accessory	-	-	-
sma0601	accessory	-	-	-
sma0612	accessory	-	-	-
sma0615	core	-	-	-
sma0616	accessory	-	-	-
sma0617	accessory	-	-	-
sma0621	accessory	-	-	-
sma0630	accessory	-	-	-
sma0657	accessory	-	-	-
sma0664	accessory	-	-	-
sma0680	accessory	-	-	-
sma0682	accessory	FixK1	pSymA	pSymA
sma0693	accessory	-	-	-
sma0695	accessory	-	-	-
sma0697	accessory	-	-	-
sma0707	accessory	-	-	-
sma0711	accessory	-	-	-
sma0715	accessory	-	-	-
sma0751	core	-	-	-
sma0752	core	-	-	-
sma0753	accessory	-	-	-
sma0765	core	-	-	-
sma0766	accessory	-	-	-
sma0767	accessory	-	-	-
sma0769	core	-	-	-
sma0771	accessory	-	-	-
sma0772	core	-	-	-
sma0796	core	-	-	-
sma0799	core	-	-	-
sma0800	core	-	-	-
sma0802	core	-	-	-
sma0803	core	-	-	-
sma0805	core	-	-	-
sma0811	core	-	-	-
sma0814	core	-	-	-
sma0819	core	-	-	-
sma0822	core	NifA	pSymA	pSymA
sma0825	core	NifA	pSymA	pSymA
sma0827	core	NifA	pSymA	pSymA
sma0829	core	NifA	pSymA	pSymA
sma0851	core	PcaQ	pSymB	pSymA
sma0852	core	PcaQ	pSymB	pSymA
sma0853	core	PcaQ	pSymB	pSymA
sma0854	core	PcaQ	pSymB	pSymA
sma0855	core	-	-	-
sma0857	accessory	-	-	-
sma0866	core	-	-	-
sma0868	core	-	-	-
sma0869	core	PcaQ	pSymB	pSymA
sma0873	core	RirA	Chrs	pSymA
sma0878	core	PcaQ	pSymB	pSymA
sma0892	accessory	-	-	-
sma0937	accessory	-	-	-
sma0952	accessory	-	-	-
sma0953	accessory	-	-	-
sma1046	accessory	-	-	-
sma1084	accessory	-	-	-
sma1115	accessory	-	-	-
sma1163	accessory	-	-	-
sma1182	accessory	FixK1	pSymA	pSymA
sma1191	accessory	-	-	-
sma1210	core	-	-	-
sma1211	core	-	-	-
sma1213	accessory	-	-	-
sma1214	accessory	-	-	-
sma1216	accessory	-	-	-
sma1220	accessory	FixK1	pSymA	pSymA
sma1232	core	-	-	-
sma1233	core	-	-	-
sma1236	core	-	-	-
sma1250	accessory	-	-	-
sma1266	accessory	-	-	-
sma1273	accessory	-	-	-
sma1276	accessory	-	-	-
sma1285	accessory	-	-	-
sma1288	accessory	-	-	-
sma1296	accessory	-	-	-
sma1326	core	-	-	-
sma1328	core	-	-	-
sma1347	core	-	-	-
sma1367	accessory	-	-	-
sma1370	core	-	-	-
sma1371	core	-	-	-
sma1377	core	-	-	-
sma1379	core	-	-	-
sma1398	accessory	-	-	-
sma1400	accessory	-	-	-
sma1406	core	-	-	-
sma1408	accessory	-	-	-
sma1414	accessory	-	-	-
sma1415	core	-	-	-
sma1417	accessory	-	-	-
sma1421	accessory	-	-	-
sma1424	accessory	-	-	-
sma1438	core	-	-	-
sma1440	core	-	-	-
sma1450	core	-	-	-
sma1459	core	-	-	-
sma1466	core	-	-	-
sma1473	core	-	-	-
sma1495	core	-	-	-
sma1516	core	-	-	-
sma1519	core	-	-	-
sma1523	core	-	-	-
sma1525	core	-	-	-
sma1526	core	-	-	-
sma1529	core	-	-	-
sma1531	core	-	-	-
sma1532	core	-	-	-
sma1533	core	-	-	-
sma1535	core	-	-	-
sma1536	core	-	-	-
sma1538	core	-	-	-
sma1541	core	-	-	-
sma1544	core	-	-	-
sma1545	core	-	-	-
sma1582	core	-	-	-
sma1583	core	-	-	-
sma1591	core	-	-	-
sma1629	core	-	-	-
sma1646	accessory	-	-	-
sma1647	accessory	-	-	-
sma1652	accessory	-	-	-
sma1667	accessory	XylR	pSymB	pSymA
sma1668	accessory	XylR	pSymB	pSymA
sma1670	accessory	XylR	pSymB	pSymA
sma1691	accessory	-	-	-
sma1711	accessory	-	-	-
sma1715	accessory	-	-	-
sma1717	accessory	-	-	-
sma1718	accessory	-	-	-
sma1724	accessory	-	-	-
sma1729	accessory	-	-	-
sma1731	accessory	-	-	-
sma1751	core	-	-	-
sma1753	core	-	-	-
sma1754	core	-	-	-
sma1755	core	-	-	-
sma1760	accessory	-	-	-
sma1789	accessory	-	-	-
sma1798	core	-	-	-
sma1836	core	-	-	-
sma1838	core	-	-	-
sma1846	core	-	-	-
sma1848	accessory	-	-	-
sma1855	core	-	-	-
sma1872	accessory	-	-	-
sma1890	accessory	-	-	-
sma1894	core	-	-	-
sma1896	core	-	-	-
sma1905	accessory	-	-	-
sma1913	accessory	-	-	-
sma1965	accessory	-	-	-
sma1996	accessory	-	-	-
sma1998	accessory	-	-	-
sma2019	accessory	-	-	-
sma2025	accessory	-	-	-
sma2037	accessory	-	-	-
sma2041	accessory	-	-	-
sma2067	accessory	-	-	-
sma2069	accessory	-	-	-
sma2075	accessory	-	-	-
sma2079	accessory	-	-	-
sma2081	accessory	-	-	-
sma2091	accessory	-	-	-
sma2113	accessory	-	-	-
sma2135	accessory	-	-	-
sma2137	accessory	-	-	-
sma2141	accessory	-	-	-
sma2143	accessory	-	-	-
sma2145	accessory	SM-b20717	pSymB	pSymA
sma2165	accessory	-	-	-
sma2217	accessory	-	-	-
sma2219	accessory	-	-	-
sma2294	core	-	-	-
sma2305	accessory	-	-	-
sma2307	accessory	-	-	-
sma2309	accessory	-	-	-
sma2311	accessory	-	-	-
sma2329	core	-	-	-
sma2331	core	-	-	-
sma2333	core	-	-	-
sma2339	accessory	RirA	Chrs	pSymA
sma2351	core	-	-	-
sma2357	core	-	-	-
sma2371	core	IolR	Chrs	pSymA
sma2379	core	-	-	-
sma2400	accessory	RirA	Chrs	pSymA
sma2402	accessory	RirA	Chrs	pSymA
sma2404	accessory	RirA	Chrs	pSymA
sma2406	accessory	RirA	Chrs	pSymA
sma2408	accessory	RirA	Chrs	pSymA
sma2410	accessory	RirA	Chrs	pSymA
sma5011	accessory	-	-	-
smb20002	core	-	-	-
smb20003	core	-	-	-
smb20007	core	-	-	-
smb20017	core	SM-b20717	pSymB	pSymB
smb20019	core	-	-	-
smb20023	core	-	-	-
smb20037	core	-	-	-
smb20039	core	-	-	-
smb20056	core	-	-	-
smb20057	accessory	-	-	-
smb20058	core	-	-	-
smb20070	core	-	-	-
smb20099	core	-	-	-
smb20108	core	-	-	-
smb20113	core	-	-	-
smb20125	core	-	-	-
smb20128	accessory	-	-	-
smb20135	core	-	-	-
smb20136	core	-	-	-
smb20140	core	-	-	-
smb20146	core	-	-	-
smb20150	accessory	YE2053	pSymB	pSymB
smb20153	accessory	-	-	-
smb20155	accessory	YE2053	pSymB	pSymB
smb20156	accessory	YE2053	pSymB	pSymB
smb20157	accessory	YE2053	pSymB	pSymB
smb20158	accessory	YE2053	pSymB	pSymB
smb20159	accessory	-	-	-
smb20170	accessory	-	-	-
smb20171	core	-	-	-
smb20173	core	-	-	-
smb20174	accessory	-	-	-
smb20182	core	-	-	-
smb20186	core	-	-	-
smb20195	core	-	-	-
smb20197	core	-	-	-
smb20198	core	-	-	-
smb20199	accessory	-	-	-
smb20200	core	-	-	-
smb20201	core	-	-	-
smb20202	core	RirA	Chrs	pSymB
smb20209	core	-	-	-
smb20210	core	-	-	-
smb20231	accessory	ThuR	pSymB	pSymB
smb20232	accessory	ThuR	pSymB	pSymB
smb20233	accessory	ThuR	pSymB	pSymB
smb20235	accessory	-	-	-
smb20239	core	-	-	-
smb20249	core	-	-	-
smb20257	core	-	-	-
smb20259	core	-	-	-
smb20261	core	-	-	-
smb20262	core	-	-	-
smb20263	core	-	-	-
smb20264	core	-	-	-
smb20265	core	-	-	-
smb20266	core	-	-	-
smb20267	core	-	-	-
smb20268	core	-	-	-
smb20281	core	-	-	-
smb20282	core	-	-	-
smb20283	core	-	-	-
smb20284	core	-	-	-
smb20289	accessory	STM3633	pSymB	pSymB
smb20299	core	-	-	-
smb20300	core	-	-	-
smb20307	core	-	-	-
smb20312	core	-	-	-
smb20313	core	-	-	-
smb20314	core	-	-	-
smb20315	core	-	-	-
smb20316	core	-	-	-
smb20318	core	-	-	-
smb20325	core	ThuR	pSymB	pSymB
smb20326	accessory	ThuR	pSymB	pSymB
smb20327	core	ThuR	pSymB	pSymB
smb20328	core	ThuR	pSymB	pSymB
smb20333	accessory	-	-	-
smb20349	core	-	-	-
smb20351	core	-	-	-
smb20352	core	-	-	-
smb20358	core	-	-	-
smb20362	core	-	-	-
smb20363	core	-	-	-
smb20371	core	-	-	-
smb20379	core	-	-	-
smb20380	core	-	-	-
smb20381	core	-	-	-
smb20382	core	-	-	-
smb20396	core	-	-	-
smb20410	accessory	-	-	-
smb20416	core	XylR	pSymB	pSymB
smb20417	core	XylR	pSymB	pSymB
smb20418	core	XylR	pSymB	pSymB
smb20419	core	XylR	pSymB	pSymB
smb20423	core	-	-	-
smb20424	core	-	-	-
smb20427	core	-	-	-
smb20428	core	-	-	-
smb20429	core	-	-	-
smb20430	core	-	-	-
smb20432	core	-	-	-
smb20436	core	-	-	-
smb20442	core	-	-	-
smb20443	core	-	-	-
smb20444	core	-	-	-
smb20445	core	-	-	-
smb20446	core	-	-	-
smb20453	accessory	-	-	-
smb20458	accessory	-	-	-
smb20459	core	-	-	-
smb20476	core	-	-	-
smb20479	core	-	-	-
smb20481	core	-	-	-
smb20482	core	-	-	-
smb20484	core	RbtR	pSymB	pSymB
smb20485	core	RbtR	pSymB	pSymB
smb20486	core	RbtR	pSymB	pSymB
smb20487	core	RbtR	pSymB	pSymB
smb20488	core	RbtR	pSymB	pSymB
smb20489	core	RbtR	pSymB	pSymB
smb20493	core	-	-	-
smb20503	core	-	-	-
smb20507	core	-	-	-
smb20510	core	-	-	-
smb20535	core	-	-	-
smb20539	core	-	-	-
smb20568	core	PcaQ	pSymB	pSymB
smb20569	core	PcaQ	pSymB	pSymB
smb20570	core	PcaQ	pSymB	pSymB
smb20571	core	PcaQ	pSymB	pSymB
smb20573	core	-	-	-
smb20575	accessory	-	-	-
smb20576	core	-	-	-
smb20577	core	-	-	-
smb20578	accessory	-	-	-
smb20579	core	PcaQ	pSymB	pSymB
smb20581	core	-	-	-
smb20585	core	-	-	-
smb20587	core	-	-	-
smb20588	core	-	-	-
smb20589	core	-	-	-
smb20590	accessory	-	-	-
smb20611	core	DctD	pSymB	pSymB
smb20615	core	-	-	-
smb20616	core	-	-	-
smb20617	core	-	-	-
smb20618	core	-	-	-
smb20621	accessory	-	-	-
smb20623	accessory	-	-	-
smb20624	accessory	-	-	-
smb20649	core	-	-	-
smb20652	core	-	-	-
smb20658	core	-	-	-
smb20659	core	-	-	-
smb20661	core	-	-	-
smb20668	core	SM-b20667	pSymB	pSymB
smb20669	core	SM-b20667	pSymB	pSymB
smb20672	core	-	-	-
smb20673	core	RirA	Chrs	pSymB
smb20677	core	-	-	-
smb20678	accessory	-	-	-
smb20679	core	-	-	-
smb20680	accessory	-	-	-
smb20681	core	-	-	-
smb20692	core	-	-	-
smb20702	core	-	-	-
smb20704	core	-	-	-
smb20707	core	-	-	-
smb20710	core	-	-	-
smb20712	core	IolR	Chrs	pSymB
smb20713	core	IolR	Chrs	pSymB
smb20714	core	IolR	Chrs	pSymB
smb20718	accessory	SM-b20717	pSymB	pSymB
smb20719	core	SM-b20717	pSymB	pSymB
smb20745	core	-	-	-
smb20749	core	-	-	-
smb20751	core	-	-	-
smb20752	core	-	-	-
smb20753	core	-	-	-
smb20755	core	-	-	-
smb20756	core	-	-	-
smb20757	core	-	-	-
smb20767	core	-	-	-
smb20772	core	-	-	-
smb20776	core	-	-	-
smb20784	accessory	-	-	-
smb20785	core	-	-	-
smb20786	core	-	-	-
smb20787	core	-	-	-
smb20821	accessory	-	-	-
smb20830	accessory	-	-	-
smb20846	core	-	-	-
smb20849	core	-	-	-
smb20850	core	-	-	-
smb20852	accessory	-	-	-
smb20853	accessory	-	-	-
smb20854	accessory	-	-	-
smb20855	accessory	-	-	-
smb20861	accessory	-	-	-
smb20864	core	-	-	-
smb20871	core	-	-	-
smb20872	core	-	-	-
smb20873	core	-	-	-
smb20877	core	-	-	-
smb20890	core	-	-	-
smb20891	core	-	-	-
smb20893	core	-	-	-
smb20894	core	-	-	-
smb20895	core	-	-	-
smb20899	core	IolR	Chrs	pSymB
smb20902	core	XylR	pSymB	pSymB
smb20903	core	XylR	pSymB	pSymB
smb20904	core	XylR	pSymB	pSymB
smb20912	accessory	-	-	-
smb20924	core	-	-	-
smb20929	core	-	-	-
smb20930	core	-	-	-
smb20931	core	-	-	-
smb20932	accessory	-	-	-
smb20942	core	-	-	-
smb20943	core	-	-	-
smb20944	core	-	-	-
smb20946	core	SM-b21372	pSymB	pSymB
smb20948	core	-	-	-
smb20949	core	-	-	-
smb20950	core	-	-	-
smb20954	core	-	-	-
smb20955	accessory	-	-	-
smb20956	core	-	-	-
smb20957	core	-	-	-
smb20958	core	-	-	-
smb20959	core	-	-	-
smb20960	core	-	-	-
smb20961	core	-	-	-
smb20962	core	-	-	-
smb20984	core	-	-	-
smb20985	core	-	-	-
smb20986	core	-	-	-
smb20987	core	-	-	-
smb20991	core	-	-	-
smb20992	core	-	-	-
smb21002	core	-	-	-
smb21009	core	-	-	-
smb21010	core	-	-	-
smb21011	accessory	-	-	-
smb21037	core	-	-	-
smb21051	accessory	-	-	-
smb21052	accessory	-	-	-
smb21058	unique	-	-	-
smb21059	core	-	-	-
smb21060	accessory	-	-	-
smb21081	accessory	-	-	-
smb21082	accessory	-	-	-
smb21094	core	-	-	-
smb21095	core	-	-	-
smb21096	core	-	-	-
smb21097	core	-	-	-
smb21103	accessory	-	-	-
smb21104	accessory	-	-	-
smb21105	core	-	-	-
smb21106	core	-	-	-
smb21119	core	-	-	-
smb21121	core	-	-	-
smb21122	core	-	-	-
smb21124	core	-	-	-
smb21125	core	-	-	-
smb21126	core	-	-	-
smb21130	core	-	-	-
smb21131	core	-	-	-
smb21132	core	-	-	-
smb21133	core	-	-	-
smb21135	core	-	-	-
smb21136	core	-	-	-
smb21137	core	-	-	-
smb21138	core	-	-	-
smb21146	core	-	-	-
smb21152	core	-	-	-
smb21160	core	-	-	-
smb21163	core	-	-	-
smb21164	core	-	-	-
smb21165	core	-	-	-
smb21166	core	-	-	-
smb21170	accessory	-	-	-
smb21174	core	-	-	-
smb21175	core	-	-	-
smb21176	accessory	-	-	-
smb21177	core	-	-	-
smb21184	core	-	-	-
smb21185	core	-	-	-
smb21186	core	-	-	-
smb21192	core	AglR	Chrs	pSymB
smb21196	core	AglR	Chrs	pSymB
smb21198	core	AglR	Chrs	pSymB
smb21216	accessory	-	-	-
smb21217	accessory	-	-	-
smb21218	core	-	-	-
smb21219	core	-	-	-
smb21220	core	-	-	-
smb21221	core	-	-	-
smb21223	accessory	-	-	-
smb21224	core	-	-	-
smb21225	core	-	-	-
smb21227	core	-	-	-
smb21228	core	-	-	-
smb21251	core	-	-	-
smb21256	core	-	-	-
smb21257	core	-	-	-
smb21258	accessory	-	-	-
smb21273	core	-	-	-
smb21274	core	-	-	-
smb21275	core	-	-	-
smb21277	core	-	-	-
smb21278	core	-	-	-
smb21281	core	-	-	-
smb21283	core	-	-	-
smb21285	core	-	-	-
smb21286	core	-	-	-
smb21287	core	-	-	-
smb21293	core	-	-	-
smb21297	core	-	-	-
smb21300	core	-	-	-
smb21304	core	-	-	-
smb21324	core	-	-	-
smb21325	core	-	-	-
smb21326	core	-	-	-
smb21327	core	-	-	-
smb21338	core	-	-	-
smb21342	accessory	-	-	-
smb21344	core	-	-	-
smb21345	core	-	-	-
smb21351	core	-	-	-
smb21352	core	-	-	-
smb21353	core	-	-	-
smb21354	core	-	-	-
smb21355	core	-	-	-
smb21368	core	-	-	-
smb21370	core	-	-	-
smb21373	core	-	-	-
smb21374	accessory	-	-	-
smb21375	core	-	-	-
smb21376	core	-	-	-
smb21377	core	SM-b21372	pSymB	pSymB
smb21414	core	-	-	-
smb21416	accessory	-	-	-
smb21417	core	-	-	-
smb21421	accessory	-	-	-
smb21422	accessory	-	-	-
smb21423	accessory	-	-	-
smb21426	accessory	-	-	-
smb21428	core	-	-	-
smb21429	core	-	-	-
smb21430	core	-	-	-
smb21432	core	RirA	Chrs	pSymB
smb21458	core	-	-	-
smb21459	core	-	-	-
smb21460	core	-	-	-
smb21461	core	-	-	-
smb21474	core	-	-	-
smb21487	core	-	-	-
smb21488	core	-	-	-
smb21489	accessory	-	-	-
smb21494	core	-	-	-
smb21508	core	-	-	-
smb21526	core	-	-	-
smb21527	core	-	-	-
smb21528	core	-	-	-
smb21532	core	-	-	-
smb21536	core	-	-	-
smb21537	core	RbtR	pSymB	pSymB
smb21538	core	RbtR	pSymB	pSymB
smb21539	core	RbtR	pSymB	pSymB
smb21557	core	-	-	-
smb21570	core	-	-	-
smb21572	core	-	-	-
smb21595	core	-	-	-
smb21633	core	-	-	-
smb21643	core	-	-	-
smb21644	core	-	-	-
smb21645	core	-	-	-
smb21646	core	-	-	-
smb21647	core	-	-	-
smb21648	core	-	-	-
smb21652	core	-	-	-
smb21653	accessory	-	-	-
smb21654	core	-	-	-
smb21655	core	-	-	-
smb21690	core	-	-	-
smb22024	core	-	-	-
smb23463	core	-	-	-
smc00005	core	-	-	-
smc00006	core	-	-	-
smc00007	core	-	-	-
smc00008	core	-	-	-
smc00009	core	FixK1	pSymA	Chrs
smc00010	core	FixK1	pSymA	Chrs
smc00013	core	FixK1	pSymA	Chrs
smc00016	core	-	-	-
smc00017	core	-	-	-
smc00024	core	-	-	-
smc00025	core	-	-	-
smc00028	core	-	-	-
smc00042	core	-	-	-
smc00043	core	-	-	-
smc00069	core	-	-	-
smc00077	core	-	-	-
smc00078	core	-	-	-
smc00079	core	-	-	-
smc00090	core	-	-	-
smc00091	core	-	-	-
smc00092	core	-	-	-
smc00093	core	-	-	-
smc00094	core	-	-	-
smc00105	core	-	-	-
smc00110	core	-	-	-
smc00117	core	-	-	-
smc00122	core	-	-	-
smc00127	core	-	-	-
smc00133	core	-	-	-
smc00136	core	-	-	-
smc00149	core	PckR	Chrs	Chrs
smc00151	core	-	-	-
smc00152	core	-	-	-
smc00154	core	-	-	-
smc00155	core	-	-	-
smc00161	core	-	-	-
smc00166	core	-	-	-
smc00169	core	-	-	-
smc00172	core	-	-	-
smc00180	core	-	-	-
smc00187	core	-	-	-
smc00188	core	-	-	-
smc00225	core	-	-	-
smc00231	accessory	-	-	-
smc00232	core	-	-	-
smc00233	core	-	-	-
smc00235	core	-	-	-
smc00236	core	-	-	-
smc00247	core	-	-	-
smc00261	core	-	-	-
smc00262	core	-	-	-
smc00264	core	-	-	-
smc00268	accessory	-	-	-
smc00269	accessory	-	-	-
smc00270	accessory	-	-	-
smc00274	accessory	-	-	-
smc00290	core	-	-	-
smc00293	core	-	-	-
smc00294	core	-	-	-
smc00296	core	-	-	-
smc00298	core	-	-	-
smc00300	core	-	-	-
smc00316	core	-	-	-
smc00321	core	-	-	-
smc00323	core	-	-	-
smc00326	core	-	-	-
smc00327	core	-	-	-
smc00328	core	-	-	-
smc00333	core	-	-	-
smc00334	core	-	-	-
smc00335	core	-	-	-
smc00339	core	-	-	-
smc00340	core	-	-	-
smc00355	core	-	-	-
smc00363	core	-	-	-
smc00364	core	-	-	-
smc00365	core	-	-	-
smc00366	core	-	-	-
smc00372	core	-	-	-
smc00385	accessory	-	-	-
smc00387	core	-	-	-
smc00394	core	-	-	-
smc00395	core	-	-	-
smc00399	core	-	-	-
smc00408	core	-	-	-
smc00412	core	-	-	-
smc00414	core	-	-	-
smc00415	core	-	-	-
smc00419	core	-	-	-
smc00421	core	-	-	-
smc00430	core	-	-	-
smc00432	core	-	-	-
smc00433	core	-	-	-
smc00450	accessory	FixK1	pSymA	Chrs
smc00459	core	-	-	-
smc00461	core	-	-	-
smc00462	core	-	-	-
smc00463	core	-	-	-
smc00465	core	-	-	-
smc00475	core	-	-	-
smc00476	accessory	-	-	-
smc00480	core	-	-	-
smc00483	accessory	-	-	-
smc00485	core	-	-	-
smc00486	core	-	-	-
smc00488	core	-	-	-
smc00493	core	-	-	-
smc00494	core	-	-	-
smc00495	core	-	-	-
smc00508	core	-	-	-
smc00511	core	-	-	-
smc00526	core	-	-	-
smc00529	core	RirA	Chrs	Chrs
smc00551	core	-	-	-
smc00552	accessory	-	-	-
smc00554	core	-	-	-
smc00557	core	-	-	-
smc00565	core	-	-	-
smc00567	core	-	-	-
smc00568	core	-	-	-
smc00571	core	-	-	-
smc00572	core	-	-	-
smc00574	core	-	-	-
smc00577	core	-	-	-
smc00580	core	-	-	-
smc00585	core	-	-	-
smc00588	core	-	-	-
smc00592	core	RirA	Chrs	Chrs
smc00595	core	-	-	-
smc00598	core	-	-	-
smc00601	core	-	-	-
smc00603	core	-	-	-
smc00609	core	-	-	-
smc00614	core	-	-	-
smc00615	core	-	-	-
smc00617	core	-	-	-
smc00620	core	-	-	-
smc00621	core	-	-	-
smc00637	core	-	-	-
smc00640	core	-	-	-
smc00641	core	-	-	-
smc00643	core	-	-	-
smc00659	core	-	-	-
smc00669	core	-	-	-
smc00670	core	-	-	-
smc00671	core	-	-	-
smc00672	core	-	-	-
smc00673	core	-	-	-
smc00680	core	-	-	-
smc00690	core	-	-	-
smc00695	core	-	-	-
smc00696	core	-	-	-
smc00700	core	-	-	-
smc00701	core	-	-	-
smc00704	core	-	-	-
smc00708	core	-	-	-
smc00710	core	-	-	-
smc00711	core	-	-	-
smc00719	core	-	-	-
smc00723	core	-	-	-
smc00725	core	-	-	-
smc00727	core	-	-	-
smc00731	core	-	-	-
smc00741	core	-	-	-
smc00762	core	-	-	-
smc00768	core	-	-	-
smc00771	core	-	-	-
smc00772	core	-	-	-
smc00773	core	-	-	-
smc00774	core	-	-	-
smc00775	core	-	-	-
smc00778	accessory	-	-	-
smc00781	core	-	-	-
smc00784	core	RirA	Chrs	Chrs
smc00786	core	-	-	-
smc00797	core	-	-	-
smc00815	core	-	-	-
smc00819	core	OxyR	Chrs	Chrs
smc00825	core	-	-	-
smc00827	core	-	-	-
smc00832	core	XylR	pSymB	Chrs
smc00833	accessory	XylR	pSymB	Chrs
smc00850	core	-	-	-
smc00851	core	-	-	-
smc00855	core	-	-	-
smc00862	core	-	-	-
smc00868	core	-	-	-
smc00869	core	-	-	-
smc00870	core	-	-	-
smc00871	core	-	-	-
smc00872	core	-	-	-
smc00873	core	-	-	-
smc00874	core	-	-	-
smc00880	core	-	-	-
smc00881	core	-	-	-
smc00882	core	-	-	-
smc00883	core	-	-	-
smc00884	core	-	-	-
smc00892	core	-	-	-
smc00908	core	-	-	-
smc00909	core	-	-	-
smc00917	accessory	-	-	-
smc00918	core	-	-	-
smc00919	core	-	-	-
smc00922	core	-	-	-
smc00926	core	XylR	pSymB	Chrs
smc00936	core	-	-	-
smc00937	core	-	-	-
smc00945	core	-	-	-
smc00948	core	-	-	-
smc00964	accessory	-	-	-
smc00965	core	-	-	-
smc00966	core	-	-	-
smc00972	core	-	-	-
smc00976	core	-	-	-
smc00988	core	-	-	-
smc00993	core	-	-	-
smc01004	core	-	-	-
smc01005	core	-	-	-
smc01006	core	-	-	-
smc01010	core	-	-	-
smc01018	core	-	-	-
smc01023	core	-	-	-
smc01025	core	-	-	-
smc01027	core	-	-	-
smc01028	core	-	-	-
smc01030	core	-	-	-
smc01031	core	-	-	-
smc01032	core	-	-	-
smc01035	core	-	-	-
smc01040	core	-	-	-
smc01046	core	-	-	-
smc01047	accessory	-	-	-
smc01051	core	-	-	-
smc01053	core	-	-	-
smc01096	core	-	-	-
smc01099	core	-	-	-
smc01100	core	-	-	-
smc01103	core	-	-	-
smc01105	core	-	-	-
smc01109	core	NesR	Chrs	Chrs
smc01116	core	-	-	-
smc01121	core	-	-	-
smc01126	core	-	-	-
smc01127	core	-	-	-
smc01152	core	-	-	-
smc01155	core	-	-	-
smc01156	core	-	-	-
smc01157	core	-	-	-
smc01159	core	-	-	-
smc01161	core	-	-	-
smc01165	core	IolR	Chrs	Chrs
smc01166	core	-	-	-
smc01167	core	-	-	-
smc01169	core	-	-	-
smc01174	core	-	-	-
smc01189	core	-	-	-
smc01192	core	-	-	-
smc01198	core	-	-	-
smc01209	core	-	-	-
smc01214	core	-	-	-
smc01215	core	-	-	-
smc01220	accessory	-	-	-
smc01221	core	-	-	-
smc01222	core	-	-	-
smc01224	core	-	-	-
smc01231	core	-	-	-
smc01233	core	-	-	-
smc01237	core	-	-	-
smc01256	core	-	-	-
smc01261	core	IolR	Chrs	Chrs
smc01270	core	-	-	-
smc01273	core	-	-	-
smc01283	core	-	-	-
smc01285	core	-	-	-
smc01286	core	-	-	-
smc01287	accessory	-	-	-
smc01288	core	-	-	-
smc01290	core	-	-	-
smc01291	accessory	-	-	-
smc01292	core	-	-	-
smc01293	core	-	-	-
smc01294	core	-	-	-
smc01295	core	-	-	-
smc01296	core	-	-	-
smc01297	core	-	-	-
smc01298	core	-	-	-
smc01299	core	-	-	-
smc01300	core	-	-	-
smc01301	core	-	-	-
smc01302	core	-	-	-
smc01303	core	-	-	-
smc01304	core	-	-	-
smc01305	core	-	-	-
smc01306	core	-	-	-
smc01307	core	-	-	-
smc01308	core	-	-	-
smc01309	core	-	-	-
smc01310	core	-	-	-
smc01313	core	FixK1	pSymA	Chrs
smc01314	core	FixK1	pSymA	Chrs
smc01316	core	-	-	-
smc01317	core	-	-	-
smc01318	core	-	-	-
smc01319	core	-	-	-
smc01320	core	-	-	-
smc01321	core	-	-	-
smc01324	core	-	-	-
smc01331	core	-	-	-
smc01334	core	-	-	-
smc01343	core	-	-	-
smc01344	core	-	-	-
smc01345	core	-	-	-
smc01350	core	-	-	-
smc01352	core	-	-	-
smc01353	core	-	-	-
smc01360	core	-	-	-
smc01361	core	-	-	-
smc01362	core	-	-	-
smc01364	core	-	-	-
smc01369	core	-	-	-
smc01375	core	-	-	-
smc01407	core	-	-	-
smc01425	core	-	-	-
smc01430	core	-	-	-
smc01431	core	PcaQ	pSymB	Chrs
smc01442	core	-	-	-
smc01444	core	-	-	-
smc01455	core	-	-	-
smc01461	core	-	-	-
smc01491	core	-	-	-
smc01494	core	-	-	-
smc01496	core	-	-	-
smc01497	core	-	-	-
smc01498	core	-	-	-
smc01499	core	-	-	-
smc01500	core	-	-	-
smc01503	core	-	-	-
smc01525	core	-	-	-
smc01529	core	-	-	-
smc01531	core	-	-	-
smc01532	accessory	-	-	-
smc01533	core	-	-	-
smc01534	core	-	-	-
smc01563	core	-	-	-
smc01564	core	-	-	-
smc01565	core	-	-	-
smc01567	core	-	-	-
smc01569	core	-	-	-
smc01571	core	-	-	-
smc01576	core	-	-	-
smc01578	core	-	-	-
smc01582	core	-	-	-
smc01594	core	-	-	-
smc01607	core	-	-	-
smc01609	core	-	-	-
smc01613	core	-	-	-
smc01614	core	-	-	-
smc01616	core	-	-	-
smc01617	accessory	-	-	-
smc01618	core	-	-	-
smc01620	core	-	-	-
smc01622	core	-	-	-
smc01623	core	-	-	-
smc01624	core	-	-	-
smc01625	core	-	-	-
smc01626	core	-	-	-
smc01627	core	-	-	-
smc01628	core	-	-	-
smc01631	core	-	-	-
smc01632	core	-	-	-
smc01633	core	-	-	-
smc01634	core	-	-	-
smc01638	core	-	-	-
smc01639	accessory	-	-	-
smc01642	core	-	-	-
smc01643	core	-	-	-
smc01644	core	-	-	-
smc01645	core	-	-	-
smc01652	core	-	-	-
smc01653	core	-	-	-
smc01654	core	-	-	-
smc01655	core	-	-	-
smc01656	core	-	-	-
smc01666	core	-	-	-
smc01669	core	-	-	-
smc01712	core	-	-	-
smc01720	core	-	-	-
smc01724	core	-	-	-
smc01726	core	-	-	-
smc01732	core	-	-	-
smc01740	accessory	-	-	-
smc01756	core	-	-	-
smc01761	core	-	-	-
smc01766	core	-	-	-
smc01770	core	-	-	-
smc01772	core	-	-	-
smc01773	core	-	-	-
smc01777	core	-	-	-
smc01780	core	-	-	-
smc01784	core	-	-	-
smc01785	core	-	-	-
smc01801	core	-	-	-
smc01802	core	-	-	-
smc01803	core	-	-	-
smc01804	core	-	-	-
smc01806	core	-	-	-
smc01809	core	-	-	-
smc01814	core	-	-	-
smc01815	core	-	-	-
smc01816	core	-	-	-
smc01818	core	-	-	-
smc01820	core	-	-	-
smc01821	core	-	-	-
smc01823	core	-	-	-
smc01825	core	-	-	-
smc01826	core	-	-	-
smc01827	core	-	-	-
smc01830	accessory	-	-	-
smc01831	accessory	-	-	-
smc01832	core	-	-	-
smc01837	core	-	-	-
smc01843	core	-	-	-
smc01852	core	-	-	-
smc01861	core	-	-	-
smc01862	core	-	-	-
smc01863	core	-	-	-
smc01864	core	-	-	-
smc01866	core	-	-	-
smc01867	accessory	-	-	-
smc01868	accessory	-	-	-
smc01871	core	-	-	-
smc01875	core	-	-	-
smc01878	core	-	-	-
smc01880	core	-	-	-
smc01881	accessory	-	-	-
smc01907	core	-	-	-
smc01910	core	-	-	-
smc01912	core	-	-	-
smc01913	core	-	-	-
smc01914	core	-	-	-
smc01915	core	-	-	-
smc01917	core	-	-	-
smc01918	accessory	-	-	-
smc01919	core	-	-	-
smc01920	core	-	-	-
smc01921	core	-	-	-
smc01922	core	-	-	-
smc01923	core	-	-	-
smc01924	core	-	-	-
smc01925	core	-	-	-
smc01926	core	-	-	-
smc01927	core	-	-	-
smc01928	accessory	-	-	-
smc01930	core	-	-	-
smc01934	core	-	-	-
smc01939	accessory	-	-	-
smc01941	core	-	-	-
smc01942	core	-	-	-
smc01943	core	-	-	-
smc01946	core	-	-	-
smc01948	core	-	-	-
smc01949	core	-	-	-
smc01950	core	-	-	-
smc01951	core	PckR	Chrs	Chrs
smc01952	accessory	PckR	Chrs	Chrs
smc01962	core	-	-	-
smc01967	core	-	-	-
smc01969	accessory	-	-	-
smc01971	core	-	-	-
smc01972	core	-	-	-
smc01973	core	-	-	-
smc01976	core	-	-	-
smc01979	core	-	-	-
smc01980	core	-	-	-
smc01982	core	-	-	-
smc01983	core	-	-	-
smc01984	core	-	-	-
smc01985	core	-	-	-
smc01991	accessory	-	-	-
smc01992	accessory	-	-	-
smc02019	accessory	-	-	-
smc02025	accessory	-	-	-
smc02031	accessory	-	-	-
smc02037	accessory	-	-	-
smc02038	accessory	-	-	-
smc02041	accessory	-	-	-
smc02042	accessory	-	-	-
smc02043	accessory	-	-	-
smc02045	accessory	-	-	-
smc02047	core	-	-	-
smc02048	core	-	-	-
smc02049	core	-	-	-
smc02055	core	-	-	-
smc02063	core	AglR	Chrs	Chrs
smc02064	core	AglR	Chrs	Chrs
smc02069	core	-	-	-
smc02070	core	-	-	-
smc02073	core	-	-	-
smc02074	core	-	-	-
smc02076	core	-	-	-
smc02080	core	-	-	-
smc02087	core	-	-	-
smc02089	core	-	-	-
smc02091	core	-	-	-
smc02092	core	-	-	-
smc02093	core	-	-	-
smc02096	core	-	-	-
smc02097	core	-	-	-
smc02099	core	-	-	-
smc02101	core	-	-	-
smc02104	core	-	-	-
smc02106	core	-	-	-
smc02113	core	-	-	-
smc02116	core	-	-	-
smc02117	core	-	-	-
smc02118	core	-	-	-
smc02119	core	-	-	-
smc02120	core	-	-	-
smc02121	core	-	-	-
smc02122	core	-	-	-
smc02124	core	-	-	-
smc02137	core	-	-	-
smc02138	core	-	-	-
smc02142	core	-	-	-
smc02143	core	-	-	-
smc02144	core	-	-	-
smc02145	unique	-	-	-
smc02146	core	-	-	-
smc02157	core	-	-	-
smc02158	core	-	-	-
smc02159	core	-	-	-
smc02162	core	-	-	-
smc02163	core	-	-	-
smc02164	core	-	-	-
smc02165	core	-	-	-
smc02166	core	-	-	-
smc02167	core	-	-	-
smc02169	core	-	-	-
smc02170	core	-	-	-
smc02171	core	-	-	-
smc02176	accessory	-	-	-
smc02181	core	-	-	-
smc02217	core	-	-	-
smc02218	core	-	-	-
smc02219	accessory	-	-	-
smc02224	core	-	-	-
smc02227	core	-	-	-
smc02228	core	-	-	-
smc02245	core	-	-	-
smc02252	core	-	-	-
smc02256	core	-	-	-
smc02258	core	-	-	-
smc02262	core	-	-	-
smc02268	core	-	-	-
smc02272	core	-	-	-
smc02273	core	-	-	-
smc02275	core	-	-	-
smc02276	core	-	-	-
smc02285	accessory	-	-	-
smc02305	core	-	-	-
smc02307	accessory	-	-	-
smc02321	core	-	-	-
smc02322	core	-	-	-
smc02324	core	-	-	-
smc02325	core	-	-	-
smc02333	accessory	-	-	-
smc02334	accessory	-	-	-
smc02342	accessory	-	-	-
smc02352	core	-	-	-
smc02357	core	-	-	-
smc02358	core	-	-	-
smc02359	core	-	-	-
smc02370	core	-	-	-
smc02386	core	-	-	-
smc02393	core	-	-	-
smc02404	core	-	-	-
smc02413	core	-	-	-
smc02414	core	-	-	-
smc02420	core	-	-	-
smc02423	core	-	-	-
smc02427	core	-	-	-
smc02438	core	-	-	-
smc02439	accessory	-	-	-
smc02440	core	-	-	-
smc02450	core	-	-	-
smc02452	accessory	-	-	-
smc02462 (rRNA)	-	-	-	-
smc02463	core	STM3633	pSymB	Chrs
smc02464	core	-	-	-
smc02465	core	-	-	-
smc02466	core	-	-	-
smc02471	core	YE2053	pSymB	Chrs
smc02472	core	-	-	-
smc02473	core	-	-	-
smc02474	core	-	-	-
smc02479	core	PckR	Chrs	Chrs
smc02480	core	-	-	-
smc02481	core	-	-	-
smc02482	core	-	-	-
smc02483	core	-	-	-
smc02487	core	-	-	-
smc02495	core	-	-	-
smc02496	core	-	-	-
smc02498	core	-	-	-
smc02499	core	-	-	-
smc02500	core	-	-	-
smc02501	core	-	-	-
smc02502	core	-	-	-
smc02506	core	Fur	Chrs	Chrs
smc02507	core	Fur	Chrs	Chrs
smc02508	core	Fur	Chrs	Chrs
smc02509	core	Fur	Chrs	Chrs
smc02512	core	-	-	-
smc02513	core	-	-	-
smc02514	core	-	-	-
smc02515	core	-	-	-
smc02516	core	-	-	-
smc02517	core	-	-	-
smc02518	accessory	-	-	-
smc02519	core	-	-	-
smc02520	core	-	-	-
smc02522	core	-	-	-
smc02524	accessory	-	-	-
smc02525	core	-	-	-
smc02535 (rRNA)	-	-	-	-
smc02551	core	-	-	-
smc02562	core	STM3633	pSymB	Chrs
smc02567	core	-	-	-
smc02568	core	-	-	-
smc02569	core	-	-	-
smc02570	core	-	-	-
smc02572	core	-	-	-
smc02574	core	-	-	-
smc02581	core	-	-	-
smc02594	core	-	-	-
smc02595	core	-	-	-
smc02597	core	-	-	-
smc02598	accessory	-	-	-
smc02599	core	-	-	-
smc02601	core	-	-	-
smc02604	core	-	-	-
smc02605	accessory	-	-	-
smc02606	core	-	-	-
smc02607	core	-	-	-
smc02608	core	-	-	-
smc02610	core	-	-	-
smc02611	core	-	-	-
smc02612	core	-	-	-
smc02613	core	-	-	-
smc02641	core	-	-	-
smc02646	core	-	-	-
smc02652	core	-	-	-
smc02654	core	-	-	-
smc02659	core	-	-	-
smc02668 (rRNA)	-	-	-	-
smc02669 (rRNA)	-	-	-	-
smc02675 (rRNA)	-	-	-	-
smc02676 (rRNA)	-	-	-	-
smc02677	core	-	-	-
smc02686	core	-	-	-
smc02692	core	-	-	-
smc02698	core	-	-	-
smc02700	core	-	-	-
smc02717	core	-	-	-
smc02724	core	-	-	-
smc02725	core	-	-	-
smc02728	core	-	-	-
smc02736	core	-	-	-
smc02737	core	-	-	-
smc02738	core	-	-	-
smc02739	accessory	-	-	-
smc02753	core	-	-	-
smc02755	core	NesR	Chrs	Chrs
smc02763	core	-	-	-
smc02764	core	-	-	-
smc02765	core	-	-	-
smc02766	core	-	-	-
smc02767	core	-	-	-
smc02771	core	-	-	-
smc02772	core	-	-	-
smc02773	core	-	-	-
smc02774	core	-	-	-
smc02776	core	-	-	-
smc02778	core	-	-	-
smc02780	core	-	-	-
smc02782	core	-	-	-
smc02790	core	-	-	-
smc02791	core	-	-	-
smc02794	core	-	-	-
smc02802	core	-	-	-
smc02804	core	-	-	-
smc02818	accessory	ThuR	pSymB	Chrs
smc02825	core	-	-	-
smc02828	core	-	-	-
smc02829	core	-	-	-
smc02830	core	-	-	-
smc02831	core	-	-	-
smc02832	core	-	-	-
smc02834	core	STM3633	pSymB	Chrs
smc02835	core	STM3633	pSymB	Chrs
smc02837	core	-	-	-
smc02838	core	-	-	-
smc02846	core	-	-	-
smc02849	core	-	-	-
smc02856	core	-	-	-
smc02861	core	-	-	-
smc02875	core	-	-	-
smc02877	core	-	-	-
smc02878	core	-	-	-
smc02880	core	-	-	-
smc02885	core	-	-	-
smc02896	core	-	-	-
smc02898	core	-	-	-
smc02899	core	-	-	-
smc02905	core	-	-	-
smc02912	core	-	-	-
smc02983	core	-	-	-
smc03000	core	-	-	-
smc03001	core	-	-	-
smc03003	core	-	-	-
smc03059	accessory	-	-	-
smc03061	core	ThuR	pSymB	Chrs
smc03062	core	ThuR	pSymB	Chrs
smc03063	core	ThuR	pSymB	Chrs
smc03064	core	ThuR	pSymB	Chrs
smc03065	core	ThuR	pSymB	Chrs
smc03068	core	-	-	-
smc03069	core	-	-	-
smc03070	core	PckR	Chrs	Chrs
smc03085	core	-	-	-
smc03086	core	-	-	-
smc03091	core	-	-	-
smc03099	core	-	-	-
smc03104	core	-	-	-
smc03105	core	-	-	-
smc03108	accessory	-	-	-
smc03111	core	NesR	Chrs	Chrs
smc03112	core	NesR	Chrs	Chrs
smc03116	core	-	-	-
smc03117	core	-	-	-
smc03119	core	-	-	-
smc03120	core	-	-	-
smc03129	core	-	-	-
smc03153	core	STM3633	pSymB	Chrs
smc03157	core	-	-	-
smc03158	core	-	-	-
smc03159	core	-	-	-
smc03160	core	-	-	-
smc03163	core	-	-	-
smc03164	core	-	-	-
smc03172	core	-	-	-
smc03173	core	-	-	-
smc03175	core	-	-	-
smc03187	core	-	-	-
smc03188	core	-	-	-
smc03189	core	-	-	-
smc03190	core	-	-	-
smc03191	core	-	-	-
smc03192	core	-	-	-
smc03193	core	-	-	-
smc03194	core	-	-	-
smc03196	core	-	-	-
smc03197	accessory	-	-	-
smc03198	core	-	-	-
smc03200	core	-	-	-
smc03201	core	-	-	-
smc03203	core	-	-	-
smc03204	core	-	-	-
smc03205	core	-	-	-
smc03206	core	-	-	-
smc03208	core	-	-	-
smc03211	core	HpdR	Chrs	Chrs
smc03220 (rRNA)	-	-	-	-
smc03221 (rRNA)	-	-	-	-
smc03222 (rRNA)	-	-	-	-
smc03229	core	-	-	-
smc03231	core	-	-	-
smc03232	core	-	-	-
smc03239	core	-	-	-
smc03252	accessory	-	-	-
smc03259	accessory	-	-	-
smc03265	accessory	-	-	-
smc03770	core	-	-	-
smc03772	core	-	-	-
smc03776	core	-	-	-
smc03777	core	-	-	-
smc03778	core	-	-	-
smc03788	core	-	-	-
smc03793	core	-	-	-
smc03795	core	-	-	-
smc03797	core	-	-	-
smc03798	core	-	-	-
smc03804	accessory	-	-	-
smc03807	core	-	-	-
smc03813	accessory	-	-	-
smc03814	accessory	-	-	-
smc03815	accessory	-	-	-
smc03823	core	-	-	-
smc03826	core	-	-	-
smc03834	core	-	-	-
smc03846	core	XylR	pSymB	Chrs
smc03856	core	-	-	-
smc03858	core	-	-	-
smc03859	core	-	-	-
smc03861	core	-	-	-
smc03863	core	-	-	-
smc03867	core	-	-	-
smc03869	core	-	-	-
smc03870	core	-	-	-
smc03871	core	-	-	-
smc03878	core	-	-	-
smc03879	core	-	-	-
smc03881	core	-	-	-
smc03884	core	-	-	-
smc03885	core	-	-	-
smc03888	core	-	-	-
smc03895	core	-	-	-
smc03923	core	-	-	-
smc03924	core	-	-	-
smc03925	core	-	-	-
smc03929	core	-	-	-
smc03931	core	-	-	-
smc03933	core	-	-	-
smc03934	core	-	-	-
smc03937	core	-	-	-
smc03938	core	-	-	-
smc03939	core	-	-	-
smc03941	core	-	-	-
smc03950	core	-	-	-
smc03959	core	-	-	-
smc03961	core	-	-	-
smc03963	core	-	-	-
smc03974	core	-	-	-
smc03978	core	-	-	-
smc03979	core	-	-	-
smc03981	core	-	-	-
smc03983	core	PckR	Chrs	Chrs
smc03985	core	-	-	-
smc03990	core	-	-	-
smc03994	core	-	-	-
smc03996	core	-	-	-
smc04001	core	-	-	-
smc04002	core	-	-	-
smc04003	accessory	-	-	-
smc04005	core	-	-	-
smc04013	core	-	-	-
smc04014	core	-	-	-
smc04018	core	-	-	-
smc04019	core	-	-	-
smc04023	core	-	-	-
smc04026	core	-	-	-
smc04028	core	-	-	-
smc04029	core	-	-	-
smc04037	accessory	-	-	-
smc04041	core	-	-	-
smc04042	core	-	-	-
smc04045	core	-	-	-
smc04049	core	-	-	-
smc04081	core	-	-	-
smc04083	core	-	-	-
smc04084	core	PckR	Chrs	Chrs
smc04085	core	PckR	Chrs	Chrs
smc04088	core	-	-	-
smc04093	core	-	-	-
smc04095	core	-	-	-
smc04119	core	-	-	-
smc04120	core	-	-	-
smc04121	core	-	-	-
smc04122	core	-	-	-
smc04123	core	-	-	-
smc04124	accessory	-	-	-
smc04144	core	-	-	-
smc04145	core	-	-	-
smc04146	core	-	-	-
smc04148	core	-	-	-
smc04149	core	-	-	-
smc04150	core	-	-	-
smc04151	core	IolR	Chrs	Chrs
smc04152	core	IolR	Chrs	Chrs
smc04153	core	IolR	Chrs	Chrs
smc04154	core	-	-	-
smc04167	core	-	-	-
smc04172	core	RirA	Chrs	Chrs
smc04173	core	-	-	-
smc04176	core	-	-	-
smc04213	core	-	-	-
smc04214	core	-	-	-
smc04215	core	-	-	-
smc04243	core	-	-	-
smc04244	core	-	-	-
smc04245	core	-	-	-
smc04256	core	-	-	-
smc04257	core	-	-	-
smc04258	core	-	-	-
smc04259	core	AglR	Chrs	Chrs
smc04262	core	ThuR	pSymB	Chrs
smc04263	core	ThuR	pSymB	Chrs
smc04268	core	-	-	-
smc04270	core	-	-	-
smc04273	core	-	-	-
smc04275	core	-	-	-
smc04277	core	-	-	-
smc04279	core	-	-	-
smc04281	core	-	-	-
smc04282	core	-	-	-
smc04284	core	-	-	-
smc04285	accessory	-	-	-
smc04288	core	-	-	-
smc04290	core	-	-	-
smc04292	core	-	-	-
smc04302	core	-	-	-
smc04305	core	-	-	-
smc04307	core	-	-	-
smc04309	core	-	-	-
smc04311	core	-	-	-
smc04320	accessory	-	-	-
smc04325	core	NesR	Chrs	Chrs
smc04326	core	-	-	-
smc04340	core	-	-	-
smc04343	core	-	-	-
smc04346	core	-	-	-
smc04385	core	-	-	-
smc04386	core	-	-	-
smc04388	accessory	-	-	-
smc04389	core	-	-	-
smc04390	core	-	-	-
smc04391	core	-	-	-
smc04393	core	-	-	-
smc04394	core	-	-	-
smc04395	core	-	-	-
smc04396	core	-	-	-
smc04398	core	-	-	-
smc04405	core	-	-	-
smc04406	core	-	-	-
smc04410	core	-	-	-
smc04434	accessory	-	-	-
smc04439	core	-	-	-
smc04444	core	-	-	-
smc04448	core	-	-	-
smc04449	core	ThuR	pSymB	Chrs
smc04452	core	-	-	-
smc04460	core	-	-	-
smc04462	core	-	-	-

## Sheet: All_Active
Gene	Pangenome classification	Regulon	Regulator location	Gene location
smc02145	unique	-	-	-
sma0002	core	-	-	-
sma0005	core	-	-	-
sma0007	core	-	-	-
sma0009	core	-	-	-
sma0093	core	PckR	Chrs	pSymA
sma0151	core	-	-	-
sma0198	core	-	-	-
sma0220	core	-	-	-
sma0263	core	-	-	-
sma0270	core	-	-	-
sma0271	core	-	-	-
sma0615	core	-	-	-
sma0765	core	-	-	-
sma0769	core	-	-	-
sma0772	core	-	-	-
sma0796	core	-	-	-
sma0811	core	-	-	-
sma0814	core	-	-	-
sma0819	core	-	-	-
sma0822	core	NifA	pSymA	pSymA
sma0825	core	NifA	pSymA	pSymA
sma0827	core	NifA	pSymA	pSymA
sma0829	core	NifA	pSymA	pSymA
sma0851	core	PcaQ	pSymB	pSymA
sma0852	core	PcaQ	pSymB	pSymA
sma0853	core	PcaQ	pSymB	pSymA
sma0854	core	PcaQ	pSymB	pSymA
sma0855	core	-	-	-
sma0866	core	-	-	-
sma0868	core	-	-	-
sma0869	core	PcaQ	pSymB	pSymA
sma0873	core	RirA	Chrs	pSymA
sma1210	core	-	-	-
sma1211	core	-	-	-
sma1326	core	-	-	-
sma1328	core	-	-	-
sma1406	core	-	-	-
sma1450	core	-	-	-
sma1459	core	-	-	-
sma1473	core	-	-	-
sma1495	core	-	-	-
sma1516	core	-	-	-
sma1519	core	-	-	-
sma1523	core	-	-	-
sma1525	core	-	-	-
sma1526	core	-	-	-
sma1529	core	-	-	-
sma1531	core	-	-	-
sma1532	core	-	-	-
sma1533	core	-	-	-
sma1535	core	-	-	-
sma1536	core	-	-	-
sma1538	core	-	-	-
sma1541	core	-	-	-
sma1544	core	-	-	-
sma1545	core	-	-	-
sma1582	core	-	-	-
sma1629	core	-	-	-
sma1798	core	-	-	-
sma2294	core	-	-	-
sma2379	core	-	-	-
smb20003	core	-	-	-
smb20007	core	-	-	-
smb20017	core	SM-b20717	pSymB	pSymB
smb20037	core	-	-	-
smb20039	core	-	-	-
smb20070	core	-	-	-
smb20125	core	-	-	-
smb20140	core	-	-	-
smb20146	core	-	-	-
smb20195	core	-	-	-
smb20197	core	-	-	-
smb20198	core	-	-	-
smb20200	core	-	-	-
smb20201	core	-	-	-
smb20210	core	-	-	-
smb20239	core	-	-	-
smb20259	core	-	-	-
smb20262	core	-	-	-
smb20263	core	-	-	-
smb20264	core	-	-	-
smb20265	core	-	-	-
smb20266	core	-	-	-
smb20267	core	-	-	-
smb20268	core	-	-	-
smb20307	core	-	-	-
smb20312	core	-	-	-
smb20313	core	-	-	-
smb20314	core	-	-	-
smb20315	core	-	-	-
smb20316	core	-	-	-
smb20318	core	-	-	-
smb20325	core	ThuR	pSymB	pSymB
smb20327	core	ThuR	pSymB	pSymB
smb20328	core	ThuR	pSymB	pSymB
smb20349	core	-	-	-
smb20351	core	-	-	-
smb20352	core	-	-	-
smb20371	core	-	-	-
smb20432	core	-	-	-
smb20445	core	-	-	-
smb20459	core	-	-	-
smb20486	core	RbtR	pSymB	pSymB
smb20489	core	RbtR	pSymB	pSymB
smb20493	core	-	-	-
smb20503	core	-	-	-
smb20507	core	-	-	-
smb20535	core	-	-	-
smb20585	core	-	-	-
smb20589	core	-	-	-
smb20611	core	DctD	pSymB	pSymB
smb20616	core	-	-	-
smb20652	core	-	-	-
smb20668	core	SM-b20667	pSymB	pSymB
smb20669	core	SM-b20667	pSymB	pSymB
smb20672	core	-	-	-
smb20673	core	RirA	Chrs	pSymB
smb20679	core	-	-	-
smb20681	core	-	-	-
smb20704	core	-	-	-
smb20712	core	IolR	Chrs	pSymB
smb20713	core	IolR	Chrs	pSymB
smb20714	core	IolR	Chrs	pSymB
smb20719	core	SM-b20717	pSymB	pSymB
smb20767	core	-	-	-
smb20772	core	-	-	-
smb20786	core	-	-	-
smb20787	core	-	-	-
smb20850	core	-	-	-
smb20871	core	-	-	-
smb20877	core	-	-	-
smb20890	core	-	-	-
smb20891	core	-	-	-
smb20893	core	-	-	-
smb20894	core	-	-	-
smb20895	core	-	-	-
smb20899	core	IolR	Chrs	pSymB
smb20902	core	XylR	pSymB	pSymB
smb20903	core	XylR	pSymB	pSymB
smb20904	core	XylR	pSymB	pSymB
smb20929	core	-	-	-
smb20942	core	-	-	-
smb20943	core	-	-	-
smb20944	core	-	-	-
smb20946	core	SM-b21372	pSymB	pSymB
smb20948	core	-	-	-
smb20949	core	-	-	-
smb20950	core	-	-	-
smb20954	core	-	-	-
smb20956	core	-	-	-
smb20957	core	-	-	-
smb20958	core	-	-	-
smb20959	core	-	-	-
smb20960	core	-	-	-
smb20961	core	-	-	-
smb21002	core	-	-	-
smb21009	core	-	-	-
smb21094	core	-	-	-
smb21184	core	-	-	-
smb21192	core	AglR	Chrs	pSymB
smb21224	core	-	-	-
smb21225	core	-	-	-
smb21228	core	-	-	-
smb21251	core	-	-	-
smb21277	core	-	-	-
smb21297	core	-	-	-
smb21300	core	-	-	-
smb21324	core	-	-	-
smb21325	core	-	-	-
smb21326	core	-	-	-
smb21327	core	-	-	-
smb21344	core	-	-	-
smb21345	core	-	-	-
smb21368	core	-	-	-
smb21370	core	-	-	-
smb21428	core	-	-	-
smb21474	core	-	-	-
smb21508	core	-	-	-
smb21532	core	-	-	-
smb21536	core	-	-	-
smb21633	core	-	-	-
smb21644	core	-	-	-
smb21645	core	-	-	-
smb21646	core	-	-	-
smb21647	core	-	-	-
smb21648	core	-	-	-
smb21690	core	-	-	-
smc00005	core	-	-	-
smc00006	core	-	-	-
smc00007	core	-	-	-
smc00009	core	FixK1	pSymA	Chrs
smc00010	core	FixK1	pSymA	Chrs
smc00013	core	FixK1	pSymA	Chrs
smc00016	core	-	-	-
smc00024	core	-	-	-
smc00025	core	-	-	-
smc00028	core	-	-	-
smc00042	core	-	-	-
smc00078	core	-	-	-
smc00090	core	-	-	-
smc00091	core	-	-	-
smc00105	core	-	-	-
smc00122	core	-	-	-
smc00133	core	-	-	-
smc00136	core	-	-	-
smc00149	core	PckR	Chrs	Chrs
smc00152	core	-	-	-
smc00154	core	-	-	-
smc00155	core	-	-	-
smc00180	core	-	-	-
smc00232	core	-	-	-
smc00233	core	-	-	-
smc00235	core	-	-	-
smc00236	core	-	-	-
smc00261	core	-	-	-
smc00262	core	-	-	-
smc00264	core	-	-	-
smc00293	core	-	-	-
smc00294	core	-	-	-
smc00296	core	-	-	-
smc00298	core	-	-	-
smc00300	core	-	-	-
smc00323	core	-	-	-
smc00326	core	-	-	-
smc00327	core	-	-	-
smc00328	core	-	-	-
smc00333	core	-	-	-
smc00334	core	-	-	-
smc00335	core	-	-	-
smc00340	core	-	-	-
smc00356	core	-	-	-
smc00363	core	-	-	-
smc00364	core	-	-	-
smc00365	core	-	-	-
smc00372	core	-	-	-
smc00387	core	-	-	-
smc00394	core	-	-	-
smc00399	core	-	-	-
smc00408	core	-	-	-
smc00412	core	-	-	-
smc00414	core	-	-	-
smc00415	core	-	-	-
smc00421	core	-	-	-
smc00430	core	-	-	-
smc00432	core	-	-	-
smc00433	core	-	-	-
smc00475	core	-	-	-
smc00485	core	-	-	-
smc00486	core	-	-	-
smc00488	core	-	-	-
smc00493	core	-	-	-
smc00494	core	-	-	-
smc00495	core	-	-	-
smc00508	core	-	-	-
smc00511	core	-	-	-
smc00526	core	-	-	-
smc00529	core	RirA	Chrs	Chrs
smc00551	core	-	-	-
smc00554	core	-	-	-
smc00557	core	-	-	-
smc00565	core	-	-	-
smc00567	core	-	-	-
smc00568	core	-	-	-
smc00571	core	-	-	-
smc00572	core	-	-	-
smc00574	core	-	-	-
smc00577	core	-	-	-
smc00580	core	-	-	-
smc00585	core	-	-	-
smc00588	core	-	-	-
smc00592	core	RirA	Chrs	Chrs
smc00595	core	-	-	-
smc00598	core	-	-	-
smc00601	core	-	-	-
smc00603	core	-	-	-
smc00609	core	-	-	-
smc00614	core	-	-	-
smc00615	core	-	-	-
smc00617	core	-	-	-
smc00637	core	-	-	-
smc00640	core	-	-	-
smc00643	core	-	-	-
smc00659	core	-	-	-
smc00670	core	-	-	-
smc00671	core	-	-	-
smc00672	core	-	-	-
smc00680	core	-	-	-
smc00695	core	-	-	-
smc00696	core	-	-	-
smc00704	core	-	-	-
smc00710	core	-	-	-
smc00711	core	-	-	-
smc00723	core	-	-	-
smc00725	core	-	-	-
smc00727	core	-	-	-
smc00731	core	-	-	-
smc00741	core	-	-	-
smc00768	core	-	-	-
smc00781	core	-	-	-
smc00797	core	-	-	-
smc00815	core	-	-	-
smc00819	core	OxyR	Chrs	Chrs
smc00832	core	XylR	pSymB	Chrs
smc00850	core	-	-	-
smc00851	core	-	-	-
smc00862	core	-	-	-
smc00868	core	-	-	-
smc00869	core	-	-	-
smc00870	core	-	-	-
smc00871	core	-	-	-
smc00872	core	-	-	-
smc00873	core	-	-	-
smc00874	core	-	-	-
smc00880	core	-	-	-
smc00881	core	-	-	-
smc00882	core	-	-	-
smc00883	core	-	-	-
smc00884	core	-	-	-
smc00892	core	-	-	-
smc00908	core	-	-	-
smc00918	core	-	-	-
smc00919	core	-	-	-
smc00922	core	-	-	-
smc00926	core	XylR	pSymB	Chrs
smc00936	core	-	-	-
smc00937	core	-	-	-
smc00965	core	-	-	-
smc00966	core	-	-	-
smc00972	core	-	-	-
smc00976	core	-	-	-
smc00993	core	-	-	-
smc01004	core	-	-	-
smc01006	core	-	-	-
smc01010	core	-	-	-
smc01018	core	-	-	-
smc01023	core	-	-	-
smc01025	core	-	-	-
smc01027	core	-	-	-
smc01028	core	-	-	-
smc01030	core	-	-	-
smc01031	core	-	-	-
smc01032	core	-	-	-
smc01035	core	-	-	-
smc01040	core	-	-	-
smc01046	core	-	-	-
smc01096	core	-	-	-
smc01100	core	-	-	-
smc01103	core	-	-	-
smc01105	core	-	-	-
smc01109	core	NesR	Chrs	Chrs
smc01116	core	-	-	-
smc01121	core	-	-	-
smc01127	core	-	-	-
smc01152	core	-	-	-
smc01157	core	-	-	-
smc01161	core	-	-	-
smc01165	core	IolR	Chrs	Chrs
smc01166	core	-	-	-
smc01167	core	-	-	-
smc01169	core	-	-	-
smc01189	core	-	-	-
smc01192	core	-	-	-
smc01209	core	-	-	-
smc01221	core	-	-	-
smc01222	core	-	-	-
smc01231	core	-	-	-
smc01233	core	-	-	-
smc01256	core	-	-	-
smc01261	core	IolR	Chrs	Chrs
smc01283	core	-	-	-
smc01285	core	-	-	-
smc01286	core	-	-	-
smc01288	core	-	-	-
smc01290	core	-	-	-
smc01292	core	-	-	-
smc01293	core	-	-	-
smc01294	core	-	-	-
smc01295	core	-	-	-
smc01296	core	-	-	-
smc01297	core	-	-	-
smc01298	core	-	-	-
smc01299	core	-	-	-
smc01300	core	-	-	-
smc01301	core	-	-	-
smc01302	core	-	-	-
smc01303	core	-	-	-
smc01304	core	-	-	-
smc01305	core	-	-	-
smc01306	core	-	-	-
smc01307	core	-	-	-
smc01308	core	-	-	-
smc01309	core	-	-	-
smc01310	core	-	-	-
smc01313	core	FixK1	pSymA	Chrs
smc01314	core	FixK1	pSymA	Chrs
smc01316	core	-	-	-
smc01317	core	-	-	-
smc01318	core	-	-	-
smc01319	core	-	-	-
smc01320	core	-	-	-
smc01321	core	-	-	-
smc01324	core	-	-	-
smc01331	core	-	-	-
smc01334	core	-	-	-
smc01343	core	-	-	-
smc01350	core	-	-	-
smc01352	core	-	-	-
smc01353	core	-	-	-
smc01360	core	-	-	-
smc01361	core	-	-	-
smc01362	core	-	-	-
smc01364	core	-	-	-
smc01369	core	-	-	-
smc01375	core	-	-	-
smc01407	core	-	-	-
smc01430	core	-	-	-
smc01431	core	PcaQ	pSymB	Chrs
smc01442	core	-	-	-
smc01444	core	-	-	-
smc01461	core	-	-	-
smc01534	core	-	-	-
smc01563	core	-	-	-
smc01564	core	-	-	-
smc01565	core	-	-	-
smc01567	core	-	-	-
smc01571	core	-	-	-
smc01578	core	-	-	-
smc01582	core	-	-	-
smc01613	core	-	-	-
smc01614	core	-	-	-
smc01638	core	-	-	-
smc01642	core	-	-	-
smc01643	core	-	-	-
smc01644	core	-	-	-
smc01645	core	-	-	-
smc01666	core	-	-	-
smc01669	core	-	-	-
smc01712	core	-	-	-
smc01720	core	-	-	-
smc01726	core	-	-	-
smc01732	core	-	-	-
smc01756	core	-	-	-
smc01761	core	-	-	-
smc01766	core	-	-	-
smc01770	core	-	-	-
smc01784	core	-	-	-
smc01785	core	-	-	-
smc01801	core	-	-	-
smc01803	core	-	-	-
smc01804	core	-	-	-
smc01806	core	-	-	-
smc01809	core	-	-	-
smc01814	core	-	-	-
smc01816	core	-	-	-
smc01843	core	-	-	-
smc01852	core	-	-	-
smc01861	core	-	-	-
smc01862	core	-	-	-
smc01863	core	-	-	-
smc01864	core	-	-	-
smc01866	core	-	-	-
smc01871	core	-	-	-
smc01875	core	-	-	-
smc01878	core	-	-	-
smc01880	core	-	-	-
smc01910	core	-	-	-
smc01912	core	-	-	-
smc01913	core	-	-	-
smc01914	core	-	-	-
smc01915	core	-	-	-
smc01917	core	-	-	-
smc01919	core	-	-	-
smc01920	core	-	-	-
smc01921	core	-	-	-
smc01922	core	-	-	-
smc01923	core	-	-	-
smc01924	core	-	-	-
smc01925	core	-	-	-
smc01926	core	-	-	-
smc01927	core	-	-	-
smc01934	core	-	-	-
smc01943	core	-	-	-
smc01946	core	-	-	-
smc01948	core	-	-	-
smc01949	core	-	-	-
smc01950	core	-	-	-
smc01951	core	PckR	Chrs	Chrs
smc01976	core	-	-	-
smc01982	core	-	-	-
smc01983	core	-	-	-
smc01984	core	-	-	-
smc01985	core	-	-	-
smc02064	core	AglR	Chrs	Chrs
smc02069	core	-	-	-
smc02070	core	-	-	-
smc02073	core	-	-	-
smc02074	core	-	-	-
smc02076	core	-	-	-
smc02080	core	-	-	-
smc02089	core	-	-	-
smc02091	core	-	-	-
smc02092	core	-	-	-
smc02093	core	-	-	-
smc02096	core	-	-	-
smc02099	core	-	-	-
smc02101	core	-	-	-
smc02113	core	-	-	-
smc02118	core	-	-	-
smc02119	core	-	-	-
smc02120	core	-	-	-
smc02121	core	-	-	-
smc02122	core	-	-	-
smc02124	core	-	-	-
smc02137	core	-	-	-
smc02138	core	-	-	-
smc02142	core	-	-	-
smc02143	core	-	-	-
smc02144	core	-	-	-
smc02146	core	-	-	-
smc02157	core	-	-	-
smc02158	core	-	-	-
smc02159	core	-	-	-
smc02162	core	-	-	-
smc02163	core	-	-	-
smc02164	core	-	-	-
smc02165	core	-	-	-
smc02166	core	-	-	-
smc02167	core	-	-	-
smc02181	core	-	-	-
smc02217	core	-	-	-
smc02218	core	-	-	-
smc02227	core	-	-	-
smc02228	core	-	-	-
smc02245	core	-	-	-
smc02252	core	-	-	-
smc02258	core	-	-	-
smc02262	core	-	-	-
smc02268	core	-	-	-
smc02305	core	-	-	-
smc02321	core	-	-	-
smc02322	core	-	-	-
smc02324	core	-	-	-
smc02325	core	-	-	-
smc02357	core	-	-	-
smc02358	core	-	-	-
smc02359	core	-	-	-
smc02370	core	-	-	-
smc02386	core	-	-	-
smc02393	core	-	-	-
smc02404	core	-	-	-
smc02413	core	-	-	-
smc02438	core	-	-	-
smc02450	core	-	-	-
smc02463	core	STM3633	pSymB	Chrs
smc02464	core	-	-	-
smc02465	core	-	-	-
smc02466	core	-	-	-
smc02471	core	YE2053	pSymB	Chrs
smc02472	core	-	-	-
smc02473	core	-	-	-
smc02474	core	-	-	-
smc02479	core	PckR	Chrs	Chrs
smc02480	core	-	-	-
smc02481	core	-	-	-
smc02482	core	-	-	-
smc02483	core	-	-	-
smc02487	core	-	-	-
smc02495	core	-	-	-
smc02496	core	-	-	-
smc02498	core	-	-	-
smc02499	core	-	-	-
smc02500	core	-	-	-
smc02501	core	-	-	-
smc02502	core	-	-	-
smc02520	core	-	-	-
smc02522	core	-	-	-
smc02525	core	-	-	-
smc02551	core	-	-	-
smc02567	core	-	-	-
smc02568	core	-	-	-
smc02569	core	-	-	-
smc02570	core	-	-	-
smc02572	core	-	-	-
smc02574	core	-	-	-
smc02581	core	-	-	-
smc02595	core	-	-	-
smc02604	core	-	-	-
smc02652	core	-	-	-
smc02677	core	-	-	-
smc02686	core	-	-	-
smc02692	core	-	-	-
smc02700	core	-	-	-
smc02717	core	-	-	-
smc02725	core	-	-	-
smc02728	core	-	-	-
smc02736	core	-	-	-
smc02753	core	-	-	-
smc02755	core	NesR	Chrs	Chrs
smc02765	core	-	-	-
smc02766	core	-	-	-
smc02767	core	-	-	-
smc02782	core	-	-	-
smc02790	core	-	-	-
smc02791	core	-	-	-
smc02794	core	-	-	-
smc02802	core	-	-	-
smc02804	core	-	-	-
smc02825	core	-	-	-
smc02835	core	STM3633	pSymB	Chrs
smc02837	core	-	-	-
smc02838	core	-	-	-
smc02846	core	-	-	-
smc02849	core	-	-	-
smc02856	core	-	-	-
smc02896	core	-	-	-
smc02898	core	-	-	-
smc02899	core	-	-	-
smc02905	core	-	-	-
smc02912	core	-	-	-
smc02983	core	-	-	-
smc03000	core	-	-	-
smc03001	core	-	-	-
smc03003	core	-	-	-
smc03061	core	ThuR	pSymB	Chrs
smc03062	core	ThuR	pSymB	Chrs
smc03063	core	ThuR	pSymB	Chrs
smc03064	core	ThuR	pSymB	Chrs
smc03065	core	ThuR	pSymB	Chrs
smc03070	core	PckR	Chrs	Chrs
smc03085	core	-	-	-
smc03086	core	-	-	-
smc03091	core	-	-	-
smc03104	core	-	-	-
smc03105	core	-	-	-
smc03111	core	NesR	Chrs	Chrs
smc03112	core	NesR	Chrs	Chrs
smc03117	core	-	-	-
smc03119	core	-	-	-
smc03120	core	-	-	-
smc03139	core	-	-	-
smc03163	core	-	-	-
smc03164	core	-	-	-
smc03172	core	-	-	-
smc03175	core	-	-	-
smc03196	core	-	-	-
smc03198	core	-	-	-
smc03200	core	-	-	-
smc03204	core	-	-	-
smc03229	core	-	-	-
smc03231	core	-	-	-
smc03232	core	-	-	-
smc03770	core	-	-	-
smc03772	core	-	-	-
smc03788	core	-	-	-
smc03793	core	-	-	-
smc03795	core	-	-	-
smc03797	core	-	-	-
smc03798	core	-	-	-
smc03807	core	-	-	-
smc03823	core	-	-	-
smc03826	core	-	-	-
smc03846	core	XylR	pSymB	Chrs
smc03856	core	-	-	-
smc03858	core	-	-	-
smc03859	core	-	-	-
smc03861	core	-	-	-
smc03863	core	-	-	-
smc03878	core	-	-	-
smc03879	core	-	-	-
smc03881	core	-	-	-
smc03884	core	-	-	-
smc03885	core	-	-	-
smc03888	core	-	-	-
smc03895	core	-	-	-
smc03923	core	-	-	-
smc03924	core	-	-	-
smc03925	core	-	-	-
smc03929	core	-	-	-
smc03934	core	-	-	-
smc03938	core	-	-	-
smc03939	core	-	-	-
smc03941	core	-	-	-
smc03950	core	-	-	-
smc03959	core	-	-	-
smc03963	core	-	-	-
smc03978	core	-	-	-
smc03979	core	-	-	-
smc03981	core	-	-	-
smc03983	core	PckR	Chrs	Chrs
smc03990	core	-	-	-
smc04001	core	-	-	-
smc04002	core	-	-	-
smc04005	core	-	-	-
smc04018	core	-	-	-
smc04019	core	-	-	-
smc04023	core	-	-	-
smc04026	core	-	-	-
smc04028	core	-	-	-
smc04029	core	-	-	-
smc04041	core	-	-	-
smc04042	core	-	-	-
smc04045	core	-	-	-
smc04049	core	-	-	-
smc04083	core	-	-	-
smc04084	core	PckR	Chrs	Chrs
smc04085	core	PckR	Chrs	Chrs
smc04088	core	-	-	-
smc04093	core	-	-	-
smc04095	core	-	-	-
smc04119	core	-	-	-
smc04121	core	-	-	-
smc04123	core	-	-	-
smc04144	core	-	-	-
smc04145	core	-	-	-
smc04146	core	-	-	-
smc04173	core	-	-	-
smc04176	core	-	-	-
smc04213	core	-	-	-
smc04263	core	ThuR	pSymB	Chrs
smc04268	core	-	-	-
smc04270	core	-	-	-
smc04273	core	-	-	-
smc04275	core	-	-	-
smc04277	core	-	-	-
smc04302	core	-	-	-
smc04305	core	-	-	-
smc04326	core	-	-	-
smc04340	core	-	-	-
smc04346	core	-	-	-
smc04385	core	-	-	-
smc04386	core	-	-	-
smc04389	core	-	-	-
smc04391	core	-	-	-
smc04398	core	-	-	-
smc04405	core	-	-	-
smc04406	core	-	-	-
smc04410	core	-	-	-
smc04444	core	-	-	-
smc04460	core	-	-	-
sma0045	accessory	-	-	-
sma0228	accessory	-	-	-
sma0387	accessory	-	-	-
sma0398	accessory	-	-	-
sma0478	accessory	-	-	-
sma0483	accessory	-	-	-
sma0492	accessory	-	-	-
sma0512	accessory	-	-	-
sma0527	accessory	-	-	-
sma0612	accessory	-	-	-
sma0616	accessory	-	-	-
sma0617	accessory	-	-	-
sma0630	accessory	-	-	-
sma0680	accessory	-	-	-
sma0682	accessory	FixK1	pSymA	pSymA
sma0693	accessory	-	-	-
sma0695	accessory	-	-	-
sma0697	accessory	-	-	-
sma0707	accessory	-	-	-
sma0715	accessory	-	-	-
sma0766	accessory	-	-	-
sma0767	accessory	-	-	-
sma0857	accessory	-	-	-
sma0892	accessory	-	-	-
sma0937	accessory	-	-	-
sma1084	accessory	-	-	-
sma1191	accessory	-	-	-
sma1213	accessory	-	-	-
sma1214	accessory	-	-	-
sma1216	accessory	-	-	-
sma1220	accessory	FixK1	pSymA	pSymA
sma1296	accessory	-	-	-
sma1367	accessory	-	-	-
sma1398	accessory	-	-	-
sma1408	accessory	-	-	-
sma1421	accessory	-	-	-
sma1424	accessory	-	-	-
sma1667	accessory	XylR	pSymB	pSymA
sma1668	accessory	XylR	pSymB	pSymA
sma1670	accessory	XylR	pSymB	pSymA
sma1691	accessory	-	-	-
sma1711	accessory	-	-	-
sma1872	accessory	-	-	-
sma1905	accessory	-	-	-
sma1913	accessory	-	-	-
sma1996	accessory	-	-	-
sma1998	accessory	-	-	-
sma2019	accessory	-	-	-
sma2135	accessory	-	-	-
sma2137	accessory	-	-	-
sma2143	accessory	-	-	-
sma2165	accessory	-	-	-
smb20153	accessory	-	-	-
smb20155	accessory	YE2053	pSymB	pSymB
smb20156	accessory	YE2053	pSymB	pSymB
smb20157	accessory	YE2053	pSymB	pSymB
smb20158	accessory	YE2053	pSymB	pSymB
smb20174	accessory	-	-	-
smb20199	accessory	-	-	-
smb20231	accessory	ThuR	pSymB	pSymB
smb20232	accessory	ThuR	pSymB	pSymB
smb20233	accessory	ThuR	pSymB	pSymB
smb20235	accessory	-	-	-
smb20326	accessory	ThuR	pSymB	pSymB
smb20333	accessory	-	-	-
smb20458	accessory	-	-	-
smb20621	accessory	-	-	-
smb20678	accessory	-	-	-
smb20680	accessory	-	-	-
smb20718	accessory	SM-b20717	pSymB	pSymB
smb20784	accessory	-	-	-
smb20821	accessory	-	-	-
smb20830	accessory	-	-	-
smb20854	accessory	-	-	-
smb20855	accessory	-	-	-
smb20912	accessory	-	-	-
smb20932	accessory	-	-	-
smb20955	accessory	-	-	-
smb21052	accessory	-	-	-
smb21060	accessory	-	-	-
smb21081	accessory	-	-	-
smb21170	accessory	-	-	-
smb21223	accessory	-	-	-
smb21342	accessory	-	-	-
smb21374	accessory	-	-	-
smb21426	accessory	-	-	-
smc00231	accessory	-	-	-
smc00268	accessory	-	-	-
smc00269	accessory	-	-	-
smc00270	accessory	-	-	-
smc00274	accessory	-	-	-
smc00385	accessory	-	-	-
smc00450	accessory	FixK1	pSymA	Chrs
smc00476	accessory	-	-	-
smc00483	accessory	-	-	-
smc00552	accessory	-	-	-
smc00778	accessory	-	-	-
smc00833	accessory	XylR	pSymB	Chrs
smc00917	accessory	-	-	-
smc01047	accessory	-	-	-
smc01220	accessory	-	-	-
smc01287	accessory	-	-	-
smc01291	accessory	-	-	-
smc01532	accessory	-	-	-
smc01740	accessory	-	-	-
smc01867	accessory	-	-	-
smc01868	accessory	-	-	-
smc01881	accessory	-	-	-
smc01918	accessory	-	-	-
smc01952	accessory	PckR	Chrs	Chrs
smc01969	accessory	-	-	-
smc01991	accessory	-	-	-
smc02019	accessory	-	-	-
smc02031	accessory	-	-	-
smc02037	accessory	-	-	-
smc02038	accessory	-	-	-
smc02041	accessory	-	-	-
smc02042	accessory	-	-	-
smc02307	accessory	-	-	-
smc02333	accessory	-	-	-
smc02334	accessory	-	-	-
smc02342	accessory	-	-	-
smc02439	accessory	-	-	-
smc02452	accessory	-	-	-
smc02524	accessory	-	-	-
smc02818	accessory	ThuR	pSymB	Chrs
smc03059	accessory	-	-	-
smc03197	accessory	-	-	-
smc03259	accessory	-	-	-
smc03265	accessory	-	-	-
smc03814	accessory	-	-	-
smc04003	accessory	-	-	-
smc04320	accessory	-	-	-
smc04388	accessory	-	-	-
smc04434	accessory	-	-	-
smc02462 (rRNA)	-	-	-	-
smc02535 (rRNA)	-	-	-	-
smc02668 (rRNA)	-	-	-	-
smc02669 (rRNA)	-	-	-	-
smc02675 (rRNA)	-	-	-	-
smc02676 (rRNA)	-	-	-	-
smc03220 (rRNA)	-	-	-	-
smc03221 (rRNA)	-	-	-	-
smc03222 (rRNA)	-	-	-	-

## Sheet: Bulk_Active
Gene	Pangenome classification	Regulon	Regulator location	Gene location
sma0007	core	-	-	-
sma0045	accessory	-	-	-
sma0093	core	PckR	Chrs	pSymA
sma0151	core	-	-	-
sma0198	core	-	-	-
sma0220	core	-	-	-
sma0228	accessory	-	-	-
sma0263	core	-	-	-
sma0270	core	-	-	-
sma0271	core	-	-	-
sma0387	accessory	-	-	-
sma0398	accessory	-	-	-
sma0478	accessory	-	-	-
sma0483	accessory	-	-	-
sma0492	accessory	-	-	-
sma0512	accessory	-	-	-
sma0527	accessory	-	-	-
sma0612	accessory	-	-	-
sma0615	core	-	-	-
sma0616	accessory	-	-	-
sma0617	accessory	-	-	-
sma0630	accessory	-	-	-
sma0680	accessory	-	-	-
sma0682	accessory	FixK1	pSymA	pSymA
sma0693	accessory	-	-	-
sma0695	accessory	-	-	-
sma0697	accessory	-	-	-
sma0707	accessory	-	-	-
sma0715	accessory	-	-	-
sma0765	core	-	-	-
sma0766	accessory	-	-	-
sma0767	accessory	-	-	-
sma0769	core	-	-	-
sma0796	core	-	-	-
sma0855	core	-	-	-
sma0857	accessory	-	-	-
sma0892	accessory	-	-	-
sma0937	accessory	-	-	-
sma1191	accessory	-	-	-
sma1213	accessory	-	-	-
sma1214	accessory	-	-	-
sma1216	accessory	-	-	-
sma1220	accessory	FixK1	pSymA	pSymA
sma1296	accessory	-	-	-
sma1326	core	-	-	-
sma1328	core	-	-	-
sma1367	accessory	-	-	-
sma1398	accessory	-	-	-
sma1406	core	-	-	-
sma1408	accessory	-	-	-
sma1421	accessory	-	-	-
sma1424	accessory	-	-	-
sma1450	core	-	-	-
sma1459	core	-	-	-
sma1495	core	-	-	-
sma1516	core	-	-	-
sma1519	core	-	-	-
sma1523	core	-	-	-
sma1525	core	-	-	-
sma1526	core	-	-	-
sma1529	core	-	-	-
sma1531	core	-	-	-
sma1532	core	-	-	-
sma1533	core	-	-	-
sma1535	core	-	-	-
sma1536	core	-	-	-
sma1538	core	-	-	-
sma1541	core	-	-	-
sma1544	core	-	-	-
sma1545	core	-	-	-
sma1582	core	-	-	-
sma1629	core	-	-	-
sma1667	accessory	XylR	pSymB	pSymA
sma1668	accessory	XylR	pSymB	pSymA
sma1670	accessory	XylR	pSymB	pSymA
sma1691	accessory	-	-	-
sma1711	accessory	-	-	-
sma1798	core	-	-	-
sma1872	accessory	-	-	-
sma1905	accessory	-	-	-
sma1913	accessory	-	-	-
sma1996	accessory	-	-	-
sma1998	accessory	-	-	-
sma2019	accessory	-	-	-
sma2135	accessory	-	-	-
sma2137	accessory	-	-	-
sma2143	accessory	-	-	-
sma2165	accessory	-	-	-
sma2294	core	-	-	-
smb20003	core	-	-	-
smb20017	core	SM-b20717	pSymB	pSymB
smb20037	core	-	-	-
smb20039	core	-	-	-
smb20070	core	-	-	-
smb20125	core	-	-	-
smb20140	core	-	-	-
smb20153	accessory	-	-	-
smb20155	accessory	YE2053	pSymB	pSymB
smb20156	accessory	YE2053	pSymB	pSymB
smb20157	accessory	YE2053	pSymB	pSymB
smb20158	accessory	YE2053	pSymB	pSymB
smb20174	accessory	-	-	-
smb20195	core	-	-	-
smb20197	core	-	-	-
smb20198	core	-	-	-
smb20199	accessory	-	-	-
smb20200	core	-	-	-
smb20201	core	-	-	-
smb20210	core	-	-	-
smb20231	accessory	ThuR	pSymB	pSymB
smb20232	accessory	ThuR	pSymB	pSymB
smb20233	accessory	ThuR	pSymB	pSymB
smb20235	accessory	-	-	-
smb20239	core	-	-	-
smb20262	core	-	-	-
smb20307	core	-	-	-
smb20312	core	-	-	-
smb20313	core	-	-	-
smb20314	core	-	-	-
smb20315	core	-	-	-
smb20316	core	-	-	-
smb20318	core	-	-	-
smb20333	accessory	-	-	-
smb20349	core	-	-	-
smb20351	core	-	-	-
smb20352	core	-	-	-
smb20371	core	-	-	-
smb20432	core	-	-	-
smb20445	core	-	-	-
smb20458	accessory	-	-	-
smb20459	core	-	-	-
smb20486	core	RbtR	pSymB	pSymB
smb20489	core	RbtR	pSymB	pSymB
smb20493	core	-	-	-
smb20503	core	-	-	-
smb20507	core	-	-	-
smb20535	core	-	-	-
smb20589	core	-	-	-
smb20611	core	DctD	pSymB	pSymB
smb20621	accessory	-	-	-
smb20652	core	-	-	-
smb20668	core	SM-b20667	pSymB	pSymB
smb20669	core	SM-b20667	pSymB	pSymB
smb20672	core	-	-	-
smb20673	core	RirA	Chrs	pSymB
smb20678	accessory	-	-	-
smb20679	core	-	-	-
smb20680	accessory	-	-	-
smb20681	core	-	-	-
smb20704	core	-	-	-
smb20718	accessory	SM-b20717	pSymB	pSymB
smb20719	core	SM-b20717	pSymB	pSymB
smb20767	core	-	-	-
smb20784	accessory	-	-	-
smb20786	core	-	-	-
smb20787	core	-	-	-
smb20821	accessory	-	-	-
smb20830	accessory	-	-	-
smb20850	core	-	-	-
smb20854	accessory	-	-	-
smb20855	accessory	-	-	-
smb20871	core	-	-	-
smb20890	core	-	-	-
smb20891	core	-	-	-
smb20893	core	-	-	-
smb20894	core	-	-	-
smb20895	core	-	-	-
smb20902	core	XylR	pSymB	pSymB
smb20903	core	XylR	pSymB	pSymB
smb20904	core	XylR	pSymB	pSymB
smb20912	accessory	-	-	-
smb20929	core	-	-	-
smb20942	core	-	-	-
smb20943	core	-	-	-
smb20944	core	-	-	-
smb20946	core	SM-b21372	pSymB	pSymB
smb20948	core	-	-	-
smb20949	core	-	-	-
smb20950	core	-	-	-
smb20954	core	-	-	-
smb20956	core	-	-	-
smb20957	core	-	-	-
smb20958	core	-	-	-
smb20959	core	-	-	-
smb20960	core	-	-	-
smb20961	core	-	-	-
smb21009	core	-	-	-
smb21052	accessory	-	-	-
smb21060	accessory	-	-	-
smb21081	accessory	-	-	-
smb21094	core	-	-	-
smb21170	accessory	-	-	-
smb21184	core	-	-	-
smb21192	core	AglR	Chrs	pSymB
smb21223	accessory	-	-	-
smb21224	core	-	-	-
smb21228	core	-	-	-
smb21251	core	-	-	-
smb21277	core	-	-	-
smb21297	core	-	-	-
smb21300	core	-	-	-
smb21324	core	-	-	-
smb21325	core	-	-	-
smb21326	core	-	-	-
smb21327	core	-	-	-
smb21342	accessory	-	-	-
smb21344	core	-	-	-
smb21345	core	-	-	-
smb21368	core	-	-	-
smb21370	core	-	-	-
smb21374	accessory	-	-	-
smb21426	accessory	-	-	-
smb21428	core	-	-	-
smb21474	core	-	-	-
smb21508	core	-	-	-
smb21532	core	-	-	-
smb21536	core	-	-	-
smb21633	core	-	-	-
smb21690	core	-	-	-
smc00005	core	-	-	-
smc00006	core	-	-	-
smc00007	core	-	-	-
smc00009	core	FixK1	pSymA	Chrs
smc00010	core	FixK1	pSymA	Chrs
smc00013	core	FixK1	pSymA	Chrs
smc00024	core	-	-	-
smc00025	core	-	-	-
smc00028	core	-	-	-
smc00042	core	-	-	-
smc00078	core	-	-	-
smc00090	core	-	-	-
smc00091	core	-	-	-
smc00105	core	-	-	-
smc00122	core	-	-	-
smc00133	core	-	-	-
smc00136	core	-	-	-
smc00149	core	PckR	Chrs	Chrs
smc00152	core	-	-	-
smc00155	core	-	-	-
smc00231	accessory	-	-	-
smc00232	core	-	-	-
smc00233	core	-	-	-
smc00235	core	-	-	-
smc00236	core	-	-	-
smc00261	core	-	-	-
smc00262	core	-	-	-
smc00264	core	-	-	-
smc00268	accessory	-	-	-
smc00269	accessory	-	-	-
smc00270	accessory	-	-	-
smc00274	accessory	-	-	-
smc00293	core	-	-	-
smc00294	core	-	-	-
smc00296	core	-	-	-
smc00300	core	-	-	-
smc00323	core	-	-	-
smc00326	core	-	-	-
smc00327	core	-	-	-
smc00328	core	-	-	-
smc00333	core	-	-	-
smc00334	core	-	-	-
smc00335	core	-	-	-
smc00340	core	-	-	-
smc00356	core	-	-	-
smc00363	core	-	-	-
smc00364	core	-	-	-
smc00365	core	-	-	-
smc00372	core	-	-	-
smc00385	accessory	-	-	-
smc00387	core	-	-	-
smc00394	core	-	-	-
smc00408	core	-	-	-
smc00412	core	-	-	-
smc00414	core	-	-	-
smc00415	core	-	-	-
smc00421	core	-	-	-
smc00430	core	-	-	-
smc00475	core	-	-	-
smc00476	accessory	-	-	-
smc00483	accessory	-	-	-
smc00485	core	-	-	-
smc00486	core	-	-	-
smc00488	core	-	-	-
smc00493	core	-	-	-
smc00494	core	-	-	-
smc00495	core	-	-	-
smc00508	core	-	-	-
smc00511	core	-	-	-
smc00526	core	-	-	-
smc00551	core	-	-	-
smc00552	accessory	-	-	-
smc00554	core	-	-	-
smc00557	core	-	-	-
smc00565	core	-	-	-
smc00567	core	-	-	-
smc00568	core	-	-	-
smc00571	core	-	-	-
smc00572	core	-	-	-
smc00574	core	-	-	-
smc00577	core	-	-	-
smc00588	core	-	-	-
smc00592	core	RirA	Chrs	Chrs
smc00595	core	-	-	-
smc00598	core	-	-	-
smc00601	core	-	-	-
smc00603	core	-	-	-
smc00609	core	-	-	-
smc00614	core	-	-	-
smc00615	core	-	-	-
smc00617	core	-	-	-
smc00637	core	-	-	-
smc00643	core	-	-	-
smc00659	core	-	-	-
smc00670	core	-	-	-
smc00671	core	-	-	-
smc00672	core	-	-	-
smc00680	core	-	-	-
smc00695	core	-	-	-
smc00696	core	-	-	-
smc00704	core	-	-	-
smc00710	core	-	-	-
smc00711	core	-	-	-
smc00723	core	-	-	-
smc00725	core	-	-	-
smc00727	core	-	-	-
smc00741	core	-	-	-
smc00768	core	-	-	-
smc00778	accessory	-	-	-
smc00781	core	-	-	-
smc00797	core	-	-	-
smc00815	core	-	-	-
smc00832	core	XylR	pSymB	Chrs
smc00833	accessory	XylR	pSymB	Chrs
smc00850	core	-	-	-
smc00851	core	-	-	-
smc00868	core	-	-	-
smc00869	core	-	-	-
smc00870	core	-	-	-
smc00871	core	-	-	-
smc00872	core	-	-	-
smc00873	core	-	-	-
smc00880	core	-	-	-
smc00881	core	-	-	-
smc00882	core	-	-	-
smc00883	core	-	-	-
smc00884	core	-	-	-
smc00892	core	-	-	-
smc00908	core	-	-	-
smc00917	accessory	-	-	-
smc00918	core	-	-	-
smc00919	core	-	-	-
smc00926	core	XylR	pSymB	Chrs
smc00936	core	-	-	-
smc00937	core	-	-	-
smc00965	core	-	-	-
smc00966	core	-	-	-
smc00976	core	-	-	-
smc00993	core	-	-	-
smc01004	core	-	-	-
smc01010	core	-	-	-
smc01018	core	-	-	-
smc01023	core	-	-	-
smc01025	core	-	-	-
smc01027	core	-	-	-
smc01028	core	-	-	-
smc01030	core	-	-	-
smc01031	core	-	-	-
smc01032	core	-	-	-
smc01035	core	-	-	-
smc01046	core	-	-	-
smc01047	accessory	-	-	-
smc01096	core	-	-	-
smc01100	core	-	-	-
smc01103	core	-	-	-
smc01105	core	-	-	-
smc01109	core	NesR	Chrs	Chrs
smc01116	core	-	-	-
smc01121	core	-	-	-
smc01127	core	-	-	-
smc01152	core	-	-	-
smc01157	core	-	-	-
smc01161	core	-	-	-
smc01167	core	-	-	-
smc01169	core	-	-	-
smc01189	core	-	-	-
smc01192	core	-	-	-
smc01209	core	-	-	-
smc01220	accessory	-	-	-
smc01221	core	-	-	-
smc01222	core	-	-	-
smc01231	core	-	-	-
smc01233	core	-	-	-
smc01283	core	-	-	-
smc01285	core	-	-	-
smc01286	core	-	-	-
smc01287	accessory	-	-	-
smc01288	core	-	-	-
smc01290	core	-	-	-
smc01291	accessory	-	-	-
smc01292	core	-	-	-
smc01293	core	-	-	-
smc01294	core	-	-	-
smc01295	core	-	-	-
smc01296	core	-	-	-
smc01297	core	-	-	-
smc01298	core	-	-	-
smc01299	core	-	-	-
smc01300	core	-	-	-
smc01301	core	-	-	-
smc01302	core	-	-	-
smc01303	core	-	-	-
smc01304	core	-	-	-
smc01305	core	-	-	-
smc01306	core	-	-	-
smc01307	core	-	-	-
smc01308	core	-	-	-
smc01309	core	-	-	-
smc01310	core	-	-	-
smc01313	core	FixK1	pSymA	Chrs
smc01314	core	FixK1	pSymA	Chrs
smc01316	core	-	-	-
smc01317	core	-	-	-
smc01318	core	-	-	-
smc01319	core	-	-	-
smc01320	core	-	-	-
smc01321	core	-	-	-
smc01324	core	-	-	-
smc01331	core	-	-	-
smc01334	core	-	-	-
smc01343	core	-	-	-
smc01350	core	-	-	-
smc01352	core	-	-	-
smc01353	core	-	-	-
smc01360	core	-	-	-
smc01361	core	-	-	-
smc01364	core	-	-	-
smc01369	core	-	-	-
smc01375	core	-	-	-
smc01430	core	-	-	-
smc01431	core	PcaQ	pSymB	Chrs
smc01442	core	-	-	-
smc01444	core	-	-	-
smc01461	core	-	-	-
smc01534	core	-	-	-
smc01563	core	-	-	-
smc01564	core	-	-	-
smc01565	core	-	-	-
smc01567	core	-	-	-
smc01571	core	-	-	-
smc01578	core	-	-	-
smc01582	core	-	-	-
smc01613	core	-	-	-
smc01614	core	-	-	-
smc01638	core	-	-	-
smc01642	core	-	-	-
smc01643	core	-	-	-
smc01644	core	-	-	-
smc01645	core	-	-	-
smc01666	core	-	-	-
smc01669	core	-	-	-
smc01712	core	-	-	-
smc01720	core	-	-	-
smc01726	core	-	-	-
smc01732	core	-	-	-
smc01740	accessory	-	-	-
smc01756	core	-	-	-
smc01761	core	-	-	-
smc01770	core	-	-	-
smc01785	core	-	-	-
smc01801	core	-	-	-
smc01803	core	-	-	-
smc01804	core	-	-	-
smc01806	core	-	-	-
smc01809	core	-	-	-
smc01814	core	-	-	-
smc01816	core	-	-	-
smc01843	core	-	-	-
smc01852	core	-	-	-
smc01861	core	-	-	-
smc01862	core	-	-	-
smc01863	core	-	-	-
smc01864	core	-	-	-
smc01866	core	-	-	-
smc01867	accessory	-	-	-
smc01868	accessory	-	-	-
smc01871	core	-	-	-
smc01875	core	-	-	-
smc01878	core	-	-	-
smc01880	core	-	-	-
smc01881	accessory	-	-	-
smc01910	core	-	-	-
smc01912	core	-	-	-
smc01913	core	-	-	-
smc01914	core	-	-	-
smc01915	core	-	-	-
smc01917	core	-	-	-
smc01918	accessory	-	-	-
smc01919	core	-	-	-
smc01920	core	-	-	-
smc01921	core	-	-	-
smc01922	core	-	-	-
smc01923	core	-	-	-
smc01924	core	-	-	-
smc01925	core	-	-	-
smc01926	core	-	-	-
smc01927	core	-	-	-
smc01934	core	-	-	-
smc01943	core	-	-	-
smc01946	core	-	-	-
smc01948	core	-	-	-
smc01949	core	-	-	-
smc01950	core	-	-	-
smc01951	core	PckR	Chrs	Chrs
smc01969	accessory	-	-	-
smc01976	core	-	-	-
smc01982	core	-	-	-
smc01983	core	-	-	-
smc01984	core	-	-	-
smc01985	core	-	-	-
smc01991	accessory	-	-	-
smc02019	accessory	-	-	-
smc02031	accessory	-	-	-
smc02037	accessory	-	-	-
smc02038	accessory	-	-	-
smc02041	accessory	-	-	-
smc02042	accessory	-	-	-
smc02064	core	AglR	Chrs	Chrs
smc02069	core	-	-	-
smc02070	core	-	-	-
smc02073	core	-	-	-
smc02074	core	-	-	-
smc02076	core	-	-	-
smc02080	core	-	-	-
smc02089	core	-	-	-
smc02091	core	-	-	-
smc02092	core	-	-	-
smc02093	core	-	-	-
smc02096	core	-	-	-
smc02099	core	-	-	-
smc02101	core	-	-	-
smc02113	core	-	-	-
smc02118	core	-	-	-
smc02119	core	-	-	-
smc02120	core	-	-	-
smc02121	core	-	-	-
smc02124	core	-	-	-
smc02137	core	-	-	-
smc02138	core	-	-	-
smc02142	core	-	-	-
smc02143	core	-	-	-
smc02144	core	-	-	-
smc02145	unique	-	-	-
smc02146	core	-	-	-
smc02157	core	-	-	-
smc02158	core	-	-	-
smc02159	core	-	-	-
smc02162	core	-	-	-
smc02163	core	-	-	-
smc02164	core	-	-	-
smc02165	core	-	-	-
smc02166	core	-	-	-
smc02167	core	-	-	-
smc02181	core	-	-	-
smc02217	core	-	-	-
smc02218	core	-	-	-
smc02227	core	-	-	-
smc02228	core	-	-	-
smc02245	core	-	-	-
smc02252	core	-	-	-
smc02258	core	-	-	-
smc02262	core	-	-	-
smc02268	core	-	-	-
smc02305	core	-	-	-
smc02307	accessory	-	-	-
smc02321	core	-	-	-
smc02322	core	-	-	-
smc02324	core	-	-	-
smc02325	core	-	-	-
smc02333	accessory	-	-	-
smc02334	accessory	-	-	-
smc02342	accessory	-	-	-
smc02357	core	-	-	-
smc02358	core	-	-	-
smc02359	core	-	-	-
smc02386	core	-	-	-
smc02393	core	-	-	-
smc02404	core	-	-	-
smc02413	core	-	-	-
smc02438	core	-	-	-
smc02439	accessory	-	-	-
smc02450	core	-	-	-
smc02452	accessory	-	-	-
smc02462 (rRNA)	-	-	-	-
smc02463	core	STM3633	pSymB	Chrs
smc02464	core	-	-	-
smc02465	core	-	-	-
smc02466	core	-	-	-
smc02471	core	YE2053	pSymB	Chrs
smc02472	core	-	-	-
smc02473	core	-	-	-
smc02474	core	-	-	-
smc02479	core	PckR	Chrs	Chrs
smc02480	core	-	-	-
smc02481	core	-	-	-
smc02482	core	-	-	-
smc02483	core	-	-	-
smc02487	core	-	-	-
smc02495	core	-	-	-
smc02496	core	-	-	-
smc02498	core	-	-	-
smc02499	core	-	-	-
smc02500	core	-	-	-
smc02501	core	-	-	-
smc02502	core	-	-	-
smc02520	core	-	-	-
smc02522	core	-	-	-
smc02535 (rRNA)	-	-	-	-
smc02551	core	-	-	-
smc02567	core	-	-	-
smc02568	core	-	-	-
smc02569	core	-	-	-
smc02570	core	-	-	-
smc02572	core	-	-	-
smc02574	core	-	-	-
smc02595	core	-	-	-
smc02604	core	-	-	-
smc02652	core	-	-	-
smc02668 (rRNA)	-	-	-	-
smc02669 (rRNA)	-	-	-	-
smc02675 (rRNA)	-	-	-	-
smc02676 (rRNA)	-	-	-	-
smc02677	core	-	-	-
smc02686	core	-	-	-
smc02692	core	-	-	-
smc02700	core	-	-	-
smc02717	core	-	-	-
smc02725	core	-	-	-
smc02728	core	-	-	-
smc02736	core	-	-	-
smc02753	core	-	-	-
smc02755	core	NesR	Chrs	Chrs
smc02765	core	-	-	-
smc02766	core	-	-	-
smc02767	core	-	-	-
smc02782	core	-	-	-
smc02790	core	-	-	-
smc02791	core	-	-	-
smc02802	core	-	-	-
smc02804	core	-	-	-
smc02818	accessory	ThuR	pSymB	Chrs
smc02835	core	STM3633	pSymB	Chrs
smc02837	core	-	-	-
smc02838	core	-	-	-
smc02846	core	-	-	-
smc02849	core	-	-	-
smc02856	core	-	-	-
smc02896	core	-	-	-
smc02898	core	-	-	-
smc02899	core	-	-	-
smc02905	core	-	-	-
smc02912	core	-	-	-
smc02983	core	-	-	-
smc03000	core	-	-	-
smc03001	core	-	-	-
smc03003	core	-	-	-
smc03059	accessory	-	-	-
smc03070	core	PckR	Chrs	Chrs
smc03085	core	-	-	-
smc03091	core	-	-	-
smc03111	core	NesR	Chrs	Chrs
smc03112	core	NesR	Chrs	Chrs
smc03117	core	-	-	-
smc03119	core	-	-	-
smc03120	core	-	-	-
smc03139	core	-	-	-
smc03163	core	-	-	-
smc03164	core	-	-	-
smc03172	core	-	-	-
smc03175	core	-	-	-
smc03200	core	-	-	-
smc03204	core	-	-	-
smc03220 (rRNA)	-	-	-	-
smc03221 (rRNA)	-	-	-	-
smc03222 (rRNA)	-	-	-	-
smc03229	core	-	-	-
smc03259	accessory	-	-	-
smc03265	accessory	-	-	-
smc03770	core	-	-	-
smc03772	core	-	-	-
smc03788	core	-	-	-
smc03793	core	-	-	-
smc03795	core	-	-	-
smc03797	core	-	-	-
smc03798	core	-	-	-
smc03807	core	-	-	-
smc03814	accessory	-	-	-
smc03823	core	-	-	-
smc03826	core	-	-	-
smc03846	core	XylR	pSymB	Chrs
smc03856	core	-	-	-
smc03858	core	-	-	-
smc03859	core	-	-	-
smc03861	core	-	-	-
smc03863	core	-	-	-
smc03878	core	-	-	-
smc03879	core	-	-	-
smc03881	core	-	-	-
smc03885	core	-	-	-
smc03895	core	-	-	-
smc03923	core	-	-	-
smc03924	core	-	-	-
smc03925	core	-	-	-
smc03929	core	-	-	-
smc03934	core	-	-	-
smc03938	core	-	-	-
smc03939	core	-	-	-
smc03941	core	-	-	-
smc03950	core	-	-	-
smc03959	core	-	-	-
smc03963	core	-	-	-
smc03978	core	-	-	-
smc03979	core	-	-	-
smc03981	core	-	-	-
smc03983	core	PckR	Chrs	Chrs
smc03990	core	-	-	-
smc04001	core	-	-	-
smc04002	core	-	-	-
smc04003	accessory	-	-	-
smc04005	core	-	-	-
smc04018	core	-	-	-
smc04023	core	-	-	-
smc04026	core	-	-	-
smc04028	core	-	-	-
smc04029	core	-	-	-
smc04041	core	-	-	-
smc04042	core	-	-	-
smc04045	core	-	-	-
smc04049	core	-	-	-
smc04083	core	-	-	-
smc04085	core	PckR	Chrs	Chrs
smc04088	core	-	-	-
smc04093	core	-	-	-
smc04095	core	-	-	-
smc04119	core	-	-	-
smc04121	core	-	-	-
smc04123	core	-	-	-
smc04144	core	-	-	-
smc04145	core	-	-	-
smc04173	core	-	-	-
smc04176	core	-	-	-
smc04213	core	-	-	-
smc04263	core	ThuR	pSymB	Chrs
smc04268	core	-	-	-
smc04270	core	-	-	-
smc04273	core	-	-	-
smc04275	core	-	-	-
smc04277	core	-	-	-
smc04305	core	-	-	-
smc04320	accessory	-	-	-
smc04326	core	-	-	-
smc04340	core	-	-	-
smc04346	core	-	-	-
smc04385	core	-	-	-
smc04386	core	-	-	-
smc04388	accessory	-	-	-
smc04389	core	-	-	-
smc04391	core	-	-	-
smc04398	core	-	-	-
smc04405	core	-	-	-
smc04406	core	-	-	-
smc04410	core	-	-	-
smc04434	accessory	-	-	-
smc04460	core	-	-	-

## Sheet: Rhizo_Active
Gene	Pangenome classification	Regulon	Regulator location	Gene location
sma0045	accessory	-	-	-
sma0093	core	PckR	Chrs	pSymA
sma0151	core	-	-	-
sma0220	core	-	-	-
sma0228	accessory	-	-	-
sma0263	core	-	-	-
sma0387	accessory	-	-	-
sma0398	accessory	-	-	-
sma0483	accessory	-	-	-
sma0492	accessory	-	-	-
sma0512	accessory	-	-	-
sma0527	accessory	-	-	-
sma0612	accessory	-	-	-
sma0615	core	-	-	-
sma0616	accessory	-	-	-
sma0617	accessory	-	-	-
sma0630	accessory	-	-	-
sma0680	accessory	-	-	-
sma0682	accessory	FixK1	pSymA	pSymA
sma0695	accessory	-	-	-
sma0697	accessory	-	-	-
sma0707	accessory	-	-	-
sma0715	accessory	-	-	-
sma0765	core	-	-	-
sma0766	accessory	-	-	-
sma0767	accessory	-	-	-
sma0769	core	-	-	-
sma0772	core	-	-	-
sma0796	core	-	-	-
sma0851	core	PcaQ	pSymB	pSymA
sma0852	core	PcaQ	pSymB	pSymA
sma0853	core	PcaQ	pSymB	pSymA
sma0854	core	PcaQ	pSymB	pSymA
sma0855	core	-	-	-
sma0857	accessory	-	-	-
sma0866	core	-	-	-
sma0868	core	-	-	-
sma0869	core	PcaQ	pSymB	pSymA
sma0892	accessory	-	-	-
sma0937	accessory	-	-	-
sma1084	accessory	-	-	-
sma1191	accessory	-	-	-
sma1213	accessory	-	-	-
sma1214	accessory	-	-	-
sma1216	accessory	-	-	-
sma1220	accessory	FixK1	pSymA	pSymA
sma1296	accessory	-	-	-
sma1326	core	-	-	-
sma1328	core	-	-	-
sma1367	accessory	-	-	-
sma1398	accessory	-	-	-
sma1406	core	-	-	-
sma1408	accessory	-	-	-
sma1450	core	-	-	-
sma1459	core	-	-	-
sma1495	core	-	-	-
sma1516	core	-	-	-
sma1519	core	-	-	-
sma1523	core	-	-	-
sma1525	core	-	-	-
sma1526	core	-	-	-
sma1529	core	-	-	-
sma1531	core	-	-	-
sma1532	core	-	-	-
sma1533	core	-	-	-
sma1535	core	-	-	-
sma1536	core	-	-	-
sma1538	core	-	-	-
sma1541	core	-	-	-
sma1544	core	-	-	-
sma1545	core	-	-	-
sma1582	core	-	-	-
sma1629	core	-	-	-
sma1667	accessory	XylR	pSymB	pSymA
sma1668	accessory	XylR	pSymB	pSymA
sma1691	accessory	-	-	-
sma1711	accessory	-	-	-
sma1798	core	-	-	-
sma1872	accessory	-	-	-
sma1905	accessory	-	-	-
sma1913	accessory	-	-	-
sma2019	accessory	-	-	-
sma2135	accessory	-	-	-
sma2137	accessory	-	-	-
sma2143	accessory	-	-	-
sma2165	accessory	-	-	-
sma2294	core	-	-	-
sma2379	core	-	-	-
smb20003	core	-	-	-
smb20007	core	-	-	-
smb20037	core	-	-	-
smb20039	core	-	-	-
smb20070	core	-	-	-
smb20140	core	-	-	-
smb20153	accessory	-	-	-
smb20155	accessory	YE2053	pSymB	pSymB
smb20156	accessory	YE2053	pSymB	pSymB
smb20157	accessory	YE2053	pSymB	pSymB
smb20158	accessory	YE2053	pSymB	pSymB
smb20174	accessory	-	-	-
smb20195	core	-	-	-
smb20197	core	-	-	-
smb20198	core	-	-	-
smb20199	accessory	-	-	-
smb20200	core	-	-	-
smb20201	core	-	-	-
smb20210	core	-	-	-
smb20231	accessory	ThuR	pSymB	pSymB
smb20232	accessory	ThuR	pSymB	pSymB
smb20233	accessory	ThuR	pSymB	pSymB
smb20235	accessory	-	-	-
smb20239	core	-	-	-
smb20259	core	-	-	-
smb20262	core	-	-	-
smb20263	core	-	-	-
smb20264	core	-	-	-
smb20265	core	-	-	-
smb20266	core	-	-	-
smb20267	core	-	-	-
smb20268	core	-	-	-
smb20307	core	-	-	-
smb20312	core	-	-	-
smb20313	core	-	-	-
smb20314	core	-	-	-
smb20325	core	ThuR	pSymB	pSymB
smb20326	accessory	ThuR	pSymB	pSymB
smb20327	core	ThuR	pSymB	pSymB
smb20328	core	ThuR	pSymB	pSymB
smb20371	core	-	-	-
smb20432	core	-	-	-
smb20445	core	-	-	-
smb20458	accessory	-	-	-
smb20459	core	-	-	-
smb20489	core	RbtR	pSymB	pSymB
smb20493	core	-	-	-
smb20535	core	-	-	-
smb20589	core	-	-	-
smb20611	core	DctD	pSymB	pSymB
smb20652	core	-	-	-
smb20668	core	SM-b20667	pSymB	pSymB
smb20678	accessory	-	-	-
smb20679	core	-	-	-
smb20704	core	-	-	-
smb20767	core	-	-	-
smb20784	accessory	-	-	-
smb20786	core	-	-	-
smb20787	core	-	-	-
smb20821	accessory	-	-	-
smb20830	accessory	-	-	-
smb20850	core	-	-	-
smb20871	core	-	-	-
smb20890	core	-	-	-
smb20891	core	-	-	-
smb20893	core	-	-	-
smb20894	core	-	-	-
smb20895	core	-	-	-
smb20902	core	XylR	pSymB	pSymB
smb20903	core	XylR	pSymB	pSymB
smb20904	core	XylR	pSymB	pSymB
smb20912	accessory	-	-	-
smb20932	accessory	-	-	-
smb20942	core	-	-	-
smb20943	core	-	-	-
smb20944	core	-	-	-
smb20946	core	SM-b21372	pSymB	pSymB
smb20948	core	-	-	-
smb20949	core	-	-	-
smb20954	core	-	-	-
smb20955	accessory	-	-	-
smb20956	core	-	-	-
smb20957	core	-	-	-
smb20958	core	-	-	-
smb20959	core	-	-	-
smb20960	core	-	-	-
smb20961	core	-	-	-
smb21009	core	-	-	-
smb21052	accessory	-	-	-
smb21060	accessory	-	-	-
smb21081	accessory	-	-	-
smb21094	core	-	-	-
smb21170	accessory	-	-	-
smb21184	core	-	-	-
smb21192	core	AglR	Chrs	pSymB
smb21223	accessory	-	-	-
smb21224	core	-	-	-
smb21225	core	-	-	-
smb21228	core	-	-	-
smb21251	core	-	-	-
smb21277	core	-	-	-
smb21297	core	-	-	-
smb21300	core	-	-	-
smb21324	core	-	-	-
smb21325	core	-	-	-
smb21326	core	-	-	-
smb21327	core	-	-	-
smb21368	core	-	-	-
smb21370	core	-	-	-
smb21374	accessory	-	-	-
smb21426	accessory	-	-	-
smb21428	core	-	-	-
smb21474	core	-	-	-
smb21508	core	-	-	-
smb21532	core	-	-	-
smb21536	core	-	-	-
smb21633	core	-	-	-
smb21644	core	-	-	-
smb21645	core	-	-	-
smb21646	core	-	-	-
smb21647	core	-	-	-
smb21648	core	-	-	-
smb21690	core	-	-	-
smc00005	core	-	-	-
smc00006	core	-	-	-
smc00007	core	-	-	-
smc00009	core	FixK1	pSymA	Chrs
smc00010	core	FixK1	pSymA	Chrs
smc00013	core	FixK1	pSymA	Chrs
smc00024	core	-	-	-
smc00025	core	-	-	-
smc00028	core	-	-	-
smc00042	core	-	-	-
smc00078	core	-	-	-
smc00090	core	-	-	-
smc00091	core	-	-	-
smc00105	core	-	-	-
smc00122	core	-	-	-
smc00133	core	-	-	-
smc00136	core	-	-	-
smc00149	core	PckR	Chrs	Chrs
smc00152	core	-	-	-
smc00155	core	-	-	-
smc00231	accessory	-	-	-
smc00232	core	-	-	-
smc00233	core	-	-	-
smc00235	core	-	-	-
smc00236	core	-	-	-
smc00261	core	-	-	-
smc00262	core	-	-	-
smc00264	core	-	-	-
smc00268	accessory	-	-	-
smc00269	accessory	-	-	-
smc00270	accessory	-	-	-
smc00274	accessory	-	-	-
smc00293	core	-	-	-
smc00294	core	-	-	-
smc00296	core	-	-	-
smc00300	core	-	-	-
smc00323	core	-	-	-
smc00326	core	-	-	-
smc00327	core	-	-	-
smc00328	core	-	-	-
smc00333	core	-	-	-
smc00334	core	-	-	-
smc00335	core	-	-	-
smc00340	core	-	-	-
smc00356	core	-	-	-
smc00363	core	-	-	-
smc00364	core	-	-	-
smc00365	core	-	-	-
smc00372	core	-	-	-
smc00385	accessory	-	-	-
smc00387	core	-	-	-
smc00394	core	-	-	-
smc00408	core	-	-	-
smc00412	core	-	-	-
smc00414	core	-	-	-
smc00415	core	-	-	-
smc00421	core	-	-	-
smc00430	core	-	-	-
smc00475	core	-	-	-
smc00476	accessory	-	-	-
smc00483	accessory	-	-	-
smc00485	core	-	-	-
smc00488	core	-	-	-
smc00493	core	-	-	-
smc00494	core	-	-	-
smc00495	core	-	-	-
smc00508	core	-	-	-
smc00511	core	-	-	-
smc00526	core	-	-	-
smc00551	core	-	-	-
smc00552	accessory	-	-	-
smc00554	core	-	-	-
smc00557	core	-	-	-
smc00565	core	-	-	-
smc00567	core	-	-	-
smc00568	core	-	-	-
smc00571	core	-	-	-
smc00572	core	-	-	-
smc00574	core	-	-	-
smc00577	core	-	-	-
smc00588	core	-	-	-
smc00592	core	RirA	Chrs	Chrs
smc00595	core	-	-	-
smc00598	core	-	-	-
smc00601	core	-	-	-
smc00603	core	-	-	-
smc00614	core	-	-	-
smc00615	core	-	-	-
smc00617	core	-	-	-
smc00637	core	-	-	-
smc00643	core	-	-	-
smc00659	core	-	-	-
smc00670	core	-	-	-
smc00671	core	-	-	-
smc00672	core	-	-	-
smc00680	core	-	-	-
smc00695	core	-	-	-
smc00696	core	-	-	-
smc00704	core	-	-	-
smc00710	core	-	-	-
smc00711	core	-	-	-
smc00723	core	-	-	-
smc00725	core	-	-	-
smc00727	core	-	-	-
smc00741	core	-	-	-
smc00768	core	-	-	-
smc00778	accessory	-	-	-
smc00781	core	-	-	-
smc00797	core	-	-	-
smc00815	core	-	-	-
smc00819	core	OxyR	Chrs	Chrs
smc00850	core	-	-	-
smc00851	core	-	-	-
smc00868	core	-	-	-
smc00869	core	-	-	-
smc00870	core	-	-	-
smc00871	core	-	-	-
smc00872	core	-	-	-
smc00873	core	-	-	-
smc00880	core	-	-	-
smc00881	core	-	-	-
smc00882	core	-	-	-
smc00883	core	-	-	-
smc00884	core	-	-	-
smc00892	core	-	-	-
smc00908	core	-	-	-
smc00917	accessory	-	-	-
smc00918	core	-	-	-
smc00919	core	-	-	-
smc00936	core	-	-	-
smc00937	core	-	-	-
smc00965	core	-	-	-
smc00966	core	-	-	-
smc00976	core	-	-	-
smc00993	core	-	-	-
smc01004	core	-	-	-
smc01010	core	-	-	-
smc01018	core	-	-	-
smc01023	core	-	-	-
smc01025	core	-	-	-
smc01027	core	-	-	-
smc01028	core	-	-	-
smc01030	core	-	-	-
smc01031	core	-	-	-
smc01032	core	-	-	-
smc01035	core	-	-	-
smc01046	core	-	-	-
smc01047	accessory	-	-	-
smc01096	core	-	-	-
smc01100	core	-	-	-
smc01103	core	-	-	-
smc01105	core	-	-	-
smc01109	core	NesR	Chrs	Chrs
smc01116	core	-	-	-
smc01121	core	-	-	-
smc01127	core	-	-	-
smc01152	core	-	-	-
smc01157	core	-	-	-
smc01161	core	-	-	-
smc01167	core	-	-	-
smc01169	core	-	-	-
smc01189	core	-	-	-
smc01192	core	-	-	-
smc01209	core	-	-	-
smc01220	accessory	-	-	-
smc01221	core	-	-	-
smc01222	core	-	-	-
smc01231	core	-	-	-
smc01233	core	-	-	-
smc01256	core	-	-	-
smc01283	core	-	-	-
smc01285	core	-	-	-
smc01286	core	-	-	-
smc01287	accessory	-	-	-
smc01288	core	-	-	-
smc01290	core	-	-	-
smc01291	accessory	-	-	-
smc01292	core	-	-	-
smc01293	core	-	-	-
smc01294	core	-	-	-
smc01295	core	-	-	-
smc01296	core	-	-	-
smc01297	core	-	-	-
smc01298	core	-	-	-
smc01299	core	-	-	-
smc01300	core	-	-	-
smc01301	core	-	-	-
smc01302	core	-	-	-
smc01303	core	-	-	-
smc01304	core	-	-	-
smc01305	core	-	-	-
smc01306	core	-	-	-
smc01307	core	-	-	-
smc01308	core	-	-	-
smc01309	core	-	-	-
smc01310	core	-	-	-
smc01313	core	FixK1	pSymA	Chrs
smc01314	core	FixK1	pSymA	Chrs
smc01316	core	-	-	-
smc01317	core	-	-	-
smc01318	core	-	-	-
smc01319	core	-	-	-
smc01320	core	-	-	-
smc01321	core	-	-	-
smc01324	core	-	-	-
smc01331	core	-	-	-
smc01334	core	-	-	-
smc01343	core	-	-	-
smc01350	core	-	-	-
smc01352	core	-	-	-
smc01353	core	-	-	-
smc01360	core	-	-	-
smc01361	core	-	-	-
smc01364	core	-	-	-
smc01369	core	-	-	-
smc01375	core	-	-	-
smc01430	core	-	-	-
smc01431	core	PcaQ	pSymB	Chrs
smc01442	core	-	-	-
smc01444	core	-	-	-
smc01461	core	-	-	-
smc01532	accessory	-	-	-
smc01534	core	-	-	-
smc01563	core	-	-	-
smc01564	core	-	-	-
smc01565	core	-	-	-
smc01567	core	-	-	-
smc01571	core	-	-	-
smc01578	core	-	-	-
smc01582	core	-	-	-
smc01613	core	-	-	-
smc01614	core	-	-	-
smc01638	core	-	-	-
smc01666	core	-	-	-
smc01669	core	-	-	-
smc01712	core	-	-	-
smc01720	core	-	-	-
smc01726	core	-	-	-
smc01732	core	-	-	-
smc01740	accessory	-	-	-
smc01756	core	-	-	-
smc01761	core	-	-	-
smc01770	core	-	-	-
smc01785	core	-	-	-
smc01801	core	-	-	-
smc01803	core	-	-	-
smc01804	core	-	-	-
smc01806	core	-	-	-
smc01809	core	-	-	-
smc01814	core	-	-	-
smc01816	core	-	-	-
smc01843	core	-	-	-
smc01852	core	-	-	-
smc01861	core	-	-	-
smc01862	core	-	-	-
smc01863	core	-	-	-
smc01864	core	-	-	-
smc01866	core	-	-	-
smc01867	accessory	-	-	-
smc01868	accessory	-	-	-
smc01871	core	-	-	-
smc01875	core	-	-	-
smc01878	core	-	-	-
smc01880	core	-	-	-
smc01881	accessory	-	-	-
smc01910	core	-	-	-
smc01912	core	-	-	-
smc01913	core	-	-	-
smc01914	core	-	-	-
smc01915	core	-	-	-
smc01917	core	-	-	-
smc01918	accessory	-	-	-
smc01919	core	-	-	-
smc01920	core	-	-	-
smc01921	core	-	-	-
smc01922	core	-	-	-
smc01923	core	-	-	-
smc01924	core	-	-	-
smc01925	core	-	-	-
smc01926	core	-	-	-
smc01927	core	-	-	-
smc01934	core	-	-	-
smc01943	core	-	-	-
smc01946	core	-	-	-
smc01948	core	-	-	-
smc01949	core	-	-	-
smc01950	core	-	-	-
smc01951	core	PckR	Chrs	Chrs
smc01952	accessory	PckR	Chrs	Chrs
smc01969	accessory	-	-	-
smc01976	core	-	-	-
smc01982	core	-	-	-
smc01983	core	-	-	-
smc01984	core	-	-	-
smc01985	core	-	-	-
smc01991	accessory	-	-	-
smc02037	accessory	-	-	-
smc02038	accessory	-	-	-
smc02041	accessory	-	-	-
smc02042	accessory	-	-	-
smc02064	core	AglR	Chrs	Chrs
smc02069	core	-	-	-
smc02070	core	-	-	-
smc02073	core	-	-	-
smc02074	core	-	-	-
smc02076	core	-	-	-
smc02080	core	-	-	-
smc02089	core	-	-	-
smc02091	core	-	-	-
smc02092	core	-	-	-
smc02093	core	-	-	-
smc02096	core	-	-	-
smc02099	core	-	-	-
smc02101	core	-	-	-
smc02113	core	-	-	-
smc02118	core	-	-	-
smc02119	core	-	-	-
smc02120	core	-	-	-
smc02121	core	-	-	-
smc02124	core	-	-	-
smc02137	core	-	-	-
smc02138	core	-	-	-
smc02142	core	-	-	-
smc02143	core	-	-	-
smc02144	core	-	-	-
smc02145	unique	-	-	-
smc02146	core	-	-	-
smc02157	core	-	-	-
smc02158	core	-	-	-
smc02159	core	-	-	-
smc02162	core	-	-	-
smc02163	core	-	-	-
smc02164	core	-	-	-
smc02165	core	-	-	-
smc02166	core	-	-	-
smc02167	core	-	-	-
smc02181	core	-	-	-
smc02217	core	-	-	-
smc02218	core	-	-	-
smc02227	core	-	-	-
smc02228	core	-	-	-
smc02245	core	-	-	-
smc02252	core	-	-	-
smc02258	core	-	-	-
smc02262	core	-	-	-
smc02268	core	-	-	-
smc02305	core	-	-	-
smc02307	accessory	-	-	-
smc02321	core	-	-	-
smc02322	core	-	-	-
smc02324	core	-	-	-
smc02325	core	-	-	-
smc02333	accessory	-	-	-
smc02334	accessory	-	-	-
smc02342	accessory	-	-	-
smc02357	core	-	-	-
smc02358	core	-	-	-
smc02359	core	-	-	-
smc02386	core	-	-	-
smc02393	core	-	-	-
smc02404	core	-	-	-
smc02413	core	-	-	-
smc02438	core	-	-	-
smc02439	accessory	-	-	-
smc02450	core	-	-	-
smc02462 (rRNA)	-	-	-	-
smc02463	core	STM3633	pSymB	Chrs
smc02464	core	-	-	-
smc02465	core	-	-	-
smc02466	core	-	-	-
smc02471	core	YE2053	pSymB	Chrs
smc02472	core	-	-	-
smc02473	core	-	-	-
smc02474	core	-	-	-
smc02479	core	PckR	Chrs	Chrs
smc02480	core	-	-	-
smc02481	core	-	-	-
smc02482	core	-	-	-
smc02483	core	-	-	-
smc02487	core	-	-	-
smc02495	core	-	-	-
smc02496	core	-	-	-
smc02498	core	-	-	-
smc02499	core	-	-	-
smc02500	core	-	-	-
smc02501	core	-	-	-
smc02502	core	-	-	-
smc02520	core	-	-	-
smc02522	core	-	-	-
smc02535 (rRNA)	-	-	-	-
smc02551	core	-	-	-
smc02567	core	-	-	-
smc02568	core	-	-	-
smc02569	core	-	-	-
smc02570	core	-	-	-
smc02572	core	-	-	-
smc02574	core	-	-	-
smc02595	core	-	-	-
smc02604	core	-	-	-
smc02652	core	-	-	-
smc02668 (rRNA)	-	-	-	-
smc02669 (rRNA)	-	-	-	-
smc02675 (rRNA)	-	-	-	-
smc02676 (rRNA)	-	-	-	-
smc02677	core	-	-	-
smc02686	core	-	-	-
smc02692	core	-	-	-
smc02700	core	-	-	-
smc02717	core	-	-	-
smc02725	core	-	-	-
smc02728	core	-	-	-
smc02736	core	-	-	-
smc02753	core	-	-	-
smc02755	core	NesR	Chrs	Chrs
smc02765	core	-	-	-
smc02766	core	-	-	-
smc02767	core	-	-	-
smc02782	core	-	-	-
smc02790	core	-	-	-
smc02791	core	-	-	-
smc02802	core	-	-	-
smc02804	core	-	-	-
smc02818	accessory	ThuR	pSymB	Chrs
smc02835	core	STM3633	pSymB	Chrs
smc02837	core	-	-	-
smc02838	core	-	-	-
smc02846	core	-	-	-
smc02849	core	-	-	-
smc02856	core	-	-	-
smc02896	core	-	-	-
smc02898	core	-	-	-
smc02899	core	-	-	-
smc02905	core	-	-	-
smc02912	core	-	-	-
smc02983	core	-	-	-
smc03000	core	-	-	-
smc03001	core	-	-	-
smc03003	core	-	-	-
smc03059	accessory	-	-	-
smc03061	core	ThuR	pSymB	Chrs
smc03062	core	ThuR	pSymB	Chrs
smc03063	core	ThuR	pSymB	Chrs
smc03064	core	ThuR	pSymB	Chrs
smc03065	core	ThuR	pSymB	Chrs
smc03070	core	PckR	Chrs	Chrs
smc03091	core	-	-	-
smc03111	core	NesR	Chrs	Chrs
smc03112	core	NesR	Chrs	Chrs
smc03117	core	-	-	-
smc03119	core	-	-	-
smc03120	core	-	-	-
smc03139	core	-	-	-
smc03163	core	-	-	-
smc03164	core	-	-	-
smc03172	core	-	-	-
smc03175	core	-	-	-
smc03200	core	-	-	-
smc03204	core	-	-	-
smc03220 (rRNA)	-	-	-	-
smc03221 (rRNA)	-	-	-	-
smc03222 (rRNA)	-	-	-	-
smc03229	core	-	-	-
smc03259	accessory	-	-	-
smc03265	accessory	-	-	-
smc03770	core	-	-	-
smc03772	core	-	-	-
smc03788	core	-	-	-
smc03793	core	-	-	-
smc03795	core	-	-	-
smc03797	core	-	-	-
smc03798	core	-	-	-
smc03807	core	-	-	-
smc03823	core	-	-	-
smc03826	core	-	-	-
smc03846	core	XylR	pSymB	Chrs
smc03856	core	-	-	-
smc03858	core	-	-	-
smc03859	core	-	-	-
smc03861	core	-	-	-
smc03863	core	-	-	-
smc03878	core	-	-	-
smc03879	core	-	-	-
smc03881	core	-	-	-
smc03885	core	-	-	-
smc03895	core	-	-	-
smc03923	core	-	-	-
smc03924	core	-	-	-
smc03925	core	-	-	-
smc03929	core	-	-	-
smc03934	core	-	-	-
smc03938	core	-	-	-
smc03939	core	-	-	-
smc03941	core	-	-	-
smc03950	core	-	-	-
smc03959	core	-	-	-
smc03963	core	-	-	-
smc03978	core	-	-	-
smc03979	core	-	-	-
smc03981	core	-	-	-
smc03983	core	PckR	Chrs	Chrs
smc03990	core	-	-	-
smc04001	core	-	-	-
smc04002	core	-	-	-
smc04003	accessory	-	-	-
smc04005	core	-	-	-
smc04018	core	-	-	-
smc04023	core	-	-	-
smc04026	core	-	-	-
smc04028	core	-	-	-
smc04029	core	-	-	-
smc04041	core	-	-	-
smc04042	core	-	-	-
smc04045	core	-	-	-
smc04049	core	-	-	-
smc04083	core	-	-	-
smc04085	core	PckR	Chrs	Chrs
smc04088	core	-	-	-
smc04093	core	-	-	-
smc04095	core	-	-	-
smc04119	core	-	-	-
smc04121	core	-	-	-
smc04123	core	-	-	-
smc04144	core	-	-	-
smc04145	core	-	-	-
smc04146	core	-	-	-
smc04173	core	-	-	-
smc04176	core	-	-	-
smc04213	core	-	-	-
smc04263	core	ThuR	pSymB	Chrs
smc04268	core	-	-	-
smc04270	core	-	-	-
smc04273	core	-	-	-
smc04275	core	-	-	-
smc04277	core	-	-	-
smc04305	core	-	-	-
smc04320	accessory	-	-	-
smc04326	core	-	-	-
smc04340	core	-	-	-
smc04346	core	-	-	-
smc04385	core	-	-	-
smc04386	core	-	-	-
smc04388	accessory	-	-	-
smc04389	core	-	-	-
smc04391	core	-	-	-
smc04398	core	-	-	-
smc04405	core	-	-	-
smc04406	core	-	-	-
smc04410	core	-	-	-
smc04434	accessory	-	-	-
smc04460	core	-	-	-

## Sheet: Nodule_Active
Gene	Pangenome classification	Regulon	Regulator location	Gene location
sma0002	core	-	-	-
sma0005	core	-	-	-
sma0007	core	-	-	-
sma0009	core	-	-	-
sma0045	accessory	-	-	-
sma0093	core	PckR	Chrs	pSymA
sma0151	core	-	-	-
sma0220	core	-	-	-
sma0228	accessory	-	-	-
sma0263	core	-	-	-
sma0512	accessory	-	-	-
sma0527	accessory	-	-	-
sma0612	accessory	-	-	-
sma0615	core	-	-	-
sma0616	accessory	-	-	-
sma0617	accessory	-	-	-
sma0630	accessory	-	-	-
sma0695	accessory	-	-	-
sma0697	accessory	-	-	-
sma0765	core	-	-	-
sma0766	accessory	-	-	-
sma0767	accessory	-	-	-
sma0769	core	-	-	-
sma0796	core	-	-	-
sma0811	core	-	-	-
sma0814	core	-	-	-
sma0819	core	-	-	-
sma0822	core	NifA	pSymA	pSymA
sma0825	core	NifA	pSymA	pSymA
sma0827	core	NifA	pSymA	pSymA
sma0829	core	NifA	pSymA	pSymA
sma0855	core	-	-	-
sma0857	accessory	-	-	-
sma0873	core	RirA	Chrs	pSymA
sma0937	accessory	-	-	-
sma1191	accessory	-	-	-
sma1210	core	-	-	-
sma1211	core	-	-	-
sma1213	accessory	-	-	-
sma1214	accessory	-	-	-
sma1216	accessory	-	-	-
sma1220	accessory	FixK1	pSymA	pSymA
sma1296	accessory	-	-	-
sma1328	core	-	-	-
sma1367	accessory	-	-	-
sma1398	accessory	-	-	-
sma1406	core	-	-	-
sma1408	accessory	-	-	-
sma1459	core	-	-	-
sma1473	core	-	-	-
sma1495	core	-	-	-
sma1516	core	-	-	-
sma1519	core	-	-	-
sma1523	core	-	-	-
sma1525	core	-	-	-
sma1526	core	-	-	-
sma1529	core	-	-	-
sma1531	core	-	-	-
sma1532	core	-	-	-
sma1533	core	-	-	-
sma1535	core	-	-	-
sma1536	core	-	-	-
sma1538	core	-	-	-
sma1541	core	-	-	-
sma1544	core	-	-	-
sma1545	core	-	-	-
sma1582	core	-	-	-
sma1629	core	-	-	-
sma1691	accessory	-	-	-
sma1798	core	-	-	-
sma1913	accessory	-	-	-
sma2019	accessory	-	-	-
sma2135	accessory	-	-	-
sma2137	accessory	-	-	-
sma2143	accessory	-	-	-
sma2165	accessory	-	-	-
smb20003	core	-	-	-
smb20039	core	-	-	-
smb20070	core	-	-	-
smb20146	core	-	-	-
smb20153	accessory	-	-	-
smb20174	accessory	-	-	-
smb20195	core	-	-	-
smb20197	core	-	-	-
smb20198	core	-	-	-
smb20199	accessory	-	-	-
smb20200	core	-	-	-
smb20201	core	-	-	-
smb20210	core	-	-	-
smb20307	core	-	-	-
smb20312	core	-	-	-
smb20313	core	-	-	-
smb20314	core	-	-	-
smb20371	core	-	-	-
smb20445	core	-	-	-
smb20489	core	RbtR	pSymB	pSymB
smb20535	core	-	-	-
smb20585	core	-	-	-
smb20611	core	DctD	pSymB	pSymB
smb20616	core	-	-	-
smb20668	core	SM-b20667	pSymB	pSymB
smb20678	accessory	-	-	-
smb20679	core	-	-	-
smb20704	core	-	-	-
smb20712	core	IolR	Chrs	pSymB
smb20713	core	IolR	Chrs	pSymB
smb20714	core	IolR	Chrs	pSymB
smb20767	core	-	-	-
smb20772	core	-	-	-
smb20871	core	-	-	-
smb20877	core	-	-	-
smb20899	core	IolR	Chrs	pSymB
smb21002	core	-	-	-
smb21094	core	-	-	-
smb21170	accessory	-	-	-
smb21184	core	-	-	-
smb21192	core	AglR	Chrs	pSymB
smb21223	accessory	-	-	-
smb21224	core	-	-	-
smb21251	core	-	-	-
smb21277	core	-	-	-
smb21368	core	-	-	-
smb21370	core	-	-	-
smb21374	accessory	-	-	-
smb21474	core	-	-	-
smb21532	core	-	-	-
smb21536	core	-	-	-
smb21633	core	-	-	-
smc00005	core	-	-	-
smc00006	core	-	-	-
smc00009	core	FixK1	pSymA	Chrs
smc00010	core	FixK1	pSymA	Chrs
smc00013	core	FixK1	pSymA	Chrs
smc00016	core	-	-	-
smc00025	core	-	-	-
smc00028	core	-	-	-
smc00090	core	-	-	-
smc00091	core	-	-	-
smc00105	core	-	-	-
smc00133	core	-	-	-
smc00136	core	-	-	-
smc00149	core	PckR	Chrs	Chrs
smc00152	core	-	-	-
smc00154	core	-	-	-
smc00180	core	-	-	-
smc00233	core	-	-	-
smc00261	core	-	-	-
smc00264	core	-	-	-
smc00268	accessory	-	-	-
smc00269	accessory	-	-	-
smc00270	accessory	-	-	-
smc00274	accessory	-	-	-
smc00293	core	-	-	-
smc00294	core	-	-	-
smc00298	core	-	-	-
smc00300	core	-	-	-
smc00326	core	-	-	-
smc00327	core	-	-	-
smc00328	core	-	-	-
smc00334	core	-	-	-
smc00340	core	-	-	-
smc00372	core	-	-	-
smc00387	core	-	-	-
smc00399	core	-	-	-
smc00421	core	-	-	-
smc00432	core	-	-	-
smc00433	core	-	-	-
smc00450	accessory	FixK1	pSymA	Chrs
smc00476	accessory	-	-	-
smc00483	accessory	-	-	-
smc00488	core	-	-	-
smc00493	core	-	-	-
smc00494	core	-	-	-
smc00495	core	-	-	-
smc00508	core	-	-	-
smc00511	core	-	-	-
smc00529	core	RirA	Chrs	Chrs
smc00554	core	-	-	-
smc00557	core	-	-	-
smc00571	core	-	-	-
smc00572	core	-	-	-
smc00574	core	-	-	-
smc00577	core	-	-	-
smc00580	core	-	-	-
smc00585	core	-	-	-
smc00592	core	RirA	Chrs	Chrs
smc00595	core	-	-	-
smc00614	core	-	-	-
smc00615	core	-	-	-
smc00640	core	-	-	-
smc00643	core	-	-	-
smc00680	core	-	-	-
smc00725	core	-	-	-
smc00727	core	-	-	-
smc00731	core	-	-	-
smc00741	core	-	-	-
smc00768	core	-	-	-
smc00778	accessory	-	-	-
smc00781	core	-	-	-
smc00797	core	-	-	-
smc00850	core	-	-	-
smc00862	core	-	-	-
smc00868	core	-	-	-
smc00869	core	-	-	-
smc00870	core	-	-	-
smc00871	core	-	-	-
smc00872	core	-	-	-
smc00873	core	-	-	-
smc00874	core	-	-	-
smc00880	core	-	-	-
smc00922	core	-	-	-
smc00937	core	-	-	-
smc00965	core	-	-	-
smc00972	core	-	-	-
smc00976	core	-	-	-
smc00993	core	-	-	-
smc01006	core	-	-	-
smc01023	core	-	-	-
smc01028	core	-	-	-
smc01035	core	-	-	-
smc01040	core	-	-	-
smc01046	core	-	-	-
smc01047	accessory	-	-	-
smc01105	core	-	-	-
smc01116	core	-	-	-
smc01157	core	-	-	-
smc01165	core	IolR	Chrs	Chrs
smc01166	core	-	-	-
smc01169	core	-	-	-
smc01261	core	IolR	Chrs	Chrs
smc01288	core	-	-	-
smc01331	core	-	-	-
smc01362	core	-	-	-
smc01407	core	-	-	-
smc01571	core	-	-	-
smc01578	core	-	-	-
smc01582	core	-	-	-
smc01613	core	-	-	-
smc01614	core	-	-	-
smc01638	core	-	-	-
smc01669	core	-	-	-
smc01726	core	-	-	-
smc01766	core	-	-	-
smc01770	core	-	-	-
smc01784	core	-	-	-
smc01785	core	-	-	-
smc01801	core	-	-	-
smc01806	core	-	-	-
smc01814	core	-	-	-
smc01816	core	-	-	-
smc01843	core	-	-	-
smc01852	core	-	-	-
smc01912	core	-	-	-
smc01913	core	-	-	-
smc01914	core	-	-	-
smc01915	core	-	-	-
smc01917	core	-	-	-
smc01918	accessory	-	-	-
smc01919	core	-	-	-
smc01920	core	-	-	-
smc01921	core	-	-	-
smc01922	core	-	-	-
smc01923	core	-	-	-
smc01924	core	-	-	-
smc01925	core	-	-	-
smc01926	core	-	-	-
smc01927	core	-	-	-
smc01943	core	-	-	-
smc01969	accessory	-	-	-
smc01982	core	-	-	-
smc01983	core	-	-	-
smc01984	core	-	-	-
smc01985	core	-	-	-
smc01991	accessory	-	-	-
smc02037	accessory	-	-	-
smc02038	accessory	-	-	-
smc02041	accessory	-	-	-
smc02042	accessory	-	-	-
smc02092	core	-	-	-
smc02113	core	-	-	-
smc02118	core	-	-	-
smc02119	core	-	-	-
smc02120	core	-	-	-
smc02121	core	-	-	-
smc02122	core	-	-	-
smc02124	core	-	-	-
smc02137	core	-	-	-
smc02138	core	-	-	-
smc02142	core	-	-	-
smc02143	core	-	-	-
smc02144	core	-	-	-
smc02145	unique	-	-	-
smc02146	core	-	-	-
smc02158	core	-	-	-
smc02162	core	-	-	-
smc02163	core	-	-	-
smc02164	core	-	-	-
smc02167	core	-	-	-
smc02181	core	-	-	-
smc02227	core	-	-	-
smc02262	core	-	-	-
smc02342	accessory	-	-	-
smc02370	core	-	-	-
smc02413	core	-	-	-
smc02450	core	-	-	-
smc02463	core	STM3633	pSymB	Chrs
smc02464	core	-	-	-
smc02465	core	-	-	-
smc02466	core	-	-	-
smc02479	core	PckR	Chrs	Chrs
smc02480	core	-	-	-
smc02481	core	-	-	-
smc02482	core	-	-	-
smc02483	core	-	-	-
smc02487	core	-	-	-
smc02495	core	-	-	-
smc02498	core	-	-	-
smc02499	core	-	-	-
smc02500	core	-	-	-
smc02501	core	-	-	-
smc02502	core	-	-	-
smc02520	core	-	-	-
smc02522	core	-	-	-
smc02524	accessory	-	-	-
smc02525	core	-	-	-
smc02581	core	-	-	-
smc02604	core	-	-	-
smc02677	core	-	-	-
smc02686	core	-	-	-
smc02728	core	-	-	-
smc02794	core	-	-	-
smc02818	accessory	ThuR	pSymB	Chrs
smc02825	core	-	-	-
smc02835	core	STM3633	pSymB	Chrs
smc02838	core	-	-	-
smc02846	core	-	-	-
smc02849	core	-	-	-
smc03003	core	-	-	-
smc03059	accessory	-	-	-
smc03070	core	PckR	Chrs	Chrs
smc03085	core	-	-	-
smc03086	core	-	-	-
smc03104	core	-	-	-
smc03105	core	-	-	-
smc03163	core	-	-	-
smc03175	core	-	-	-
smc03196	core	-	-	-
smc03197	accessory	-	-	-
smc03198	core	-	-	-
smc03200	core	-	-	-
smc03204	core	-	-	-
smc03229	core	-	-	-
smc03231	core	-	-	-
smc03232	core	-	-	-
smc03265	accessory	-	-	-
smc03793	core	-	-	-
smc03798	core	-	-	-
smc03826	core	-	-	-
smc03846	core	XylR	pSymB	Chrs
smc03884	core	-	-	-
smc03888	core	-	-	-
smc03895	core	-	-	-
smc03923	core	-	-	-
smc03924	core	-	-	-
smc03925	core	-	-	-
smc03929	core	-	-	-
smc03938	core	-	-	-
smc03939	core	-	-	-
smc03941	core	-	-	-
smc03950	core	-	-	-
smc03978	core	-	-	-
smc03979	core	-	-	-
smc03981	core	-	-	-
smc03983	core	PckR	Chrs	Chrs
smc04001	core	-	-	-
smc04002	core	-	-	-
smc04005	core	-	-	-
smc04019	core	-	-	-
smc04026	core	-	-	-
smc04028	core	-	-	-
smc04041	core	-	-	-
smc04049	core	-	-	-
smc04083	core	-	-	-
smc04084	core	PckR	Chrs	Chrs
smc04085	core	PckR	Chrs	Chrs
smc04088	core	-	-	-
smc04093	core	-	-	-
smc04095	core	-	-	-
smc04123	core	-	-	-
smc04176	core	-	-	-
smc04270	core	-	-	-
smc04273	core	-	-	-
smc04275	core	-	-	-
smc04302	core	-	-	-
smc04305	core	-	-	-
smc04326	core	-	-	-
smc04340	core	-	-	-
smc04346	core	-	-	-
smc04386	core	-	-	-
smc04389	core	-	-	-
smc04391	core	-	-	-
smc04398	core	-	-	-
smc04444	core	-	-	-
smc04460	core	-	-	-

## Sheet: Bulk_Fitness
Gene	Pangenome classification	Regulon	Regulator location	Gene location
smb20201	core	-	-	-
smb20890	core	-	-	-
smb20893	core	-	-	-
smb20894	core	-	-	-
smb20895	core	-	-	-
smc00385	accessory	-	-	-
smc00421	core	-	-	-
smc00571	core	-	-	-
smc00711	core	-	-	-
smc00881	core	-	-	-
smc00882	core	-	-	-
smc00883	core	-	-	-
smc00884	core	-	-	-
smc00917	accessory	-	-	-
smc00918	core	-	-	-
smc01004	core	-	-	-
smc01430	core	-	-	-
smc01431	core	PcaQ	pSymB	Chrs
smc01726	core	-	-	-
smc01801	core	-	-	-
smc02113	core	-	-	-
smc02118	core	-	-	-
smc02119	core	-	-	-
smc02120	core	-	-	-
smc02121	core	-	-	-
smc02124	core	-	-	-
smc02321	core	-	-	-
smc02322	core	-	-	-
smc02324	core	-	-	-
smc02325	core	-	-	-
smc02450	core	-	-	-
smc02482	core	-	-	-
smc02483	core	-	-	-
smc02495	core	-	-	-
smc02568	core	-	-	-
smc02569	core	-	-	-
smc02570	core	-	-	-
smc02572	core	-	-	-
smc02574	core	-	-	-
smc02717	core	-	-	-
smc02753	core	-	-	-
smc03000	core	-	-	-
smc03001	core	-	-	-
smc03003	core	-	-	-
smc03111	core	NesR	Chrs	Chrs
smc03163	core	-	-	-
smc03795	core	-	-	-
smc03807	core	-	-	-
smc03823	core	-	-	-
smc03826	core	-	-	-
smc03979	core	-	-	-
smc03981	core	-	-	-
smc04045	core	-	-	-
smc04405	core	-	-	-

## Sheet: Rhizo_Fitness
Gene	Pangenome classification	Regulon	Regulator location	Gene location
smb20201	core	-	-	-
smb20259	core	-	-	-
smb20263	core	-	-	-
smb20264	core	-	-	-
smb20265	core	-	-	-
smb20266	core	-	-	-
smb20267	core	-	-	-
smb20268	core	-	-	-
smb20611	core	DctD	pSymB	pSymB
smb20890	core	-	-	-
smb20893	core	-	-	-
smb20894	core	-	-	-
smb20895	core	-	-	-
smb21644	core	-	-	-
smb21645	core	-	-	-
smb21646	core	-	-	-
smb21647	core	-	-	-
smb21648	core	-	-	-
smc00385	accessory	-	-	-
smc00571	core	-	-	-
smc00711	core	-	-	-
smc00881	core	-	-	-
smc00882	core	-	-	-
smc00883	core	-	-	-
smc00884	core	-	-	-
smc00917	accessory	-	-	-
smc00918	core	-	-	-
smc01004	core	-	-	-
smc01430	core	-	-	-
smc01431	core	PcaQ	pSymB	Chrs
smc01726	core	-	-	-
smc01801	core	-	-	-
smc02118	core	-	-	-
smc02119	core	-	-	-
smc02120	core	-	-	-
smc02121	core	-	-	-
smc02321	core	-	-	-
smc02322	core	-	-	-
smc02324	core	-	-	-
smc02325	core	-	-	-
smc02450	core	-	-	-
smc02480	core	-	-	-
smc02481	core	-	-	-
smc02482	core	-	-	-
smc02483	core	-	-	-
smc02495	core	-	-	-
smc02568	core	-	-	-
smc02569	core	-	-	-
smc02570	core	-	-	-
smc02572	core	-	-	-
smc02574	core	-	-	-
smc02717	core	-	-	-
smc02753	core	-	-	-
smc03000	core	-	-	-
smc03001	core	-	-	-
smc03003	core	-	-	-
smc03111	core	NesR	Chrs	Chrs
smc03163	core	-	-	-
smc03795	core	-	-	-
smc03807	core	-	-	-
smc03823	core	-	-	-
smc03826	core	-	-	-
smc03979	core	-	-	-
smc03981	core	-	-	-
smc04045	core	-	-	-
smc04405	core	-	-	-

## Sheet: Nodule_Fitness
Gene	Pangenome classification	Regulon	Regulator location	Gene location
smb20611	core	DctD	pSymB	pSymB
smc00571	core	-	-	-

## Sheet: Bulk2Rhizo_More
Gene	Pangenome classification	Regulon	Regulator location	Gene location
sma0093	core	PckR	Chrs	pSymA
sma0220	core	-	-	-
sma0228	accessory	-	-	-
sma0263	core	-	-	-
sma0715	accessory	-	-	-
sma0796	core	-	-	-
sma0857	accessory	-	-	-
sma1084	accessory	-	-	-
sma1296	accessory	-	-	-
sma1406	core	-	-	-
sma1495	core	-	-	-
sma2379	core	-	-	-
smb20007	core	-	-	-
smb20195	core	-	-	-
smb20197	core	-	-	-
smb20198	core	-	-	-
smb20199	accessory	-	-	-
smb20200	core	-	-	-
smb20201	core	-	-	-
smb20259	core	-	-	-
smb20262	core	-	-	-
smb20267	core	-	-	-
smb20268	core	-	-	-
smb20459	core	-	-	-
smb20678	accessory	-	-	-
smb20821	accessory	-	-	-
smb20891	core	-	-	-
smb20942	core	-	-	-
smb20946	core	SM-b21372	pSymB	pSymB
smb20960	core	-	-	-
smb21060	accessory	-	-	-
smb21192	core	AglR	Chrs	pSymB
smb21224	core	-	-	-
smb21225	core	-	-	-
smb21228	core	-	-	-
smb21648	core	-	-	-
smc00042	core	-	-	-
smc00105	core	-	-	-
smc00261	core	-	-	-
smc00269	accessory	-	-	-
smc00270	accessory	-	-	-
smc00385	accessory	-	-	-
smc00421	core	-	-	-
smc00430	core	-	-	-
smc00483	accessory	-	-	-
smc00495	core	-	-	-
smc00508	core	-	-	-
smc00511	core	-	-	-
smc00592	core	RirA	Chrs	Chrs
smc00680	core	-	-	-
smc00781	core	-	-	-
smc00819	core	OxyR	Chrs	Chrs
smc00965	core	-	-	-
smc01023	core	-	-	-
smc01025	core	-	-	-
smc01047	accessory	-	-	-
smc01161	core	-	-	-
smc01209	core	-	-	-
smc01256	core	-	-	-
smc01324	core	-	-	-
smc01430	core	-	-	-
smc01431	core	PcaQ	pSymB	Chrs
smc01532	accessory	-	-	-
smc01534	core	-	-	-
smc01582	core	-	-	-
smc01614	core	-	-	-
smc01816	core	-	-	-
smc01880	core	-	-	-
smc01881	accessory	-	-	-
smc01952	accessory	PckR	Chrs	Chrs
smc02113	core	-	-	-
smc02118	core	-	-	-
smc02119	core	-	-	-
smc02120	core	-	-	-
smc02121	core	-	-	-
smc02124	core	-	-	-
smc02162	core	-	-	-
smc02252	core	-	-	-
smc02342	accessory	-	-	-
smc02482	core	-	-	-
smc02483	core	-	-	-
smc02495	core	-	-	-
smc02604	core	-	-	-
smc02717	core	-	-	-
smc02725	core	-	-	-
smc02728	core	-	-	-
smc02765	core	-	-	-
smc02766	core	-	-	-
smc02790	core	-	-	-
smc02896	core	-	-	-
smc03059	accessory	-	-	-
smc03064	core	ThuR	pSymB	Chrs
smc03795	core	-	-	-
smc03923	core	-	-	-
smc03929	core	-	-	-
smc03963	core	-	-	-
smc03978	core	-	-	-
smc03981	core	-	-	-
smc03983	core	PckR	Chrs	Chrs
smc04023	core	-	-	-
smc04045	core	-	-	-
smc04088	core	-	-	-
smc04144	core	-	-	-
smc04145	core	-	-	-
smc04146	core	-	-	-
smc04270	core	-	-	-
smc04346	core	-	-	-
smc04388	accessory	-	-	-
smc04389	core	-	-	-
smc04405	core	-	-	-

[truncated: 3 more sheets: Bulk2Rhizo_Less, Rhizo2Nodule_More, Rhizo2Nodule_Less]
