# Supplementary material for: Metabolic modelling reveals the specialization of secondary replicons for niche adaptation in Sinorhizobium meliloti
Source: Nat Commun. 2016 Jul 22;7:12219. doi: 10.1038/ncomms12219 (PMC4961836; doi:10.1038/ncomms12219)
Supplement: Supplementary Data 6 — The sbml file of iGD1575. [file ncomms12219-s7.zip]

Archive with 3 entries (2 files):
- ncomms12219-s7.xml
- __MACOSX/
- __MACOSX/._ncomms12219-s7.xml
