# Supplementary material for: Metabolic modelling reveals the specialization of secondary replicons for niche adaptation in Sinorhizobium meliloti
Source: Nat Commun. 2016 Jul 22;7:12219. doi: 10.1038/ncomms12219 (PMC4961836; doi:10.1038/ncomms12219)
Supplement: Supplementary Data 7 — Contains the COG annotations for all genes included within iGD1575, as generated by WebMGA. [file ncomms12219-s8.xlsx]

## Sheet: README
This workbook contains 3 sheets, and presents Cluster of Orthologous Genes (COG) annotations for the S. meliloti 1021 genome. The 'Chromosome' sheet contains data for genes encoded by the S. meliloti chromosome. The 'pSymB' sheet contains data for genes encoded by the S. meliloti pSymB chromid. The 'pSymA' sheet contains data for genes encoded by the S. meliloti pSymA megaplasmid. The data is pre…

## Sheet: Chromosome
#Query	Hit	description	class	class description
smc00005	COG0623	Enoyl-[acyl-carrier-protein] reductase (NADH)	I	Lipid transport and metabolism
smc00006	COG0406	Fructose-2,6-bisphosphatase	G	Carbohydrate transport and metabolism
smc00007	COG0082	Chorismate synthase	E	Amino acid transport and metabolism
smc00008	COG0108	3,4-dihydroxy-2-butanone 4-phosphate synthase	H	Coenzyme transport and metabolism
smc00008	COG0807	GTP cyclohydrolase II	H	Coenzyme transport and metabolism
smc00009	COG1622	Heme/copper-type cytochrome/quinol oxidases, subunit 2	C	Energy production and conversion
smc00010	COG0843	Heme/copper-type cytochrome/quinol oxidases, subunit 1	C	Energy production and conversion
smc00013	COG1845	Heme/copper-type cytochrome/quinol oxidase, subunit 3	C	Energy production and conversion
smc00016	COG0761	Penicillin tolerance protein	IM	Multiple classes
smc00017	COG2334	Putative homoserine kinase type II (protein kinase fold)	R	General function prediction only
smc00024	COG1196	Chromosome segregation ATPases	D	Cell cycle control, cell division, chromosome partitioning
smc00025	COG0574	Phosphoenolpyruvate synthase/pyruvate phosphate dikinase	G	Carbohydrate transport and metabolism
smc00028	COG3264	Small-conductance mechanosensitive channel	M	Cell wall/membrane/envelope biogenesis
smc00042	COG0115	Branched-chain amino acid aminotransferase/4-amino-4-deoxychorismate lyase	EH	Multiple classes
smc00043	COG0605	Superoxide dismutase	P	Inorganic ion transport and metabolism
smc00069	COG0259	Pyridoxamine-phosphate oxidase	H	Coenzyme transport and metabolism
smc00077	COG0498	Threonine synthase	E	Amino acid transport and metabolism
smc00078	COG0683	ABC-type branched-chain amino acid transport systems, periplasmic component	E	Amino acid transport and metabolism
smc00079	COG0637	Predicted phosphatase/phosphohexomutase	R	General function prediction only
smc00090	COG2895	GTPases - Sulfate adenylate transferase subunit 1	P	Inorganic ion transport and metabolism
smc00091	COG0175	3'-phosphoadenosine 5'-phosphosulfate sulfotransferase (PAPS reductase)/FAD synthetase and related enzymes	EH	Multiple classes
smc00092	COG0175	3'-phosphoadenosine 5'-phosphosulfate sulfotransferase (PAPS reductase)/FAD synthetase and related enzymes	EH	Multiple classes
smc00093	COG2303	Choline dehydrogenase and related flavoproteins	E	Amino acid transport and metabolism
smc00094	COG1012	NAD-dependent aldehyde dehydrogenases	C	Energy production and conversion
smc00105	COG1064	Zn-dependent alcohol dehydrogenases	R	General function prediction only
smc00110	COG4993	Glucose dehydrogenase	G	Carbohydrate transport and metabolism
smc00117	COG0229	Conserved domain frequently associated with peptide methionine sulfoxide reductase	O	Posttranslational modification, protein turnover, chaperones
smc00122	COG0744	Membrane carboxypeptidase (penicillin-binding protein)	M	Cell wall/membrane/envelope biogenesis
smc00127	COG3119	Arylsulfatase A and related enzymes	P	Inorganic ion transport and metabolism
smc00133	COG2084	3-hydroxyisobutyrate dehydrogenase and related beta-hydroxyacid dehydrogenases	I	Lipid transport and metabolism
smc00136	COG1028	Dehydrogenases with different specificities (related to short-chain alcohol dehydrogenases)	IQR	Multiple classes
smc00149	COG0114	Fumarase	C	Energy production and conversion
smc00151	COG0546	Predicted phosphatases	R	General function prediction only
smc00152	COG0120	Ribose 5-phosphate isomerase	G	Carbohydrate transport and metabolism
smc00154	COG1249	Pyruvate/2-oxoglutarate dehydrogenase complex, dihydrolipoamide dehydrogenase (E3) component, and related enzymes	C	Energy production and conversion
smc00155	COG3200	3-deoxy-D-arabino-heptulosonate 7-phosphate (DAHP) synthase	E	Amino acid transport and metabolism
smc00161	COG0171	NAD synthase	H	Coenzyme transport and metabolism
smc00161	COG0388	Predicted amidohydrolase	R	General function prediction only
smc00166	COG0778	Nitroreductase	C	Energy production and conversion
smc00169	COG0281	Malic enzyme	C	Energy production and conversion
smc00169	COG0280	Phosphotransacetylase	C	Energy production and conversion
smc00172	COG2814	Arabinose efflux permease	G	Carbohydrate transport and metabolism
smc00180	COG0408	Coproporphyrinogen III oxidase	H	Coenzyme transport and metabolism
smc00187	COG0723	Rieske Fe-S protein	C	Energy production and conversion
smc00188	COG1290	Cytochrome b subunit of the bc complex	C	Energy production and conversion
smc00225	COG4106	Trans-aconitate methyltransferase	R	General function prediction only
smc00231	COG0449	Glucosamine 6-phosphate synthetase, contains amidotransferase and phosphosugar isomerase domains	M	Cell wall/membrane/envelope biogenesis
smc00232	COG1207	N-acetylglucosamine-1-phosphate uridyltransferase (contains nucleotidyltransferase and I-patch acetyltransferase domains)	M	Cell wall/membrane/envelope biogenesis
smc00233	COG1283	Na+/phosphate symporter	P	Inorganic ion transport and metabolism
smc00235	COG0547	Anthranilate phosphoribosyltransferase	E	Amino acid transport and metabolism
smc00236	COG0134	Indole-3-glycerol phosphate synthase	E	Amino acid transport and metabolism
smc00247	COG1183	Phosphatidylserine synthase	I	Lipid transport and metabolism
smc00261	COG0318	Acyl-CoA synthetases (AMP-forming)/AMP-acid ligases II	IQ	Multiple classes
smc00262	COG0183	Acetyl-CoA acetyltransferase	I	Lipid transport and metabolism
smc00264	COG1028	Dehydrogenases with different specificities (related to short-chain alcohol dehydrogenases)	IQR	Multiple classes
smc00268	COG1028	Dehydrogenases with different specificities (related to short-chain alcohol dehydrogenases)	IQR	Multiple classes
smc00269	COG3958	Transketolase, C-terminal subunit	G	Carbohydrate transport and metabolism
smc00270	COG3959	Transketolase, N-terminal subunit	G	Carbohydrate transport and metabolism
smc00274	COG2084	3-hydroxyisobutyrate dehydrogenase and related beta-hydroxyacid dehydrogenases	I	Lipid transport and metabolism
smc00290	COG0346	Lactoylglutathione lyase and related lyases	E	Amino acid transport and metabolism
smc00293	COG0460	Homoserine dehydrogenase	E	Amino acid transport and metabolism
smc00294	COG0436	Aspartate/tyrosine/aromatic aminotransferase	E	Amino acid transport and metabolism
smc00296	COG3243	Poly(3-hydroxyalkanoate) synthetase	I	Lipid transport and metabolism
smc00298	COG0024	Methionine aminopeptidase	J	Translation, ribosomal structure and biogenesis
smc00300	COG1249	Pyruvate/2-oxoglutarate dehydrogenase complex, dihydrolipoamide dehydrogenase (E3) component, and related enzymes	C	Energy production and conversion
smc00316	COG0654	2-polyprenyl-6-methoxyphenol hydroxylase and related FAD-dependent oxidoreductases	HC	Multiple classes
smc00321	COG0130	Pseudouridine synthase	J	Translation, ribosomal structure and biogenesis
smc00323	COG0184	Ribosomal protein S15P/S13E	J	Translation, ribosomal structure and biogenesis
smc00326	COG0623	Enoyl-[acyl-carrier-protein] reductase (NADH)	I	Lipid transport and metabolism
smc00327	COG0304	3-oxoacyl-(acyl-carrier-protein) synthase	IQ	Multiple classes
smc00328	COG0764	3-hydroxymyristoyl/3-hydroxydecanoyl-(acyl carrier protein) dehydratases	I	Lipid transport and metabolism
smc00333	COG0128	5-enolpyruvylshikimate-3-phosphate synthase	E	Amino acid transport and metabolism
smc00334	COG0283	Cytidylate kinase	F	Nucleotide transport and metabolism
smc00335	COG0539	Ribosomal protein S1	J	Translation, ribosomal structure and biogenesis
smc00339	COG2114	Adenylate cyclase, family 3 (some proteins contain HAMP domain)	T	Signal transduction mechanisms
smc00340	COG0111	Phosphoglycerate dehydrogenase and related dehydrogenases	HE	Multiple classes
smc00355	COG1509	Lysine 2,3-aminomutase	E	Amino acid transport and metabolism
smc00363	COG0291	Ribosomal protein L35	J	Translation, ribosomal structure and biogenesis
smc00364	COG0292	Ribosomal protein L20	J	Translation, ribosomal structure and biogenesis
smc00365	COG0016	Phenylalanyl-tRNA synthetase alpha subunit	J	Translation, ribosomal structure and biogenesis
smc00366	COG0072	Phenylalanyl-tRNA synthetase beta subunit	J	Translation, ribosomal structure and biogenesis
smc00372	COG1028	Dehydrogenases with different specificities (related to short-chain alcohol dehydrogenases)	IQR	Multiple classes
smc00385	COG2606	Uncharacterized conserved protein	S	Function unknown
smc00387	COG1448	Aspartate/tyrosine/aromatic aminotransferase	E	Amino acid transport and metabolism
smc00394	COG0519	GMP synthase, PP-ATPase domain/subunit	F	Nucleotide transport and metabolism
smc00394	COG0518	GMP synthase - Glutamine amidotransferase domain	F	Nucleotide transport and metabolism
smc00395	COG0775	Nucleoside phosphorylase	F	Nucleotide transport and metabolism
smc00399	COG0598	Mg2+ and Co2+ transporters	P	Inorganic ion transport and metabolism
smc00408	COG1968	Uncharacterized bacitracin resistance protein	V	Defense mechanisms
smc00412	COG0284	Orotidine-5'-phosphate decarboxylase	F	Nucleotide transport and metabolism
smc00414	COG3963	Phospholipid N-methyltransferase	I	Lipid transport and metabolism
smc00415	COG0592	DNA polymerase sliding clamp subunit (PCNA homolog)	L	Replication, recombination and repair
smc00419	COG0189	Glutathione synthase/Ribosomal protein S6 modification enzyme (glutaminyl transferase)	HJ	Multiple classes
smc00421	COG0031	Cysteine synthase	E	Amino acid transport and metabolism
smc00430	COG0451	Nucleoside-diphosphate-sugar epimerases	MG	Multiple classes
smc00432	COG3718	Uncharacterized enzyme involved in inositol metabolism	G	Carbohydrate transport and metabolism
smc00433	COG1082	Sugar phosphate isomerases/epimerases	G	Carbohydrate transport and metabolism
smc00450	COG0109	Polyprenyltransferase (cytochrome oxidase assembly factor)	O	Posttranslational modification, protein turnover, chaperones
smc00459	COG4948	L-alanine-DL-glutamate epimerase and related enzymes of enolase superfamily	MR	Multiple classes
smc00461	COG0756	dUTPase	F	Nucleotide transport and metabolism
smc00462	COG0294	Dihydropteroate synthase and related enzymes	H	Coenzyme transport and metabolism
smc00463	COG1539	Dihydroneopterin aldolase	H	Coenzyme transport and metabolism
smc00465	COG0801	7,8-dihydro-6-hydroxymethylpterin-pyrophosphokinase	H	Coenzyme transport and metabolism
smc00475	COG0013	Alanyl-tRNA synthetase	J	Translation, ribosomal structure and biogenesis
smc00476	COG0659	Sulfate permease and related transporters (MFS superfamily)	P	Inorganic ion transport and metabolism
smc00480	COG0538	Isocitrate dehydrogenases	C	Energy production and conversion
smc00483	COG0796	Glutamate racemase	M	Cell wall/membrane/envelope biogenesis
smc00485	COG0522	Ribosomal protein S4 and related proteins	J	Translation, ribosomal structure and biogenesis
smc00486	COG2066	Glutaminase	E	Amino acid transport and metabolism
smc00488	COG0046	Phosphoribosylformylglycinamidine (FGAM) synthase, synthetase domain	F	Nucleotide transport and metabolism
smc00493	COG0047	Phosphoribosylformylglycinamidine (FGAM) synthase, glutamine amidotransferase domain	F	Nucleotide transport and metabolism
smc00494	COG1828	Phosphoribosylformylglycinamidine (FGAM) synthase, PurS component	F	Nucleotide transport and metabolism
smc00495	COG0152	Phosphoribosylaminoimidazolesuccinocarboxamide (SAICAR) synthase	F	Nucleotide transport and metabolism
smc00508	COG0015	Adenylosuccinate lyase	F	Nucleotide transport and metabolism
smc00511	COG0036	Pentose-5-phosphate-3-epimerase	G	Carbohydrate transport and metabolism
smc00526	COG0162	Tyrosyl-tRNA synthetase	J	Translation, ribosomal structure and biogenesis
smc00529	COG1104	Cysteine sulfinate desulfinase/cysteine desulfurase and related enzymes	E	Amino acid transport and metabolism
smc00551	COG0688	Phosphatidylserine decarboxylase	I	Lipid transport and metabolism
smc00552	COG1183	Phosphatidylserine synthase	I	Lipid transport and metabolism
smc00554	COG0034	Glutamine phosphoribosylpyrophosphate amidotransferase	F	Nucleotide transport and metabolism
smc00557	COG0787	Alanine racemase	M	Cell wall/membrane/envelope biogenesis
smc00565	COG0359	Ribosomal protein L9	J	Translation, ribosomal structure and biogenesis
smc00567	COG0238	Ribosomal protein S18	J	Translation, ribosomal structure and biogenesis
smc00568	COG0360	Ribosomal protein S6	J	Translation, ribosomal structure and biogenesis
smc00571	COG0331	(acyl-carrier-protein) S-malonyltransferase	I	Lipid transport and metabolism
smc00572	COG1028	Dehydrogenases with different specificities (related to short-chain alcohol dehydrogenases)	IQR	Multiple classes
smc00574	COG0304	3-oxoacyl-(acyl-carrier-protein) synthase	IQ	Multiple classes
smc00577	COG0194	Guanylate kinase	F	Nucleotide transport and metabolism
smc00580	COG1995	Pyridoxal phosphate biosynthesis protein	H	Coenzyme transport and metabolism
smc00585	COG0260	Leucyl aminopeptidase	E	Amino acid transport and metabolism
smc00588	COG0673	Predicted dehydrogenases and related proteins	R	General function prediction only
smc00592	COG0318	Acyl-CoA synthetases (AMP-forming)/AMP-acid ligases II	IQ	Multiple classes
smc00592	COG1835	Predicted acyltransferases	I	Lipid transport and metabolism
smc00595	COG0105	Nucleoside diphosphate kinase	F	Nucleotide transport and metabolism
smc00598	COG0559	Branched-chain amino acid ABC-type transport system, permease components	E	Amino acid transport and metabolism
smc00601	COG0558	Phosphatidylglycerophosphate synthase	I	Lipid transport and metabolism
smc00603	COG1028	Dehydrogenases with different specificities (related to short-chain alcohol dehydrogenases)	IQR	Multiple classes
smc00609	COG0243	Anaerobic dehydrogenases, typically selenocysteine-containing	C	Energy production and conversion
smc00614	COG0299	Folate-dependent phosphoribosylglycinamide formyltransferase PurN	F	Nucleotide transport and metabolism
smc00615	COG0150	Phosphoribosylaminoimidazole (AIR) synthetase	F	Nucleotide transport and metabolism
smc00617	COG0593	ATPase involved in DNA replication initiation	L	Replication, recombination and repair
smc00620	COG4222	Uncharacterized protein conserved in bacteria	S	Function unknown
smc00621	COG2114	Adenylate cyclase, family 3 (some proteins contain HAMP domain)	T	Signal transduction mechanisms
smc00637	COG1109	Phosphomannomutase	G	Carbohydrate transport and metabolism
smc00640	COG1932	Phosphoserine aminotransferase	HE	Multiple classes
smc00641	COG0111	Phosphoglycerate dehydrogenase and related dehydrogenases	HE	Multiple classes
smc00643	COG0104	Adenylosuccinate synthase	F	Nucleotide transport and metabolism
smc00659	COG0482	Predicted tRNA(5-methylaminomethyl-2-thiouridylate) methyltransferase, contains the PP-loop ATPase domain	J	Translation, ribosomal structure and biogenesis
smc00669	COG2986	Histidine ammonia-lyase	E	Amino acid transport and metabolism
smc00670	COG4175	ABC-type proline/glycine betaine transport system, ATPase component	E	Amino acid transport and metabolism
smc00671	COG4176	ABC-type proline/glycine betaine transport system, permease component	E	Amino acid transport and metabolism
smc00672	COG2113	ABC-type proline/glycine betaine transport systems, periplasmic components	E	Amino acid transport and metabolism
smc00673	COG0402	Cytosine deaminase and related metal-dependent hydrolases	FR	Multiple classes
smc00680	COG1064	Zn-dependent alcohol dehydrogenases	R	General function prediction only
smc00690	COG0825	Acetyl-CoA carboxylase alpha subunit	I	Lipid transport and metabolism
smc00695	COG0703	Shikimate kinase	E	Amino acid transport and metabolism
smc00696	COG0337	3-dehydroquinate synthetase	E	Amino acid transport and metabolism
smc00700	COG0714	MoxR-like ATPases	R	General function prediction only
smc00701	COG4547	Cobalamin biosynthesis protein CobT (nicotinate-mononucleotide:5, 6-dimethylbenzimidazole phosphoribosyltransferase)	H	Coenzyme transport and metabolism
smc00704	COG0227	Ribosomal protein L28	J	Translation, ribosomal structure and biogenesis
smc00708	COG0491	Zn-dependent hydrolases, including glyoxylases	R	General function prediction only
smc00710	COG0079	Histidinol-phosphate/aromatic aminotransferase and cobyric acid decarboxylase	E	Amino acid transport and metabolism
smc00711	COG0287	Prephenate dehydrogenase	E	Amino acid transport and metabolism
smc00719	COG0634	Hypoxanthine-guanine phosphoribosyltransferase	F	Nucleotide transport and metabolism
smc00723	COG0019	Diaminopimelate decarboxylase	E	Amino acid transport and metabolism
smc00725	COG0165	Argininosuccinate lyase	E	Amino acid transport and metabolism
smc00727	COG1250	3-hydroxyacyl-CoA dehydrogenase	I	Lipid transport and metabolism
smc00731	COG2096	Uncharacterized conserved protein	S	Function unknown
smc00741	COG0365	Acyl-coenzyme A synthetases/AMP-(fatty) acid ligases	I	Lipid transport and metabolism
smc00762	COG0174	Glutamine synthetase	E	Amino acid transport and metabolism
smc00768	COG2224	Isocitrate lyase	C	Energy production and conversion
smc00771	COG3842	ABC-type spermidine/putrescine transport systems, ATPase components	E	Amino acid transport and metabolism
smc00772	COG1176	ABC-type spermidine/putrescine transport system, permease component I	E	Amino acid transport and metabolism
smc00773	COG1177	ABC-type spermidine/putrescine transport system, permease component II	E	Amino acid transport and metabolism
smc00774	COG0365	Acyl-coenzyme A synthetases/AMP-(fatty) acid ligases	I	Lipid transport and metabolism
smc00775	COG1178	ABC-type Fe3+ transport system, permease component	P	Inorganic ion transport and metabolism
smc00778	COG1028	Dehydrogenases with different specificities (related to short-chain alcohol dehydrogenases)	IQR	Multiple classes
smc00781	COG1012	NAD-dependent aldehyde dehydrogenases	C	Energy production and conversion
smc00784	COG1840	ABC-type Fe3+ transport system, periplasmic component	P	Inorganic ion transport and metabolism
smc00786	COG0747	ABC-type dipeptide transport system, periplasmic component	E	Amino acid transport and metabolism
smc00797	COG0665	Glycine/D-amino acid oxidases (deaminating)	E	Amino acid transport and metabolism
smc00815	COG0516	IMP dehydrogenase/GMP reductase	F	Nucleotide transport and metabolism
smc00815	COG0517	FOG: CBS domain	R	General function prediction only
smc00819	COG0753	Catalase	P	Inorganic ion transport and metabolism
smc00825	COG3572	Gamma-glutamylcysteine synthetase	H	Coenzyme transport and metabolism
smc00827	COG0306	Phosphate/sulphate permeases	P	Inorganic ion transport and metabolism
smc00832	COG0277	FAD/FMN-containing dehydrogenases	C	Energy production and conversion
smc00833	COG0277	FAD/FMN-containing dehydrogenases	C	Energy production and conversion
smc00850	COG1683	Uncharacterized conserved protein	S	Function unknown
smc00851	COG0751	Glycyl-tRNA synthetase, beta subunit	J	Translation, ribosomal structure and biogenesis
smc00855	COG0752	Glycyl-tRNA synthetase, alpha subunit	J	Translation, ribosomal structure and biogenesis
smc00862	COG1947	4-diphosphocytidyl-2C-methyl-D-erythritol 2-phosphate synthase	I	Lipid transport and metabolism
smc00868	COG0711	F0F1-type ATP synthase, subunit b	C	Energy production and conversion
smc00869	COG0711	F0F1-type ATP synthase, subunit b	C	Energy production and conversion
smc00870	COG0636	F0F1-type ATP synthase, subunit c/Archaeal/vacuolar-type H+-ATPase, subunit K	C	Energy production and conversion
smc00871	COG0356	F0F1-type ATP synthase, subunit a	C	Energy production and conversion
smc00872	COG5336	Uncharacterized protein conserved in bacteria	S	Function unknown
smc00873	COG3158	K+ transporter	P	Inorganic ion transport and metabolism
smc00874	COG0598	Mg2+ and Co2+ transporters	P	Inorganic ion transport and metabolism
smc00880	COG1028	Dehydrogenases with different specificities (related to short-chain alcohol dehydrogenases)	IQR	Multiple classes
smc00881	COG3734	2-keto-3-deoxy-galactonokinase	G	Carbohydrate transport and metabolism
smc00882	COG0800	2-keto-3-deoxy-6-phosphogluconate aldolase	G	Carbohydrate transport and metabolism
smc00883	COG3386	Gluconolactonase	G	Carbohydrate transport and metabolism
smc00884	COG0129	Dihydroxyacid dehydratase/phosphogluconate dehydratase	EG	Multiple classes
smc00892	COG1663	Tetraacyldisaccharide-1-P 4'-kinase	M	Cell wall/membrane/envelope biogenesis
smc00908	COG0060	Isoleucyl-tRNA synthetase	J	Translation, ribosomal structure and biogenesis
smc00909	COG0196	FAD synthase	H	Coenzyme transport and metabolism
smc00917	COG0040	ATP phosphoribosyltransferase	E	Amino acid transport and metabolism
smc00918	COG3705	ATP phosphoribosyltransferase involved in histidine biosynthesis	E	Amino acid transport and metabolism
smc00919	COG0124	Histidyl-tRNA synthetase	J	Translation, ribosomal structure and biogenesis
smc00922	COG1953	Cytosine/uracil/thiamine/allantoin permeases	FH	Multiple classes
smc00926	COG0247	Fe-S oxidoreductase	C	Energy production and conversion
smc00936	COG1171	Threonine dehydratase	E	Amino acid transport and metabolism
smc00937	COG0168	Trk-type K+ transport systems, membrane components	P	Inorganic ion transport and metabolism
smc00945	COG0503	Adenine/guanine phosphoribosyltransferases and related PRPP-binding proteins	F	Nucleotide transport and metabolism
smc00948	COG0174	Glutamine synthetase	E	Amino acid transport and metabolism
smc00964	COG1268	Uncharacterized conserved protein	R	General function prediction only
smc00965	COG0318	Acyl-CoA synthetases (AMP-forming)/AMP-acid ligases II	IQ	Multiple classes
smc00966	COG0183	Acetyl-CoA acetyltransferase	I	Lipid transport and metabolism
smc00972	COG1154	Deoxyxylulose-5-phosphate synthase	HI	Multiple classes
smc00976	COG1024	Enoyl-CoA hydratase/carnithine racemase	I	Lipid transport and metabolism
smc00988	COG0382	4-hydroxybenzoate polyprenyltransferase and related prenyltransferases	H	Coenzyme transport and metabolism
smc00993	COG0151	Phosphoribosylamine-glycine ligase	F	Nucleotide transport and metabolism
smc01004	COG0139	Phosphoribosyl-AMP cyclohydrolase	E	Amino acid transport and metabolism
smc01005	COG0302	GTP cyclohydrolase I	H	Coenzyme transport and metabolism
smc01006	COG0822	NifU homolog involved in Fe-S cluster formation	C	Energy production and conversion
smc01010	COG0441	Threonyl-tRNA synthetase	J	Translation, ribosomal structure and biogenesis
smc01018	COG0187	Type IIA topoisomerase (DNA gyrase/topo II, topoisomerase IV), B subunit	L	Replication, recombination and repair
smc01023	COG0149	Triosephosphate isomerase	G	Carbohydrate transport and metabolism
smc01025	COG0504	CTP synthase (UTP-ammonia lyase)	F	Nucleotide transport and metabolism
smc01027	COG2877	3-deoxy-D-manno-octulosonic acid (KDO) 8-phosphate synthase	M	Cell wall/membrane/envelope biogenesis
smc01028	COG0148	Enolase	G	Carbohydrate transport and metabolism
smc01030	COG1071	Pyruvate/2-oxoglutarate dehydrogenase complex, dehydrogenase (E1) component, eukaryotic type, alpha subunit	C	Energy production and conversion
smc01031	COG0022	Pyruvate/2-oxoglutarate dehydrogenase complex, dehydrogenase (E1) component, eukaryotic type, beta subunit	C	Energy production and conversion
smc01031	COG0508	Pyruvate/2-oxoglutarate dehydrogenase complex, dihydrolipoamide acyltransferase (E2) component, and related enzymes	C	Energy production and conversion
smc01032	COG0508	Pyruvate/2-oxoglutarate dehydrogenase complex, dihydrolipoamide acyltransferase (E2) component, and related enzymes	C	Energy production and conversion
smc01035	COG1249	Pyruvate/2-oxoglutarate dehydrogenase complex, dihydrolipoamide dehydrogenase (E3) component, and related enzymes	C	Energy production and conversion
smc01040	COG1211	4-diphosphocytidyl-2-methyl-D-erithritol synthase	I	Lipid transport and metabolism
smc01040	COG0245	2C-methyl-D-erythritol 2,4-cyclodiphosphate synthase	I	Lipid transport and metabolism
smc01046	COG0569	K+ transport systems, NAD-binding component	P	Inorganic ion transport and metabolism
smc01046	COG3263	NhaP-type Na+/H+ and K+/H+ antiporters with a unique C-terminal domain	P	Inorganic ion transport and metabolism
smc01047	COG0115	Branched-chain amino acid aminotransferase/4-amino-4-deoxychorismate lyase	EH	Multiple classes
smc01051	COG3956	Protein containing tetrapyrrole methyltransferase domain and MazG-like (predicted pyrophosphatase) domain	R	General function prediction only
smc01053	COG0007	Uroporphyrinogen-III methylase	H	Coenzyme transport and metabolism
smc01053	COG1648	Siroheme synthase (precorrin-2 oxidase/ferrochelatase domain)	H	Coenzyme transport and metabolism
smc01096	COG0624	Acetylornithine deacetylase/Succinyl-diaminopimelate desuccinylase and related deacylases	E	Amino acid transport and metabolism
smc01099	COG0101	Pseudouridylate synthase	J	Translation, ribosomal structure and biogenesis
smc01100	COG0223	Methionyl-tRNA formyltransferase	J	Translation, ribosomal structure and biogenesis
smc01103	COG0524	Sugar kinases, ribokinase family	G	Carbohydrate transport and metabolism
smc01105	COG1957	Inosine-uridine nucleoside N-ribohydrolase	F	Nucleotide transport and metabolism
smc01109	COG0192	S-adenosylmethionine synthetase	H	Coenzyme transport and metabolism
smc01116	COG0204	1-acyl-sn-glycerol-3-phosphate acyltransferase	I	Lipid transport and metabolism
smc01121	COG0180	Tryptophanyl-tRNA synthetase	J	Translation, ribosomal structure and biogenesis
smc01126	COG0281	Malic enzyme	C	Energy production and conversion
smc01126	COG0280	Phosphotransacetylase	C	Energy production and conversion
smc01127	COG3176	Putative hemolysin	R	General function prediction only
smc01152	COG0268	Ribosomal protein S20	J	Translation, ribosomal structure and biogenesis
smc01155	COG2226	Methylase involved in ubiquinone/menaquinone biosynthesis	H	Coenzyme transport and metabolism
smc01156	COG0661	Predicted unusual protein kinase	R	General function prediction only
smc01157	COG1028	Dehydrogenases with different specificities (related to short-chain alcohol dehydrogenases)	IQR	Multiple classes
smc01159	COG0492	Thioredoxin reductase	O	Posttranslational modification, protein turnover, chaperones
smc01161	COG0452	Phosphopantothenoylcysteine synthetase/decarboxylase	H	Coenzyme transport and metabolism
smc01165	COG3892	Uncharacterized protein conserved in bacteria	S	Function unknown
smc01165	COG0524	Sugar kinases, ribokinase family	G	Carbohydrate transport and metabolism
smc01166	COG3962	Acetolactate synthase	E	Amino acid transport and metabolism
smc01167	COG0593	ATPase involved in DNA replication initiation	L	Replication, recombination and repair
smc01169	COG0686	Alanine dehydrogenase	E	Amino acid transport and metabolism
smc01174	COG0031	Cysteine synthase	E	Amino acid transport and metabolism
smc01189	COG0125	Thymidylate kinase	F	Nucleotide transport and metabolism
smc01192	COG0143	Methionyl-tRNA synthetase	J	Translation, ribosomal structure and biogenesis
smc01198	COG5616	Predicted integral membrane protein	S	Function unknown
smc01198	COG0745	Response regulators consisting of a CheY-like receiver domain and a winged-helix DNA-binding domain	TK	Multiple classes
smc01198	COG5010	Flp pilus assembly protein TadD, contains TPR repeats	U	Intracellular trafficking, secretion, and vesicular transport
smc01209	COG0669	Phosphopantetheine adenylyltransferase	H	Coenzyme transport and metabolism
smc01214	COG1063	Threonine dehydrogenase and related Zn-dependent dehydrogenases	ER	Multiple classes
smc01215	COG0458	Carbamoylphosphate synthase large subunit (split gene in MJ)	EF	Multiple classes
smc01215	COG0439	Biotin carboxylase	I	Lipid transport and metabolism
smc01220	COG0438	Glycosyltransferase	M	Cell wall/membrane/envelope biogenesis
smc01221	COG0438	Glycosyltransferase	M	Cell wall/membrane/envelope biogenesis
smc01222	COG0463	Glycosyltransferases involved in cell wall biogenesis	M	Cell wall/membrane/envelope biogenesis
smc01224	COG0492	Thioredoxin reductase	O	Posttranslational modification, protein turnover, chaperones
smc01231	COG0188	Type IIA topoisomerase (DNA gyrase/topo II, topoisomerase IV), A subunit	L	Replication, recombination and repair
smc01233	COG0629	Single-stranded DNA-binding protein	L	Replication, recombination and repair
smc01237	COG0209	Ribonucleotide reductase, alpha subunit	F	Nucleotide transport and metabolism
smc01256	COG1760	L-serine deaminase	E	Amino acid transport and metabolism
smc01261	COG2239	Mg/Co/Ni transporter MgtE (contains CBS domain)	P	Inorganic ion transport and metabolism
smc01270	COG1062	Zn-dependent alcohol dehydrogenases, class III	C	Energy production and conversion
smc01273	COG0627	Predicted esterase	R	General function prediction only
smc01283	COG0203	Ribosomal protein L17	J	Translation, ribosomal structure and biogenesis
smc01285	COG0202	DNA-directed RNA polymerase, alpha subunit/40 kD subunit	K	Transcription
smc01286	COG0100	Ribosomal protein S11	J	Translation, ribosomal structure and biogenesis
smc01287	COG0099	Ribosomal protein S13	J	Translation, ribosomal structure and biogenesis
smc01288	COG0563	Adenylate kinase and related kinases	F	Nucleotide transport and metabolism
smc01290	COG0200	Ribosomal protein L15	J	Translation, ribosomal structure and biogenesis
smc01291	COG1841	Ribosomal protein L30/L7E	J	Translation, ribosomal structure and biogenesis
smc01292	COG0098	Ribosomal protein S5	J	Translation, ribosomal structure and biogenesis
smc01293	COG0256	Ribosomal protein L18	J	Translation, ribosomal structure and biogenesis
smc01294	COG0097	Ribosomal protein L6P/L9E	J	Translation, ribosomal structure and biogenesis
smc01295	COG0096	Ribosomal protein S8	J	Translation, ribosomal structure and biogenesis
smc01296	COG0199	Ribosomal protein S14	J	Translation, ribosomal structure and biogenesis
smc01297	COG0094	Ribosomal protein L5	J	Translation, ribosomal structure and biogenesis
smc01298	COG0198	Ribosomal protein L24	J	Translation, ribosomal structure and biogenesis
smc01299	COG0093	Ribosomal protein L14	J	Translation, ribosomal structure and biogenesis
smc01300	COG0186	Ribosomal protein S17	J	Translation, ribosomal structure and biogenesis
smc01301	COG0255	Ribosomal protein L29	J	Translation, ribosomal structure and biogenesis
smc01302	COG0197	Ribosomal protein L16/L10E	J	Translation, ribosomal structure and biogenesis
smc01303	COG0092	Ribosomal protein S3	J	Translation, ribosomal structure and biogenesis
smc01304	COG0091	Ribosomal protein L22	J	Translation, ribosomal structure and biogenesis
smc01305	COG0185	Ribosomal protein S19	J	Translation, ribosomal structure and biogenesis
smc01306	COG0090	Ribosomal protein L2	J	Translation, ribosomal structure and biogenesis
smc01307	COG0089	Ribosomal protein L23	J	Translation, ribosomal structure and biogenesis
smc01308	COG0088	Ribosomal protein L4	J	Translation, ribosomal structure and biogenesis
smc01309	COG0087	Ribosomal protein L3	J	Translation, ribosomal structure and biogenesis
smc01310	COG0051	Ribosomal protein S10	J	Translation, ribosomal structure and biogenesis
smc01313	COG0049	Ribosomal protein S7	J	Translation, ribosomal structure and biogenesis
smc01314	COG0048	Ribosomal protein S12	J	Translation, ribosomal structure and biogenesis
smc01316	COG0086	DNA-directed RNA polymerase, beta' subunit/160 kD subunit	K	Transcription
smc01317	COG0085	DNA-directed RNA polymerase, beta subunit/140 kD subunit	K	Transcription
smc01318	COG0222	Ribosomal protein L7/L12	J	Translation, ribosomal structure and biogenesis
smc01319	COG0244	Ribosomal protein L10	J	Translation, ribosomal structure and biogenesis
smc01320	COG0081	Ribosomal protein L1	J	Translation, ribosomal structure and biogenesis
smc01321	COG0080	Ribosomal protein L11	J	Translation, ribosomal structure and biogenesis
smc01324	COG0451	Nucleoside-diphosphate-sugar epimerases	MG	Multiple classes
smc01331	COG0061	Predicted sugar kinase	G	Carbohydrate transport and metabolism
smc01334	COG5009	Membrane carboxypeptidase/penicillin-binding protein	M	Cell wall/membrane/envelope biogenesis
smc01343	COG0757	3-dehydroquinate dehydratase II	E	Amino acid transport and metabolism
smc01344	COG0511	Biotin carboxyl carrier protein	I	Lipid transport and metabolism
smc01345	COG0439	Biotin carboxylase	I	Lipid transport and metabolism
smc01350	COG0064	Asp-tRNAAsn/Glu-tRNAGln amidotransferase B subunit (PET112 homolog)	J	Translation, ribosomal structure and biogenesis
smc01352	COG0154	Asp-tRNAAsn/Glu-tRNAGln amidotransferase A subunit and related amidases	J	Translation, ribosomal structure and biogenesis
smc01353	COG0721	Asp-tRNAAsn/Glu-tRNAGln amidotransferase C subunit	J	Translation, ribosomal structure and biogenesis
smc01360	COG0540	Aspartate carbamoyltransferase, catalytic chain	F	Nucleotide transport and metabolism
smc01361	COG0044	Dihydroorotase and related cyclic amidohydrolases	F	Nucleotide transport and metabolism
smc01362	COG0344	Predicted membrane protein	S	Function unknown
smc01364	COG0550	Topoisomerase IA	L	Replication, recombination and repair
smc01364	COG1754	Uncharacterized C-terminal domain of topoisomerase IA	R	General function prediction only
smc01369	COG0267	Ribosomal protein L33	J	Translation, ribosomal structure and biogenesis
smc01375	COG0587	DNA polymerase III, alpha subunit	L	Replication, recombination and repair
smc01407	COG0854	Pyridoxal phosphate biosynthesis protein	H	Coenzyme transport and metabolism
smc01425	COG1280	Putative threonine efflux protein	E	Amino acid transport and metabolism
smc01430	COG0440	Acetolactate synthase, small (regulatory) subunit	E	Amino acid transport and metabolism
smc01431	COG0028	Thiamine pyrophosphate-requiring enzymes [acetolactate synthase, pyruvate dehydrogenase (cytochrome), glyoxylate carboligase, phosphonopyruvate decarboxylase]	EH	Multiple classes
smc01442	COG0262	Dihydrofolate reductase	H	Coenzyme transport and metabolism
smc01444	COG0207	Thymidylate synthase	F	Nucleotide transport and metabolism
smc01455	COG0277	FAD/FMN-containing dehydrogenases	C	Energy production and conversion
smc01461	COG0210	Superfamily I DNA and RNA helicases	L	Replication, recombination and repair
smc01491	COG3899	Predicted ATPase	R	General function prediction only
smc01491	COG2114	Adenylate cyclase, family 3 (some proteins contain HAMP domain)	T	Signal transduction mechanisms
smc01494	COG0560	Phosphoserine phosphatase	E	Amino acid transport and metabolism
smc01496	COG1653	ABC-type sugar transport system, periplasmic component	G	Carbohydrate transport and metabolism
smc01497	COG1175	ABC-type sugar transport systems, permease components	G	Carbohydrate transport and metabolism
smc01498	COG0395	ABC-type sugar transport system, permease component	G	Carbohydrate transport and metabolism
smc01499	COG3839	ABC-type sugar transport systems, ATPase components	G	Carbohydrate transport and metabolism
smc01500	COG1028	Dehydrogenases with different specificities (related to short-chain alcohol dehydrogenases)	IQR	Multiple classes
smc01503	COG1069	Ribulose kinase	C	Energy production and conversion
smc01525	COG0747	ABC-type dipeptide transport system, periplasmic component	E	Amino acid transport and metabolism
smc01529	COG1124	ABC-type dipeptide/oligopeptide/nickel transport system, ATPase component	EP	Multiple classes
smc01531	COG0524	Sugar kinases, ribokinase family	G	Carbohydrate transport and metabolism
smc01532	COG0366	Glycosidases	G	Carbohydrate transport and metabolism
smc01533	COG1001	Adenine deaminase	F	Nucleotide transport and metabolism
smc01534	COG0161	Adenosylmethionine-8-amino-7-oxononanoate aminotransferase	H	Coenzyme transport and metabolism
smc01563	COG0568	DNA-directed RNA polymerase, sigma subunit (sigma70/sigma32)	K	Transcription
smc01564	COG1063	Threonine dehydrogenase and related Zn-dependent dehydrogenases	ER	Multiple classes
smc01565	COG0156	7-keto-8-aminopelargonate synthetase and related enzymes	H	Coenzyme transport and metabolism
smc01567	COG0358	DNA primase (bacterial type)	L	Replication, recombination and repair
smc01569	COG0505	Carbamoylphosphate synthase small subunit	EF	Multiple classes
smc01571	COG1028	Dehydrogenases with different specificities (related to short-chain alcohol dehydrogenases)	IQR	Multiple classes
smc01576	COG0665	Glycine/D-amino acid oxidases (deaminating)	E	Amino acid transport and metabolism
smc01578	COG0436	Aspartate/tyrosine/aromatic aminotransferase	E	Amino acid transport and metabolism
smc01582	COG1454	Alcohol dehydrogenase, class IV	C	Energy production and conversion
smc01594	COG0174	Glutamine synthetase	E	Amino acid transport and metabolism
smc01607	COG1177	ABC-type spermidine/putrescine transport system, permease component II	E	Amino acid transport and metabolism
smc01609	COG0054	Riboflavin synthase beta-chain	H	Coenzyme transport and metabolism
smc01613	COG0698	Ribose 5-phosphate isomerase RpiB	G	Carbohydrate transport and metabolism
smc01614	COG0149	Triosephosphate isomerase	G	Carbohydrate transport and metabolism
smc01617	COG0647	Predicted sugar phosphatases of the HAD superfamily	G	Carbohydrate transport and metabolism
smc01618	COG1070	Sugar (pentulose and hexulose) kinases	G	Carbohydrate transport and metabolism
smc01620	COG0578	Glycerol-3-phosphate dehydrogenase	C	Energy production and conversion
smc01622	COG0111	Phosphoglycerate dehydrogenase and related dehydrogenases	HE	Multiple classes
smc01623	COG1070	Sugar (pentulose and hexulose) kinases	G	Carbohydrate transport and metabolism
smc01624	COG3839	ABC-type sugar transport systems, ATPase components	G	Carbohydrate transport and metabolism
smc01625	COG3839	ABC-type sugar transport systems, ATPase components	G	Carbohydrate transport and metabolism
smc01626	COG0395	ABC-type sugar transport system, permease component	G	Carbohydrate transport and metabolism
smc01627	COG1175	ABC-type sugar transport systems, permease components	G	Carbohydrate transport and metabolism
smc01628	COG1653	ABC-type sugar transport system, periplasmic component	G	Carbohydrate transport and metabolism
smc01631	COG3842	ABC-type spermidine/putrescine transport systems, ATPase components	E	Amino acid transport and metabolism
smc01632	COG0687	Spermidine/putrescine-binding periplasmic protein	E	Amino acid transport and metabolism
smc01633	COG1176	ABC-type spermidine/putrescine transport system, permease component I	E	Amino acid transport and metabolism
smc01634	COG1177	ABC-type spermidine/putrescine transport system, permease component II	E	Amino acid transport and metabolism
smc01638	COG1250	3-hydroxyacyl-CoA dehydrogenase	I	Lipid transport and metabolism
smc01638	COG0824	Predicted thioesterase	R	General function prediction only
smc01639	COG1960	Acyl-CoA dehydrogenases	I	Lipid transport and metabolism
smc01642	COG0747	ABC-type dipeptide transport system, periplasmic component	E	Amino acid transport and metabolism
smc01643	COG0601	ABC-type dipeptide/oligopeptide/nickel transport systems, permease components	EP	Multiple classes
smc01644	COG1173	ABC-type dipeptide/oligopeptide/nickel transport systems, permease components	EP	Multiple classes
smc01645	COG1123	ATPase components of various ABC-type transport systems, contain duplicated ATPase	R	General function prediction only
smc01652	COG0687	Spermidine/putrescine-binding periplasmic protein	E	Amino acid transport and metabolism
smc01653	COG3842	ABC-type spermidine/putrescine transport systems, ATPase components	E	Amino acid transport and metabolism
smc01654	COG1176	ABC-type spermidine/putrescine transport system, permease component I	E	Amino acid transport and metabolism
smc01655	COG1177	ABC-type spermidine/putrescine transport system, permease component II	E	Amino acid transport and metabolism
smc01656	COG1012	NAD-dependent aldehyde dehydrogenases	C	Energy production and conversion
smc01666	COG0626	Cystathionine beta-lyases/cystathionine gamma-synthases	E	Amino acid transport and metabolism
smc01669	COG1024	Enoyl-CoA hydratase/carnithine racemase	I	Lipid transport and metabolism
smc01712	COG1304	L-lactate dehydrogenase (FMN-dependent) and related alpha-hydroxy acid dehydrogenases	C	Energy production and conversion
smc01720	COG0594	RNase P protein component	J	Translation, ribosomal structure and biogenesis
smc01724	COG0229	Conserved domain frequently associated with peptide methionine sulfoxide reductase	O	Posttranslational modification, protein turnover, chaperones
smc01726	COG0548	Acetylglutamate kinase	E	Amino acid transport and metabolism
smc01732	COG2171	Tetrahydrodipicolinate N-succinyltransferase	E	Amino acid transport and metabolism
smc01740	COG1304	L-lactate dehydrogenase (FMN-dependent) and related alpha-hydroxy acid dehydrogenases	C	Energy production and conversion
smc01756	COG0173	Aspartyl-tRNA synthetase	J	Translation, ribosomal structure and biogenesis
smc01761	COG0188	Type IIA topoisomerase (DNA gyrase/topo II, topoisomerase IV), A subunit	L	Replication, recombination and repair
smc01766	COG0113	Delta-aminolevulinic acid dehydratase	H	Coenzyme transport and metabolism
smc01770	COG0112	Glycine/serine hydroxymethyltransferase	E	Amino acid transport and metabolism
smc01772	COG0117	Pyrimidine deaminase	H	Coenzyme transport and metabolism
smc01772	COG1985	Pyrimidine reductase, riboflavin biosynthesis	H	Coenzyme transport and metabolism
smc01773	COG0307	Riboflavin synthase alpha chain	H	Coenzyme transport and metabolism
smc01777	COG0054	Riboflavin synthase beta-chain	H	Coenzyme transport and metabolism
smc01780	COG3808	Inorganic pyrophosphatase	C	Energy production and conversion
smc01784	COG0416	Fatty acid/phospholipid biosynthesis enzyme	I	Lipid transport and metabolism
smc01785	COG0332	3-oxoacyl-[acyl-carrier-protein] synthase III	I	Lipid transport and metabolism
smc01801	COG0002	Acetylglutamate semialdehyde dehydrogenase	E	Amino acid transport and metabolism
smc01802	COG0010	Arginase/agmatinase/formimionoglutamate hydrolase, arginase family	E	Amino acid transport and metabolism
smc01803	COG0103	Ribosomal protein S9	J	Translation, ribosomal structure and biogenesis
smc01804	COG0102	Ribosomal protein L13	J	Translation, ribosomal structure and biogenesis
smc01806	COG1024	Enoyl-CoA hydratase/carnithine racemase	I	Lipid transport and metabolism
smc01809	COG2873	O-acetylhomoserine sulfhydrylase	E	Amino acid transport and metabolism
smc01814	COG0493	NADPH-dependent glutamate synthase beta chain and related oxidoreductases	ER	Multiple classes
smc01815	COG0167	Dihydroorotate dehydrogenase	F	Nucleotide transport and metabolism
smc01815	COG1146	Ferredoxin	C	Energy production and conversion
smc01816	COG0604	NADPH:quinone reductase and related Zn-dependent oxidoreductases	CR	Multiple classes
smc01818	COG2114	Adenylate cyclase, family 3 (some proteins contain HAMP domain)	T	Signal transduction mechanisms
smc01818	COG0633	Ferredoxin	C	Energy production and conversion
smc01820	COG0624	Acetylornithine deacetylase/Succinyl-diaminopimelate desuccinylase and related deacylases	E	Amino acid transport and metabolism
smc01821	COG0044	Dihydroorotase and related cyclic amidohydrolases	F	Nucleotide transport and metabolism
smc01823	COG1116	ABC-type nitrate/sulfonate/bicarbonate transport system, ATPase component	P	Inorganic ion transport and metabolism
smc01825	COG0600	ABC-type nitrate/sulfonate/bicarbonate transport system, permease component	P	Inorganic ion transport and metabolism
smc01826	COG0600	ABC-type nitrate/sulfonate/bicarbonate transport system, permease component	P	Inorganic ion transport and metabolism
smc01827	COG0715	ABC-type nitrate/sulfonate/bicarbonate transport systems, periplasmic components	P	Inorganic ion transport and metabolism
smc01830	COG0378	Ni2+-binding GTPase involved in regulation of expression and maturation of urease and hydrogenase	OK	Multiple classes
smc01831	COG0830	Urease accessory protein UreF	O	Posttranslational modification, protein turnover, chaperones
smc01832	COG2371	Urease accessory protein UreE	O	Posttranslational modification, protein turnover, chaperones
smc01837	COG0804	Urea amidohydrolase (urease) alpha subunit	E	Amino acid transport and metabolism
smc01843	COG0685	5,10-methylenetetrahydrofolate reductase	E	Amino acid transport and metabolism
smc01852	COG0205	6-phosphofructokinase	G	Carbohydrate transport and metabolism
smc01861	COG0769	UDP-N-acetylmuramyl tripeptide synthase	M	Cell wall/membrane/envelope biogenesis
smc01862	COG0770	UDP-N-acetylmuramyl pentapeptide synthase	M	Cell wall/membrane/envelope biogenesis
smc01863	COG0472	UDP-N-acetylmuramyl pentapeptide phosphotransferase/UDP-N-acetylglucosamine-1-phosphate transferase	M	Cell wall/membrane/envelope biogenesis
smc01864	COG0771	UDP-N-acetylmuramoylalanine-D-glutamate ligase	M	Cell wall/membrane/envelope biogenesis
smc01866	COG0707	UDP-N-acetylglucosamine:LPS N-acetylglucosamine transferase	M	Cell wall/membrane/envelope biogenesis
smc01867	COG0773	UDP-N-acetylmuramate-alanine ligase	M	Cell wall/membrane/envelope biogenesis
smc01868	COG0812	UDP-N-acetylmuramate dehydrogenase	M	Cell wall/membrane/envelope biogenesis
smc01871	COG1181	D-alanine-D-alanine ligase and related ATP-grasp enzymes	M	Cell wall/membrane/envelope biogenesis
smc01875	COG0774	UDP-3-O-acyl-N-acetylglucosamine deacetylase	M	Cell wall/membrane/envelope biogenesis
smc01878	COG0272	NAD-dependent DNA ligase (contains BRCT domain type II)	L	Replication, recombination and repair
smc01880	COG0414	Panthothenate synthetase	H	Coenzyme transport and metabolism
smc01881	COG0413	Ketopantoate hydroxymethyltransferase	H	Coenzyme transport and metabolism
smc01910	COG4717	Uncharacterized conserved protein	S	Function unknown
smc01912	COG0838	NADH:ubiquinone oxidoreductase subunit 3 (chain A)	C	Energy production and conversion
smc01913	COG0377	NADH:ubiquinone oxidoreductase 20 kD subunit and related Fe-S oxidoreductases	C	Energy production and conversion
smc01914	COG0852	NADH:ubiquinone oxidoreductase 27 kD subunit	C	Energy production and conversion
smc01915	COG0649	NADH:ubiquinone oxidoreductase 49 kD subunit 7	C	Energy production and conversion
smc01917	COG1905	NADH:ubiquinone oxidoreductase 24 kD subunit	C	Energy production and conversion
smc01918	COG1894	NADH:ubiquinone oxidoreductase, NADH-binding (51 kD) subunit	C	Energy production and conversion
smc01919	COG3743	Uncharacterized conserved protein	S	Function unknown
smc01920	COG1034	NADH dehydrogenase/NADH:ubiquinone oxidoreductase 75 kD subunit (chain G)	C	Energy production and conversion
smc01921	COG1005	NADH:ubiquinone oxidoreductase subunit 1 (chain H)	C	Energy production and conversion
smc01922	COG1143	Formate hydrogenlyase subunit 6/NADH:ubiquinone oxidoreductase 23 kD subunit (chain I)	C	Energy production and conversion
smc01923	COG0839	NADH:ubiquinone oxidoreductase subunit 6 (chain J)	C	Energy production and conversion
smc01924	COG0713	NADH:ubiquinone oxidoreductase subunit 11 or 4L (chain K)	C	Energy production and conversion
smc01925	COG1009	NADH:ubiquinone oxidoreductase subunit 5 (chain L)/Multisubunit Na+/H+ antiporter, MnhA subunit	CP	Multiple classes
smc01926	COG1008	NADH:ubiquinone oxidoreductase subunit 4 (chain M)	C	Energy production and conversion
smc01927	COG1007	NADH:ubiquinone oxidoreductase subunit 2 (chain N)	C	Energy production and conversion
smc01928	COG0340	Biotin-(acetyl-CoA carboxylase) ligase	H	Coenzyme transport and metabolism
smc01930	COG0346	Lactoylglutathione lyase and related lyases	E	Amino acid transport and metabolism
smc01934	COG0442	Prolyl-tRNA synthetase	J	Translation, ribosomal structure and biogenesis
smc01939	COG0832	Urea amidohydrolase (urease) beta subunit	E	Amino acid transport and metabolism
smc01941	COG0831	Urea amidohydrolase (urease) gamma subunit	E	Amino acid transport and metabolism
smc01942	COG0829	Urease accessory protein UreH	O	Posttranslational modification, protein turnover, chaperones
smc01943	COG1052	Lactate dehydrogenase and related dehydrogenases	CHR	Multiple classes
smc01946	COG0683	ABC-type branched-chain amino acid transport systems, periplasmic component	E	Amino acid transport and metabolism
smc01948	COG0410	ABC-type branched-chain amino acid transport systems, ATPase component	E	Amino acid transport and metabolism
smc01949	COG0411	ABC-type branched-chain amino acid transport systems, ATPase component	E	Amino acid transport and metabolism
smc01950	COG4177	ABC-type branched-chain amino acid transport system, permease component	E	Amino acid transport and metabolism
smc01951	COG0559	Branched-chain amino acid ABC-type transport system, permease components	E	Amino acid transport and metabolism
smc01952	COG1218	3'-Phosphoadenosine 5'-phosphosulfate (PAPS) 3'-phosphatase	P	Inorganic ion transport and metabolism
smc01962	COG0388	Predicted amidohydrolase	R	General function prediction only
smc01967	COG0010	Arginase/agmatinase/formimionoglutamate hydrolase, arginase family	E	Amino acid transport and metabolism
smc01969	COG0436	Aspartate/tyrosine/aromatic aminotransferase	E	Amino acid transport and metabolism
smc01971	COG1012	NAD-dependent aldehyde dehydrogenases	C	Energy production and conversion
smc01972	COG0665	Glycine/D-amino acid oxidases (deaminating)	E	Amino acid transport and metabolism
smc01973	COG0174	Glutamine synthetase	E	Amino acid transport and metabolism
smc01976	COG0626	Cystathionine beta-lyases/cystathionine gamma-synthases	E	Amino acid transport and metabolism
smc01979	COG0395	ABC-type sugar transport system, permease component	G	Carbohydrate transport and metabolism
smc01980	COG3839	ABC-type sugar transport systems, ATPase components	G	Carbohydrate transport and metabolism
smc01982	COG1622	Heme/copper-type cytochrome/quinol oxidases, subunit 2	C	Energy production and conversion
smc01983	COG0843	Heme/copper-type cytochrome/quinol oxidases, subunit 1	C	Energy production and conversion
smc01984	COG1845	Heme/copper-type cytochrome/quinol oxidase, subunit 3	C	Energy production and conversion
smc01985	COG1845	Heme/copper-type cytochrome/quinol oxidase, subunit 3	C	Energy production and conversion
smc01991	COG1028	Dehydrogenases with different specificities (related to short-chain alcohol dehydrogenases)	IQR	Multiple classes
smc01992	COG1063	Threonine dehydrogenase and related Zn-dependent dehydrogenases	ER	Multiple classes
smc02019	COG1172	Ribose/xylose/arabinose/galactoside ABC-type transport systems, permease components	G	Carbohydrate transport and metabolism
smc02025	COG0747	ABC-type dipeptide transport system, periplasmic component	E	Amino acid transport and metabolism
smc02031	COG1172	Ribose/xylose/arabinose/galactoside ABC-type transport systems, permease components	G	Carbohydrate transport and metabolism
smc02037	COG1028	Dehydrogenases with different specificities (related to short-chain alcohol dehydrogenases)	IQR	Multiple classes
smc02038	COG0371	Glycerol dehydrogenase and related enzymes	C	Energy production and conversion
smc02041	COG1028	Dehydrogenases with different specificities (related to short-chain alcohol dehydrogenases)	IQR	Multiple classes
smc02042	COG2140	Thermophilic glucose-6-phosphate isomerase and related metalloenzymes	GR	Multiple classes
smc02043	COG0800	2-keto-3-deoxy-6-phosphogluconate aldolase	G	Carbohydrate transport and metabolism
smc02045	COG0111	Phosphoglycerate dehydrogenase and related dehydrogenases	HE	Multiple classes
smc02047	COG0404	Glycine cleavage system T protein (aminomethyltransferase)	E	Amino acid transport and metabolism
smc02048	COG0509	Glycine cleavage system H protein (lipoate-binding)	E	Amino acid transport and metabolism
smc02049	COG1003	Glycine cleavage system protein P (pyridoxal-binding), C-terminal domain	E	Amino acid transport and metabolism
smc02049	COG0403	Glycine cleavage system protein P (pyridoxal-binding), N-terminal domain	E	Amino acid transport and metabolism
smc02055	COG1562	Phytoene/squalene synthetase	I	Lipid transport and metabolism
smc02063	COG0496	Predicted acid phosphatase	R	General function prediction only
smc02064	COG0172	Seryl-tRNA synthetase	J	Translation, ribosomal structure and biogenesis
smc02069	COG1386	Predicted transcriptional regulator containing the HTH domain	K	Transcription
smc02070	COG1354	Uncharacterized conserved protein	S	Function unknown
smc02073	COG0018	Arginyl-tRNA synthetase	J	Translation, ribosomal structure and biogenesis
smc02074	COG0232	dGTP triphosphohydrolase	F	Nucleotide transport and metabolism
smc02076	COG1502	Phosphatidylserine/phosphatidylglycerophosphate/cardiolipin synthases and related enzymes	I	Lipid transport and metabolism
smc02080	COG0525	Valyl-tRNA synthetase	J	Translation, ribosomal structure and biogenesis
smc02087	COG0372	Citrate synthase	C	Energy production and conversion
smc02089	COG0763	Lipid A disaccharide synthetase	M	Cell wall/membrane/envelope biogenesis
smc02091	COG1043	Acyl-[acyl carrier protein]--UDP-N-acetylglucosamine O-acyltransferase	M	Cell wall/membrane/envelope biogenesis
smc02092	COG0764	3-hydroxymyristoyl/3-hydroxydecanoyl-(acyl carrier protein) dehydratases	I	Lipid transport and metabolism
smc02093	COG1044	UDP-3-O-[3-hydroxymyristoyl] glucosamine N-acyltransferase	M	Cell wall/membrane/envelope biogenesis
smc02096	COG0575	CDP-diglyceride synthetase	I	Lipid transport and metabolism
smc02097	COG0020	Undecaprenyl pyrophosphate synthase	I	Lipid transport and metabolism
smc02099	COG0528	Uridylate kinase	F	Nucleotide transport and metabolism
smc02101	COG0052	Ribosomal protein S2	J	Translation, ribosomal structure and biogenesis
smc02104	COG0584	Glycerophosphoryl diester phosphodiesterase	C	Energy production and conversion
smc02106	COG0537	Diadenosine tetraphosphate (Ap4A) hydrolase and other HIT family hydrolases	FGR	Multiple classes
smc02113	COG1045	Serine acetyltransferase	E	Amino acid transport and metabolism
smc02116	COG0654	2-polyprenyl-6-methoxyphenol hydroxylase and related FAD-dependent oxidoreductases	HC	Multiple classes
smc02117	COG0626	Cystathionine beta-lyases/cystathionine gamma-synthases	E	Amino acid transport and metabolism
smc02118	COG0834	ABC-type amino acid transport/signal transduction systems, periplasmic component/domain	ET	Multiple classes
smc02119	COG4597	ABC-type amino acid transport system, permease component	E	Amino acid transport and metabolism
smc02120	COG0765	ABC-type amino acid transport system, permease component	E	Amino acid transport and metabolism
smc02121	COG1126	ABC-type polar amino acid transport system, ATPase component	E	Amino acid transport and metabolism
smc02122	COG1018	Flavodoxin reductases (ferredoxin-NADPH reductases) family 1	C	Energy production and conversion
smc02124	COG0155	Sulfite reductase, beta subunit (hemoprotein)	P	Inorganic ion transport and metabolism
smc02137	COG0078	Ornithine carbamoyltransferase	E	Amino acid transport and metabolism
smc02138	COG4992	Ornithine/acetylornithine aminotransferase	E	Amino acid transport and metabolism
smc02142	COG1117	ABC-type phosphate transport system, ATPase component	P	Inorganic ion transport and metabolism
smc02143	COG0581	ABC-type phosphate transport system, permease component	P	Inorganic ion transport and metabolism
smc02144	COG0573	ABC-type phosphate transport system, permease component	P	Inorganic ion transport and metabolism
smc02146	COG0226	ABC-type phosphate transport system, periplasmic component	P	Inorganic ion transport and metabolism
smc02157	COG4589	Predicted CDP-diglyceride synthetase/phosphatidate cytidylyltransferase	R	General function prediction only
smc02158	COG0204	1-acyl-sn-glycerol-3-phosphate acyltransferase	I	Lipid transport and metabolism
smc02159	COG0558	Phosphatidylglycerophosphate synthase	I	Lipid transport and metabolism
smc02162	COG0318	Acyl-CoA synthetases (AMP-forming)/AMP-acid ligases II	IQ	Multiple classes
smc02163	COG0166	Glucose-6-phosphate isomerase	G	Carbohydrate transport and metabolism
smc02164	COG0524	Sugar kinases, ribokinase family	G	Carbohydrate transport and metabolism
smc02165	COG0461	Orotate phosphoribosyltransferase	F	Nucleotide transport and metabolism
smc02166	COG0418	Dihydroorotase	F	Nucleotide transport and metabolism
smc02167	COG1072	Panthothenate kinase	H	Coenzyme transport and metabolism
smc02169	COG1129	ABC-type sugar transport system, ATPase component	G	Carbohydrate transport and metabolism
smc02170	COG1172	Ribose/xylose/arabinose/galactoside ABC-type transport systems, permease components	G	Carbohydrate transport and metabolism
smc02171	COG1879	ABC-type sugar transport system, periplasmic component	G	Carbohydrate transport and metabolism
smc02176	COG4252	Predicted transmembrane sensor domain	T	Signal transduction mechanisms
smc02181	COG4230	Delta 1-pyrroline-5-carboxylate dehydrogenase	C	Energy production and conversion
smc02181	COG0506	Proline dehydrogenase	E	Amino acid transport and metabolism
smc02217	COG0626	Cystathionine beta-lyases/cystathionine gamma-synthases	E	Amino acid transport and metabolism
smc02218	COG0717	Deoxycytidine deaminase	F	Nucleotide transport and metabolism
smc02219	COG0834	ABC-type amino acid transport/signal transduction systems, periplasmic component/domain	ET	Multiple classes
smc02224	COG0387	Ca2+/H+ antiporter	P	Inorganic ion transport and metabolism
smc02227	COG1250	3-hydroxyacyl-CoA dehydrogenase	I	Lipid transport and metabolism
smc02227	COG1024	Enoyl-CoA hydratase/carnithine racemase	I	Lipid transport and metabolism
smc02228	COG0183	Acetyl-CoA acetyltransferase	I	Lipid transport and metabolism
smc02245	COG0167	Dihydroorotate dehydrogenase	F	Nucleotide transport and metabolism
smc02252	COG1087	UDP-glucose 4-epimerase	M	Cell wall/membrane/envelope biogenesis
smc02256	COG1473	Metal-dependent amidase/aminoacylase/carboxypeptidase	R	General function prediction only
smc02258	COG4215	ABC-type arginine transport system, permease component	E	Amino acid transport and metabolism
smc02262	COG0436	Aspartate/tyrosine/aromatic aminotransferase	E	Amino acid transport and metabolism
smc02268	COG0794	Predicted sugar phosphate isomerase involved in capsule formation	M	Cell wall/membrane/envelope biogenesis
smc02268	COG0517	FOG: CBS domain	R	General function prediction only
smc02272	COG0156	7-keto-8-aminopelargonate synthetase and related enzymes	H	Coenzyme transport and metabolism
smc02273	COG3321	Polyketide synthase modules and related proteins	Q	Secondary metabolites biosynthesis, transport and catabolism
smc02273	COG0604	NADPH:quinone reductase and related Zn-dependent oxidoreductases	CR	Multiple classes
smc02273	COG1028	Dehydrogenases with different specificities (related to short-chain alcohol dehydrogenases)	IQR	Multiple classes
smc02275	COG1335	Amidases related to nicotinamidase	Q	Secondary metabolites biosynthesis, transport and catabolism
smc02276	COG1488	Nicotinic acid phosphoribosyltransferase	H	Coenzyme transport and metabolism
smc02285	COG2114	Adenylate cyclase, family 3 (some proteins contain HAMP domain)	T	Signal transduction mechanisms
smc02305	COG0766	UDP-N-acetylglucosamine enolpyruvyl transferase	M	Cell wall/membrane/envelope biogenesis
smc02307	COG0141	Histidinol dehydrogenase	E	Amino acid transport and metabolism
smc02321	COG4952	Predicted sugar isomerase	M	Cell wall/membrane/envelope biogenesis
smc02322	COG3347	Uncharacterized conserved protein	S	Function unknown
smc02322	COG1028	Dehydrogenases with different specificities (related to short-chain alcohol dehydrogenases)	IQR	Multiple classes
smc02324	COG1879	ABC-type sugar transport system, periplasmic component	G	Carbohydrate transport and metabolism
smc02325	COG1129	ABC-type sugar transport system, ATPase component	G	Carbohydrate transport and metabolism
smc02333	COG0274	Deoxyribose-phosphate aldolase	F	Nucleotide transport and metabolism
smc02334	COG1070	Sugar (pentulose and hexulose) kinases	G	Carbohydrate transport and metabolism
smc02342	COG0021	Transketolase	G	Carbohydrate transport and metabolism
smc02352	COG0174	Glutamine synthetase	E	Amino acid transport and metabolism
smc02357	COG0411	ABC-type branched-chain amino acid transport systems, ATPase component	E	Amino acid transport and metabolism
smc02358	COG0410	ABC-type branched-chain amino acid transport systems, ATPase component	E	Amino acid transport and metabolism
smc02359	COG0559	Branched-chain amino acid ABC-type transport system, permease components	E	Amino acid transport and metabolism
smc02370	COG0308	Aminopeptidase N	E	Amino acid transport and metabolism
smc02386	COG0775	Nucleoside phosphorylase	F	Nucleotide transport and metabolism
smc02393	COG0079	Histidinol-phosphate/aromatic aminotransferase and cobyric acid decarboxylase	E	Amino acid transport and metabolism
smc02404	COG0329	Dihydrodipicolinate synthase/N-acetylneuraminate lyase	EM	Multiple classes
smc02413	COG0160	4-aminobutyrate aminotransferase and related aminotransferases	E	Amino acid transport and metabolism
smc02414	COG0402	Cytosine deaminase and related metal-dependent hydrolases	FR	Multiple classes
smc02420	COG0402	Cytosine deaminase and related metal-dependent hydrolases	FR	Multiple classes
smc02423	COG0444	ABC-type dipeptide/oligopeptide/nickel transport system, ATPase component	EP	Multiple classes
smc02427	COG4126	Hydantoin racemase	E	Amino acid transport and metabolism
smc02438	COG0527	Aspartokinases	E	Amino acid transport and metabolism
smc02439	COG0262	Dihydrofolate reductase	H	Coenzyme transport and metabolism
smc02440	COG2227	2-polyprenyl-3-methyl-5-hydroxy-6-metoxy-1,4-benzoquinol methylase	H	Coenzyme transport and metabolism
smc02450	COG1364	N-acetylglutamate synthase (N-acetylornithine aminotransferase)	E	Amino acid transport and metabolism
smc02452	COG1172	Ribose/xylose/arabinose/galactoside ABC-type transport systems, permease components	G	Carbohydrate transport and metabolism
smc02463	COG2009	Succinate dehydrogenase/fumarate reductase, cytochrome b subunit	C	Energy production and conversion
smc02464	COG2142	Succinate dehydrogenase, hydrophobic anchor subunit	C	Energy production and conversion
smc02465	COG1053	Succinate dehydrogenase/fumarate reductase, flavoprotein subunit	C	Energy production and conversion
smc02466	COG0479	Succinate dehydrogenase/fumarate reductase, Fe-S protein subunit	C	Energy production and conversion
smc02471	COG1653	ABC-type sugar transport system, periplasmic component	G	Carbohydrate transport and metabolism
smc02472	COG1175	ABC-type sugar transport systems, permease components	G	Carbohydrate transport and metabolism
smc02473	COG0395	ABC-type sugar transport system, permease component	G	Carbohydrate transport and metabolism
smc02474	COG3839	ABC-type sugar transport systems, ATPase components	G	Carbohydrate transport and metabolism
smc02479	COG0039	Malate/lactate dehydrogenases	C	Energy production and conversion
smc02480	COG0045	Succinyl-CoA synthetase, beta subunit	C	Energy production and conversion
smc02481	COG0074	Succinyl-CoA synthetase, alpha subunit	C	Energy production and conversion
smc02482	COG0567	2-oxoglutarate dehydrogenase complex, dehydrogenase (E1) component, and related enzymes	C	Energy production and conversion
smc02483	COG0508	Pyruvate/2-oxoglutarate dehydrogenase complex, dihydrolipoamide acyltransferase (E2) component, and related enzymes	C	Energy production and conversion
smc02487	COG1249	Pyruvate/2-oxoglutarate dehydrogenase complex, dihydrolipoamide dehydrogenase (E3) component, and related enzymes	C	Energy production and conversion
smc02495	COG0176	Transaldolase	G	Carbohydrate transport and metabolism
smc02496	COG1198	Primosomal protein N' (replication factor Y) - superfamily II helicase	L	Replication, recombination and repair
smc02498	COG0712	F0F1-type ATP synthase, delta subunit (mitochondrial oligomycin sensitivity protein)	C	Energy production and conversion
smc02499	COG0056	F0F1-type ATP synthase, alpha subunit	C	Energy production and conversion
smc02500	COG0224	F0F1-type ATP synthase, gamma subunit	C	Energy production and conversion
smc02501	COG0055	F0F1-type ATP synthase, beta subunit	C	Energy production and conversion
smc02502	COG0355	F0F1-type ATP synthase, epsilon subunit (mitochondrial delta subunit)	C	Energy production and conversion
smc02506	COG1108	ABC-type Mn2+/Zn2+ transport systems, permease components	P	Inorganic ion transport and metabolism
smc02507	COG1108	ABC-type Mn2+/Zn2+ transport systems, permease components	P	Inorganic ion transport and metabolism
smc02508	COG1121	ABC-type Mn/Zn transport systems, ATPase component	P	Inorganic ion transport and metabolism
smc02509	COG0803	ABC-type metal ion transport system, periplasmic component/surface adhesin	P	Inorganic ion transport and metabolism
smc02512	COG2233	Xanthine/uracil permeases	F	Nucleotide transport and metabolism
smc02513	COG2233	Xanthine/uracil permeases	F	Nucleotide transport and metabolism
smc02514	COG1653	ABC-type sugar transport system, periplasmic component	G	Carbohydrate transport and metabolism
smc02515	COG5477	Predicted small integral membrane protein	S	Function unknown
smc02516	COG0395	ABC-type sugar transport system, permease component	G	Carbohydrate transport and metabolism
smc02517	COG1175	ABC-type sugar transport systems, permease components	G	Carbohydrate transport and metabolism
smc02518	COG3839	ABC-type sugar transport systems, ATPase components	G	Carbohydrate transport and metabolism
smc02519	COG3839	ABC-type sugar transport systems, ATPase components	G	Carbohydrate transport and metabolism
smc02520	COG0578	Glycerol-3-phosphate dehydrogenase	C	Energy production and conversion
smc02522	COG1028	Dehydrogenases with different specificities (related to short-chain alcohol dehydrogenases)	IQR	Multiple classes
smc02524	COG1905	NADH:ubiquinone oxidoreductase 24 kD subunit	C	Energy production and conversion
smc02525	COG1894	NADH:ubiquinone oxidoreductase, NADH-binding (51 kD) subunit	C	Energy production and conversion
smc02551	COG0215	Cysteinyl-tRNA synthetase	J	Translation, ribosomal structure and biogenesis
smc02562	COG1866	Phosphoenolpyruvate carboxykinase (ATP)	C	Energy production and conversion
smc02567	COG1072	Panthothenate kinase	H	Coenzyme transport and metabolism
smc02568	COG0140	Phosphoribosyl-ATP pyrophosphohydrolase	E	Amino acid transport and metabolism
smc02569	COG0107	Imidazoleglycerol-phosphate synthase	E	Amino acid transport and metabolism
smc02570	COG0106	Phosphoribosylformimino-5-aminoimidazole carboxamide ribonucleotide (ProFAR) isomerase	E	Amino acid transport and metabolism
smc02572	COG0118	Glutamine amidotransferase	E	Amino acid transport and metabolism
smc02574	COG0131	Imidazoleglycerol-phosphate dehydratase	E	Amino acid transport and metabolism
smc02581	COG2225	Malate synthase	C	Energy production and conversion
smc02594	COG0212	5-formyltetrahydrofolate cyclo-ligase	H	Coenzyme transport and metabolism
smc02595	COG0626	Cystathionine beta-lyases/cystathionine gamma-synthases	E	Amino acid transport and metabolism
smc02597	COG2032	Cu/Zn superoxide dismutase	P	Inorganic ion transport and metabolism
smc02598	COG0157	Nicotinate-nucleotide pyrophosphorylase	H	Coenzyme transport and metabolism
smc02599	COG0029	Aspartate oxidase	H	Coenzyme transport and metabolism
smc02601	COG0379	Quinolinate synthase	H	Coenzyme transport and metabolism
smc02604	COG0190	5,10-methylene-tetrahydrofolate dehydrogenase/Methenyl tetrahydrofolate cyclohydrolase	H	Coenzyme transport and metabolism
smc02605	COG4583	Sarcosine oxidase gamma subunit	E	Amino acid transport and metabolism
smc02606	COG0404	Glycine cleavage system T protein (aminomethyltransferase)	E	Amino acid transport and metabolism
smc02606	COG0446	Uncharacterized NAD(FAD)-dependent dehydrogenases	R	General function prediction only
smc02607	COG4311	Sarcosine oxidase delta subunit	E	Amino acid transport and metabolism
smc02608	COG0665	Glycine/D-amino acid oxidases (deaminating)	E	Amino acid transport and metabolism
smc02610	COG0067	Glutamate synthase domain 1	E	Amino acid transport and metabolism
smc02611	COG0070	Glutamate synthase domain 3	E	Amino acid transport and metabolism
smc02612	COG0069	Glutamate synthase domain 2	E	Amino acid transport and metabolism
smc02613	COG0174	Glutamine synthetase	E	Amino acid transport and metabolism
smc02641	COG1004	Predicted UDP-glucose 6-dehydrogenase	M	Cell wall/membrane/envelope biogenesis
smc02646	COG0584	Glycerophosphoryl diester phosphodiesterase	C	Energy production and conversion
smc02652	COG0571	dsRNA-specific ribonuclease	K	Transcription
smc02654	COG0736	Phosphopantetheinyl transferase (holo-ACP synthase)	I	Lipid transport and metabolism
smc02659	COG0317	Guanosine polyphosphate pyrophosphohydrolases/synthetases	TK	Multiple classes
smc02677	COG0345	Pyrroline-5-carboxylate reductase	E	Amino acid transport and metabolism
smc02686	COG0462	Phosphoribosylpyrophosphate synthetase	FE	Multiple classes
smc02692	COG1825	Ribosomal protein L25 (general stress protein Ctc)	J	Translation, ribosomal structure and biogenesis
smc02698	COG0503	Adenine/guanine phosphoribosyltransferases and related PRPP-binding proteins	F	Nucleotide transport and metabolism
smc02700	COG0617	tRNA nucleotidyltransferase/poly(A) polymerase	J	Translation, ribosomal structure and biogenesis
smc02717	COG0119	Isopropylmalate/homocitrate/citramalate synthases	E	Amino acid transport and metabolism
smc02724	COG0053	Predicted Co/Zn/Cd cation transporters	P	Inorganic ion transport and metabolism
smc02725	COG0147	Anthranilate/para-aminobenzoate synthases component I	EH	Multiple classes
smc02725	COG0512	Anthranilate/para-aminobenzoate synthases component II	EH	Multiple classes
smc02728	COG2759	Formyltetrahydrofolate synthetase	F	Nucleotide transport and metabolism
smc02736	COG1435	Thymidine kinase	F	Nucleotide transport and metabolism
smc02737	COG2113	ABC-type proline/glycine betaine transport systems, periplasmic components	E	Amino acid transport and metabolism
smc02738	COG4176	ABC-type proline/glycine betaine transport system, permease component	E	Amino acid transport and metabolism
smc02739	COG4175	ABC-type proline/glycine betaine transport system, ATPase component	E	Amino acid transport and metabolism
smc02753	COG2893	Phosphotransferase system, mannose/fructose-specific component IIA	G	Carbohydrate transport and metabolism
smc02755	COG0499	S-adenosylhomocysteine hydrolase	H	Coenzyme transport and metabolism
smc02763	COG0285	Folylpolyglutamate synthase	H	Coenzyme transport and metabolism
smc02764	COG0777	Acetyl-CoA carboxylase beta subunit	I	Lipid transport and metabolism
smc02765	COG0159	Tryptophan synthase alpha chain	E	Amino acid transport and metabolism
smc02766	COG0133	Tryptophan synthase beta chain	E	Amino acid transport and metabolism
smc02767	COG0135	Phosphoribosylanthranilate isomerase	E	Amino acid transport and metabolism
smc02771	COG1063	Threonine dehydrogenase and related Zn-dependent dehydrogenases	ER	Multiple classes
smc02772	COG1172	Ribose/xylose/arabinose/galactoside ABC-type transport systems, permease components	G	Carbohydrate transport and metabolism
smc02773	COG1129	ABC-type sugar transport system, ATPase component	G	Carbohydrate transport and metabolism
smc02774	COG1879	ABC-type sugar transport system, periplasmic component	G	Carbohydrate transport and metabolism
smc02776	COG2721	Altronate dehydratase	G	Carbohydrate transport and metabolism
smc02778	COG3836	2,4-dihydroxyhept-2-ene-1,7-dioic acid aldolase	G	Carbohydrate transport and metabolism
smc02780	COG1012	NAD-dependent aldehyde dehydrogenases	C	Energy production and conversion
smc02782	COG0187	Type IIA topoisomerase (DNA gyrase/topo II, topoisomerase IV), B subunit	L	Replication, recombination and repair
smc02790	COG0237	Dephospho-CoA kinase	H	Coenzyme transport and metabolism
smc02791	COG0169	Shikimate 5-dehydrogenase	E	Amino acid transport and metabolism
smc02794	COG0407	Uroporphyrinogen-III decarboxylase	H	Coenzyme transport and metabolism
smc02802	COG1466	DNA polymerase III, delta subunit	L	Replication, recombination and repair
smc02804	COG0495	Leucyl-tRNA synthetase	J	Translation, ribosomal structure and biogenesis
smc02818	COG2267	Lysophospholipase	I	Lipid transport and metabolism
smc02825	COG0260	Leucyl aminopeptidase	E	Amino acid transport and metabolism
smc02828	COG0111	Phosphoglycerate dehydrogenase and related dehydrogenases	HE	Multiple classes
smc02829	COG4172	ABC-type uncharacterized transport system, duplicated ATPase component	R	General function prediction only
smc02830	COG4239	ABC-type uncharacterized transport system, permease component	R	General function prediction only
smc02831	COG4174	ABC-type uncharacterized transport system, permease component	R	General function prediction only
smc02832	COG4166	ABC-type oligopeptide transport system, periplasmic component	E	Amino acid transport and metabolism
smc02834	COG1803	Methylglyoxal synthase	G	Carbohydrate transport and metabolism
smc02835	COG0837	Glucokinase	G	Carbohydrate transport and metabolism
smc02837	COG0289	Dihydrodipicolinate reductase	E	Amino acid transport and metabolism
smc02838	COG0588	Phosphoglycerate mutase 1	G	Carbohydrate transport and metabolism
smc02846	COG0524	Sugar kinases, ribokinase family	G	Carbohydrate transport and metabolism
smc02849	COG1052	Lactate dehydrogenase and related dehydrogenases	CHR	Multiple classes
smc02856	COG0744	Membrane carboxypeptidase (penicillin-binding protein)	M	Cell wall/membrane/envelope biogenesis
smc02861	COG0306	Phosphate/sulphate permeases	P	Inorganic ion transport and metabolism
smc02875	COG2971	Predicted N-acetylglucosamine kinase	G	Carbohydrate transport and metabolism
smc02877	COG2222	Predicted phosphosugar isomerases	M	Cell wall/membrane/envelope biogenesis
smc02878	COG1820	N-acetylglucosamine-6-phosphate deacetylase	G	Carbohydrate transport and metabolism
smc02880	COG1940	Transcriptional regulator/sugar kinase	KG	Multiple classes
smc02885	COG0225	Peptide methionine sulfoxide reductase	O	Posttranslational modification, protein turnover, chaperones
smc02896	COG0115	Branched-chain amino acid aminotransferase/4-amino-4-deoxychorismate lyase	EH	Multiple classes
smc02898	COG1212	CMP-2-keto-3-deoxyoctulosonic acid synthetase	M	Cell wall/membrane/envelope biogenesis
smc02899	COG0077	Prephenate dehydratase	E	Amino acid transport and metabolism
smc02905	COG2812	DNA polymerase III, gamma/tau subunits	L	Replication, recombination and repair
smc02912	COG0195	Transcription elongation factor	K	Transcription
smc02983	COG0019	Diaminopimelate decarboxylase	E	Amino acid transport and metabolism
smc03000	COG1172	Ribose/xylose/arabinose/galactoside ABC-type transport systems, permease components	G	Carbohydrate transport and metabolism
smc03001	COG1172	Ribose/xylose/arabinose/galactoside ABC-type transport systems, permease components	G	Carbohydrate transport and metabolism
smc03003	COG1070	Sugar (pentulose and hexulose) kinases	G	Carbohydrate transport and metabolism
smc03059	COG0190	5,10-methylene-tetrahydrofolate dehydrogenase/Methenyl tetrahydrofolate cyclohydrolase	H	Coenzyme transport and metabolism
smc03061	COG1653	ABC-type sugar transport system, periplasmic component	G	Carbohydrate transport and metabolism
smc03062	COG1175	ABC-type sugar transport systems, permease components	G	Carbohydrate transport and metabolism
smc03063	COG0395	ABC-type sugar transport system, permease component	G	Carbohydrate transport and metabolism
smc03064	COG0366	Glycosidases	G	Carbohydrate transport and metabolism
smc03065	COG3839	ABC-type sugar transport systems, ATPase components	G	Carbohydrate transport and metabolism
smc03068	COG0129	Dihydroxyacid dehydratase/phosphogluconate dehydratase	EG	Multiple classes
smc03069	COG0363	6-phosphogluconolactonase/Glucosamine-6-phosphate isomerase/deaminase	G	Carbohydrate transport and metabolism
smc03070	COG0364	Glucose-6-phosphate 1-dehydrogenase	G	Carbohydrate transport and metabolism
smc03085	COG1526	Uncharacterized protein required for formate dehydrogenase activity	C	Energy production and conversion
smc03091	COG0010	Arginase/agmatinase/formimionoglutamate hydrolase, arginase family	E	Amino acid transport and metabolism
smc03099	COG5616	Predicted integral membrane protein	S	Function unknown
smc03099	COG3063	Tfp pilus assembly protein PilF	NU	Multiple classes
smc03104	COG0156	7-keto-8-aminopelargonate synthetase and related enzymes	H	Coenzyme transport and metabolism
smc03105	COG0743	1-deoxy-D-xylulose 5-phosphate reductoisomerase	I	Lipid transport and metabolism
smc03111	COG2942	N-acyl-D-glucosamine 2-epimerase	G	Carbohydrate transport and metabolism
smc03112	COG1410	Methionine synthase I, cobalamin-binding domain	E	Amino acid transport and metabolism
smc03112	COG0646	Methionine synthase I (cobalamin-dependent), methyltransferase domain	E	Amino acid transport and metabolism
smc03116	COG2303	Choline dehydrogenase and related flavoproteins	E	Amino acid transport and metabolism
smc03117	COG4177	ABC-type branched-chain amino acid transport system, permease component	E	Amino acid transport and metabolism
smc03119	COG0410	ABC-type branched-chain amino acid transport systems, ATPase component	E	Amino acid transport and metabolism
smc03120	COG0411	ABC-type branched-chain amino acid transport systems, ATPase component	E	Amino acid transport and metabolism
smc03129	COG0584	Glycerophosphoryl diester phosphodiesterase	C	Energy production and conversion
smc03153	COG0800	2-keto-3-deoxy-6-phosphogluconate aldolase	G	Carbohydrate transport and metabolism
smc03157	COG1464	ABC-type metal ion transport system, periplasmic component/surface antigen	P	Inorganic ion transport and metabolism
smc03158	COG2011	ABC-type metal ion transport system, permease component	P	Inorganic ion transport and metabolism
smc03159	COG1135	ABC-type metal ion transport system, ATPase component	P	Inorganic ion transport and metabolism
smc03160	COG2723	Beta-glucosidase/6-phospho-beta-glucosidase/beta-galactosidase	G	Carbohydrate transport and metabolism
smc03163	COG2115	Xylose isomerase	G	Carbohydrate transport and metabolism
smc03164	COG1070	Sugar (pentulose and hexulose) kinases	G	Carbohydrate transport and metabolism
smc03172	COG0008	Glutamyl- and glutaminyl-tRNA synthetases	J	Translation, ribosomal structure and biogenesis
smc03173	COG1190	Lysyl-tRNA synthetase (class II)	J	Translation, ribosomal structure and biogenesis
smc03175	COG1957	Inosine-uridine nucleoside N-ribohydrolase	F	Nucleotide transport and metabolism
smc03187	COG2875	Precorrin-4 methylase	H	Coenzyme transport and metabolism
smc03188	COG2241	Precorrin-6B methylase 1	H	Coenzyme transport and metabolism
smc03188	COG2242	Precorrin-6B methylase 2	H	Coenzyme transport and metabolism
smc03189	COG2099	Precorrin-6x reductase	H	Coenzyme transport and metabolism
smc03190	COG1010	Precorrin-3B methylase	H	Coenzyme transport and metabolism
smc03191	COG2243	Precorrin-2 methylase	H	Coenzyme transport and metabolism
smc03192	COG2082	Precorrin isomerase	H	Coenzyme transport and metabolism
smc03193	COG0155	Sulfite reductase, beta subunit (hemoprotein)	P	Inorganic ion transport and metabolism
smc03194	COG2243	Precorrin-2 methylase	H	Coenzyme transport and metabolism
smc03196	COG0725	ABC-type molybdate transport system, periplasmic component	P	Inorganic ion transport and metabolism
smc03197	COG4149	ABC-type molybdate transport system, permease component	P	Inorganic ion transport and metabolism
smc03198	COG4148	ABC-type molybdate transport system, ATPase component	P	Inorganic ion transport and metabolism
smc03200	COG0665	Glycine/D-amino acid oxidases (deaminating)	E	Amino acid transport and metabolism
smc03201	COG1071	Pyruvate/2-oxoglutarate dehydrogenase complex, dehydrogenase (E1) component, eukaryotic type, alpha subunit	C	Energy production and conversion
smc03203	COG0508	Pyruvate/2-oxoglutarate dehydrogenase complex, dihydrolipoamide acyltransferase (E2) component, and related enzymes	C	Energy production and conversion
smc03204	COG1249	Pyruvate/2-oxoglutarate dehydrogenase complex, dihydrolipoamide dehydrogenase (E3) component, and related enzymes	C	Energy production and conversion
smc03205	COG0788	Formyltetrahydrofolate hydrolase	F	Nucleotide transport and metabolism
smc03206	COG0625	Glutathione S-transferase	O	Posttranslational modification, protein turnover, chaperones
smc03208	COG3508	Homogentisate 1,2-dioxygenase	Q	Secondary metabolites biosynthesis, transport and catabolism
smc03211	COG3185	4-hydroxyphenylpyruvate dioxygenase and related hemolysins	ER	Multiple classes
smc03229	COG0240	Glycerol-3-phosphate dehydrogenase	C	Energy production and conversion
smc03231	COG0181	Porphobilinogen deaminase	H	Coenzyme transport and metabolism
smc03232	COG1587	Uroporphyrinogen-III synthase	H	Coenzyme transport and metabolism
smc03239	COG0221	Inorganic pyrophosphatase	C	Energy production and conversion
smc03252	COG0263	Glutamate 5-kinase	E	Amino acid transport and metabolism
smc03259	COG0329	Dihydrodipicolinate synthase/N-acetylneuraminate lyase	EM	Multiple classes
smc03265	COG0665	Glycine/D-amino acid oxidases (deaminating)	E	Amino acid transport and metabolism
smc03770	COG0261	Ribosomal protein L21	J	Translation, ribosomal structure and biogenesis
smc03772	COG0211	Ribosomal protein L27	J	Translation, ribosomal structure and biogenesis
smc03776	COG0263	Glutamate 5-kinase	E	Amino acid transport and metabolism
smc03777	COG0014	Gamma-glutamyl phosphate reductase	E	Amino acid transport and metabolism
smc03778	COG1057	Nicotinic acid mononucleotide adenylyltransferase	H	Coenzyme transport and metabolism
smc03788	COG0587	DNA polymerase III, alpha subunit	L	Replication, recombination and repair
smc03793	COG2301	Citrate lyase beta subunit	G	Carbohydrate transport and metabolism
smc03795	COG0066	3-isopropylmalate dehydratase small subunit	E	Amino acid transport and metabolism
smc03797	COG1897	Homoserine trans-succinylase	E	Amino acid transport and metabolism
smc03798	COG2017	Galactose mutarotase and related enzymes	G	Carbohydrate transport and metabolism
smc03804	COG0654	2-polyprenyl-6-methoxyphenol hydroxylase and related FAD-dependent oxidoreductases	HC	Multiple classes
smc03807	COG0004	Ammonia permease	P	Inorganic ion transport and metabolism
smc03813	COG1879	ABC-type sugar transport system, periplasmic component	G	Carbohydrate transport and metabolism
smc03814	COG1172	Ribose/xylose/arabinose/galactoside ABC-type transport systems, permease components	G	Carbohydrate transport and metabolism
smc03815	COG1129	ABC-type sugar transport system, ATPase component	G	Carbohydrate transport and metabolism
smc03823	COG0065	3-isopropylmalate dehydratase large subunit	E	Amino acid transport and metabolism
smc03826	COG0137	Argininosuccinate synthase	E	Amino acid transport and metabolism
smc03834	COG2154	Pterin-4a-carbinolamine dehydratase	H	Coenzyme transport and metabolism
smc03846	COG1048	Aconitase A	C	Energy production and conversion
smc03856	COG0253	Diaminopimelate epimerase	E	Amino acid transport and metabolism
smc03858	COG1605	Chorismate mutase	E	Amino acid transport and metabolism
smc03859	COG0228	Ribosomal protein S16	J	Translation, ribosomal structure and biogenesis
smc03861	COG0336	tRNA-(guanine-N1)-methyltransferase	J	Translation, ribosomal structure and biogenesis
smc03863	COG0335	Ribosomal protein L19	J	Translation, ribosomal structure and biogenesis
smc03867	COG1564	Thiamine pyrophosphokinase	H	Coenzyme transport and metabolism
smc03869	COG4143	ABC-type thiamine transport system, periplasmic component	H	Coenzyme transport and metabolism
smc03870	COG1178	ABC-type Fe3+ transport system, permease component	P	Inorganic ion transport and metabolism
smc03871	COG3840	ABC-type thiamine transport system, ATPase component	H	Coenzyme transport and metabolism
smc03878	COG1028	Dehydrogenases with different specificities (related to short-chain alcohol dehydrogenases)	IQR	Multiple classes
smc03879	COG0183	Acetyl-CoA acetyltransferase	I	Lipid transport and metabolism
smc03881	COG0333	Ribosomal protein L32	J	Translation, ribosomal structure and biogenesis
smc03884	COG0142	Geranylgeranyl pyrophosphate synthase	H	Coenzyme transport and metabolism
smc03885	COG0079	Histidinol-phosphate/aromatic aminotransferase and cobyric acid decarboxylase	E	Amino acid transport and metabolism
smc03888	COG0821	Enzyme involved in the deoxyxylulose pathway of isoprenoid biosynthesis	I	Lipid transport and metabolism
smc03895	COG1038	Pyruvate carboxylase	C	Energy production and conversion
smc03923	COG0448	ADP-glucose pyrophosphorylase	G	Carbohydrate transport and metabolism
smc03924	COG0297	Glycogen synthase	G	Carbohydrate transport and metabolism
smc03925	COG0033	Phosphoglucomutase	G	Carbohydrate transport and metabolism
smc03929	COG1062	Zn-dependent alcohol dehydrogenases, class III	C	Energy production and conversion
smc03931	COG0404	Glycine cleavage system T protein (aminomethyltransferase)	E	Amino acid transport and metabolism
smc03931	COG0446	Uncharacterized NAD(FAD)-dependent dehydrogenases	R	General function prediction only
smc03933	COG0665	Glycine/D-amino acid oxidases (deaminating)	E	Amino acid transport and metabolism
smc03934	COG0828	Ribosomal protein S21	J	Translation, ribosomal structure and biogenesis
smc03937	COG2114	Adenylate cyclase, family 3 (some proteins contain HAMP domain)	T	Signal transduction mechanisms
smc03938	COG1282	NAD/NADP transhydrogenase beta subunit	C	Energy production and conversion
smc03939	COG3288	NAD/NADP transhydrogenase alpha subunit	C	Energy production and conversion
smc03950	COG3288	NAD/NADP transhydrogenase alpha subunit	C	Energy production and conversion
smc03959	COG3285	Predicted eukaryotic-type DNA primase	L	Replication, recombination and repair
smc03959	COG1793	ATP-dependent DNA ligase	L	Replication, recombination and repair
smc03961	COG0451	Nucleoside-diphosphate-sugar epimerases	MG	Multiple classes
smc03963	COG0451	Nucleoside-diphosphate-sugar epimerases	MG	Multiple classes
smc03974	COG0212	5-formyltetrahydrofolate cyclo-ligase	H	Coenzyme transport and metabolism
smc03978	COG0021	Transketolase	G	Carbohydrate transport and metabolism
smc03979	COG0057	Glyceraldehyde-3-phosphate dehydrogenase/erythrose-4-phosphate dehydrogenase	G	Carbohydrate transport and metabolism
smc03981	COG0126	3-phosphoglycerate kinase	G	Carbohydrate transport and metabolism
smc03983	COG3588	Fructose-1,6-bisphosphate aldolase	G	Carbohydrate transport and metabolism
smc03985	COG5616	Predicted integral membrane protein	S	Function unknown
smc03985	COG3063	Tfp pilus assembly protein PilF	NU	Multiple classes
smc03990	COG0254	Ribosomal protein L31	J	Translation, ribosomal structure and biogenesis
smc03994	COG0483	Archaeal fructose-1,6-bisphosphatase and related enzymes of inositol monophosphatase family	G	Carbohydrate transport and metabolism
smc03996	COG0352	Thiamine monophosphate synthase	H	Coenzyme transport and metabolism
smc04001	COG0041	Phosphoribosylcarboxyaminoimidazole (NCAIR) mutase	F	Nucleotide transport and metabolism
smc04002	COG0026	Phosphoribosylaminoimidazole carboxylase (NCAIR synthetase)	F	Nucleotide transport and metabolism
smc04005	COG0469	Pyruvate kinase	G	Carbohydrate transport and metabolism
smc04013	COG0147	Anthranilate/para-aminobenzoate synthases component I	EH	Multiple classes
smc04014	COG0115	Branched-chain amino acid aminotransferase/4-amino-4-deoxychorismate lyase	EH	Multiple classes
smc04018	COG0737	5'-nucleotidase/2',3'-cyclic phosphodiesterase and related esterases	F	Nucleotide transport and metabolism
smc04019	COG0276	Protoheme ferro-lyase (ferrochelatase)	H	Coenzyme transport and metabolism
smc04023	COG1210	UDP-glucose pyrophosphorylase	M	Cell wall/membrane/envelope biogenesis
smc04026	COG0493	NADPH-dependent glutamate synthase beta chain and related oxidoreductases	ER	Multiple classes
smc04028	COG0069	Glutamate synthase domain 2	E	Amino acid transport and metabolism
smc04028	COG0067	Glutamate synthase domain 1	E	Amino acid transport and metabolism
smc04028	COG0070	Glutamate synthase domain 3	E	Amino acid transport and metabolism
smc04029	COG2008	Threonine aldolase	E	Amino acid transport and metabolism
smc04037	COG0747	ABC-type dipeptide transport system, periplasmic component	E	Amino acid transport and metabolism
smc04041	COG2267	Lysophospholipase	I	Lipid transport and metabolism
smc04042	COG0483	Archaeal fructose-1,6-bisphosphatase and related enzymes of inositol monophosphatase family	G	Carbohydrate transport and metabolism
smc04045	COG0129	Dihydroxyacid dehydratase/phosphogluconate dehydratase	EG	Multiple classes
smc04049	COG2041	Sulfite oxidase and related enzymes	R	General function prediction only
smc04081	COG5597	Alpha-N-acetylglucosamine transferase	M	Cell wall/membrane/envelope biogenesis
smc04083	COG0288	Carbonic anhydrase	P	Inorganic ion transport and metabolism
smc04084	COG2240	Pyridoxal/pyridoxine/pyridoxamine kinase	H	Coenzyme transport and metabolism
smc04085	COG2902	NAD-specific glutamate dehydrogenase	E	Amino acid transport and metabolism
smc04088	COG0138	AICAR transformylase/IMP cyclohydrolase PurH (only IMP cyclohydrolase domain in Aful)	F	Nucleotide transport and metabolism
smc04093	COG0365	Acyl-coenzyme A synthetases/AMP-(fatty) acid ligases	I	Lipid transport and metabolism
smc04095	COG0365	Acyl-coenzyme A synthetases/AMP-(fatty) acid ligases	I	Lipid transport and metabolism
smc04119	COG1015	Phosphopentomutase	G	Carbohydrate transport and metabolism
smc04120	COG1816	Adenosine deaminase	F	Nucleotide transport and metabolism
smc04121	COG0035	Uracil phosphoribosyltransferase	F	Nucleotide transport and metabolism
smc04122	COG0213	Thymidine phosphorylase	F	Nucleotide transport and metabolism
smc04123	COG0005	Purine nucleoside phosphorylase	F	Nucleotide transport and metabolism
smc04124	COG0295	Cytidine deaminase	F	Nucleotide transport and metabolism
smc04144	COG0129	Dihydroxyacid dehydratase/phosphogluconate dehydratase	EG	Multiple classes
smc04145	COG0451	Nucleoside-diphosphate-sugar epimerases	MG	Multiple classes
smc04146	COG3957	Phosphoketolase	G	Carbohydrate transport and metabolism
smc04148	COG0404	Glycine cleavage system T protein (aminomethyltransferase)	E	Amino acid transport and metabolism
smc04148	COG3665	Uncharacterized conserved protein	S	Function unknown
smc04149	COG2072	Predicted flavoprotein involved in K+ transport	P	Inorganic ion transport and metabolism
smc04151	COG1018	Flavodoxin reductases (ferredoxin-NADPH reductases) family 1	C	Energy production and conversion
smc04153	COG0404	Glycine cleavage system T protein (aminomethyltransferase)	E	Amino acid transport and metabolism
smc04154	COG0788	Formyltetrahydrofolate hydrolase	F	Nucleotide transport and metabolism
smc04167	COG1230	Co/Zn/Cd efflux system component	P	Inorganic ion transport and metabolism
smc04172	COG2114	Adenylate cyclase, family 3 (some proteins contain HAMP domain)	T	Signal transduction mechanisms
smc04173	COG0262	Dihydrofolate reductase	H	Coenzyme transport and metabolism
smc04176	COG3264	Small-conductance mechanosensitive channel	M	Cell wall/membrane/envelope biogenesis
smc04213	COG0818	Diacylglycerol kinase	M	Cell wall/membrane/envelope biogenesis
smc04214	COG2038	NaMN:DMB phosphoribosyltransferase	H	Coenzyme transport and metabolism
smc04215	COG0368	Cobalamin-5-phosphate synthase	H	Coenzyme transport and metabolism
smc04243	COG1108	ABC-type Mn2+/Zn2+ transport systems, permease components	P	Inorganic ion transport and metabolism
smc04244	COG1121	ABC-type Mn/Zn transport systems, ATPase component	P	Inorganic ion transport and metabolism
smc04245	COG4531	ABC-type Zn2+ transport system, periplasmic component/surface adhesin	P	Inorganic ion transport and metabolism
smc04256	COG3839	ABC-type sugar transport systems, ATPase components	G	Carbohydrate transport and metabolism
smc04257	COG0395	ABC-type sugar transport system, permease component	G	Carbohydrate transport and metabolism
smc04258	COG1175	ABC-type sugar transport systems, permease components	G	Carbohydrate transport and metabolism
smc04259	COG1653	ABC-type sugar transport system, periplasmic component	G	Carbohydrate transport and metabolism
smc04262	COG0362	6-phosphogluconate dehydrogenase	G	Carbohydrate transport and metabolism
smc04263	COG1115	Na+/alanine symporter	E	Amino acid transport and metabolism
smc04268	COG1560	Lauroyl/myristoyl acyltransferase	M	Cell wall/membrane/envelope biogenesis
smc04270	COG0604	NADPH:quinone reductase and related Zn-dependent oxidoreductases	CR	Multiple classes
smc04273	COG0304	3-oxoacyl-(acyl-carrier-protein) synthase	IQ	Multiple classes
smc04275	COG0304	3-oxoacyl-(acyl-carrier-protein) synthase	IQ	Multiple classes
smc04277	COG0764	3-hydroxymyristoyl/3-hydroxydecanoyl-(acyl carrier protein) dehydratases	I	Lipid transport and metabolism
smc04279	COG1270	Cobalamin biosynthesis protein CobD/CbiB	H	Coenzyme transport and metabolism
smc04281	COG0079	Histidinol-phosphate/aromatic aminotransferase and cobyric acid decarboxylase	E	Amino acid transport and metabolism
smc04282	COG1797	Cobyrinic acid a,c-diamide synthase	H	Coenzyme transport and metabolism
smc04284	COG0007	Uroporphyrinogen-III methylase	H	Coenzyme transport and metabolism
smc04285	COG2073	Cobalamin biosynthesis protein CbiG	H	Coenzyme transport and metabolism
smc04288	COG1123	ATPase components of various ABC-type transport systems, contain duplicated ATPase	R	General function prediction only
smc04290	COG2421	Predicted acetamidase/formamidase	C	Energy production and conversion
smc04292	COG5616	Predicted integral membrane protein	S	Function unknown
smc04292	COG5010	Flp pilus assembly protein TadD, contains TPR repeats	U	Intracellular trafficking, secretion, and vesicular transport
smc04302	COG2109	ATP:corrinoid adenosyltransferase	H	Coenzyme transport and metabolism
smc04305	COG2087	Adenosyl cobinamide kinase/adenosyl cobinamide phosphate guanylyltransferase	H	Coenzyme transport and metabolism
smc04307	COG4252	Predicted transmembrane sensor domain	T	Signal transduction mechanisms
smc04307	COG2114	Adenylate cyclase, family 3 (some proteins contain HAMP domain)	T	Signal transduction mechanisms
smc04309	COG1492	Cobyric acid synthase	H	Coenzyme transport and metabolism
smc04311	COG2113	ABC-type proline/glycine betaine transport systems, periplasmic components	E	Amino acid transport and metabolism
smc04325	COG0646	Methionine synthase I (cobalamin-dependent), methyltransferase domain	E	Amino acid transport and metabolism
smc04326	COG0436	Aspartate/tyrosine/aromatic aminotransferase	E	Amino acid transport and metabolism
smc04340	COG0685	5,10-methylenetetrahydrofolate reductase	E	Amino acid transport and metabolism
smc04343	COG2114	Adenylate cyclase, family 3 (some proteins contain HAMP domain)	T	Signal transduction mechanisms
smc04346	COG0059	Ketol-acid reductoisomerase	EH	Multiple classes
smc04385	COG1012	NAD-dependent aldehyde dehydrogenases	C	Energy production and conversion
smc04386	COG0436	Aspartate/tyrosine/aromatic aminotransferase	E	Amino acid transport and metabolism
smc04388	COG0161	Adenosylmethionine-8-amino-7-oxononanoate aminotransferase	H	Coenzyme transport and metabolism
smc04389	COG2379	Putative glycerate kinase	G	Carbohydrate transport and metabolism
smc04390	COG2303	Choline dehydrogenase and related flavoproteins	E	Amino acid transport and metabolism
smc04391	COG1028	Dehydrogenases with different specificities (related to short-chain alcohol dehydrogenases)	IQR	Multiple classes
smc04393	COG3839	ABC-type sugar transport systems, ATPase components	G	Carbohydrate transport and metabolism
smc04394	COG0395	ABC-type sugar transport system, permease component	G	Carbohydrate transport and metabolism
smc04395	COG1175	ABC-type sugar transport systems, permease components	G	Carbohydrate transport and metabolism
smc04396	COG1653	ABC-type sugar transport system, periplasmic component	G	Carbohydrate transport and metabolism
smc04398	COG1024	Enoyl-CoA hydratase/carnithine racemase	I	Lipid transport and metabolism
smc04405	COG0473	Isocitrate/isopropylmalate dehydrogenase	CE	Multiple classes
smc04406	COG0671	Membrane-associated phospholipid phosphatase	I	Lipid transport and metabolism
smc04410	COG0136	Aspartate-semialdehyde dehydrogenase	E	Amino acid transport and metabolism
smc04439	COG4175	ABC-type proline/glycine betaine transport system, ATPase component	E	Amino acid transport and metabolism
smc04444	COG3383	Uncharacterized anaerobic dehydrogenase	R	General function prediction only
smc04448	COG1502	Phosphatidylserine/phosphatidylglycerophosphate/cardiolipin synthases and related enzymes	I	Lipid transport and metabolism
smc04449	COG0737	5'-nucleotidase/2',3'-cyclic phosphodiesterase and related esterases	F	Nucleotide transport and metabolism
smc04452	COG1252	NADH dehydrogenase, FAD-containing subunit	C	Energy production and conversion
smc04460	COG0058	Glucan phosphorylase	G	Carbohydrate transport and metabolism
smc04462	COG1052	Lactate dehydrogenase and related dehydrogenases	CHR	Multiple classes

## Sheet: pSymB
#Query	Hit	description	class	class description
smb20002	COG3839	ABC-type sugar transport systems, ATPase components	G	Carbohydrate transport and metabolism
smb20003	COG0345	Pyrroline-5-carboxylate reductase	E	Amino acid transport and metabolism
smb20007	COG0753	Catalase	P	Inorganic ion transport and metabolism
smb20017	COG1129	ABC-type sugar transport system, ATPase component	G	Carbohydrate transport and metabolism
smb20019	COG0508	Pyruvate/2-oxoglutarate dehydrogenase complex, dihydrolipoamide acyltransferase (E2) component, and related enzymes	C	Energy production and conversion
smb20023	COG0146	N-methylhydantoinase B/acetone carboxylase, alpha subunit	EQ	Multiple classes
smb20023	COG0145	N-methylhydantoinase A/acetone carboxylase, beta subunit	EQ	Multiple classes
smb20037	COG0169	Shikimate 5-dehydrogenase	E	Amino acid transport and metabolism
smb20039	COG1167	Transcriptional regulators containing a DNA-binding HTH domain and an aminotransferase domain (MocR family) and their eukaryotic orthologs	KE	Multiple classes
smb20056	COG0614	ABC-type Fe3+-hydroxamate transport system, periplasmic component	P	Inorganic ion transport and metabolism
smb20057	COG0609	ABC-type Fe3+-siderophore transport system, permease component	P	Inorganic ion transport and metabolism
smb20058	COG1120	ABC-type cobalamin/Fe3+-siderophores transport systems, ATPase components	PH	Multiple classes
smb20070	COG0659	Sulfate permease and related transporters (MFS superfamily)	P	Inorganic ion transport and metabolism
smb20099	COG0366	Glycosidases	G	Carbohydrate transport and metabolism
smb20108	COG0747	ABC-type dipeptide transport system, periplasmic component	E	Amino acid transport and metabolism
smb20113	COG1052	Lactate dehydrogenase and related dehydrogenases	CHR	Multiple classes
smb20125	COG1079	Uncharacterized ABC-type transport system, permease component	R	General function prediction only
smb20128	COG0402	Cytosine deaminase and related metal-dependent hydrolases	FR	Multiple classes
smb20135	COG0163	3-polyprenyl-4-hydroxybenzoate decarboxylase	H	Coenzyme transport and metabolism
smb20136	COG0043	3-polyprenyl-4-hydroxybenzoate decarboxylase and related decarboxylases	H	Coenzyme transport and metabolism
smb20140	COG0329	Dihydrodipicolinate synthase/N-acetylneuraminate lyase	EM	Multiple classes
smb20146	COG1995	Pyridoxal phosphate biosynthesis protein	H	Coenzyme transport and metabolism
smb20150	COG0483	Archaeal fructose-1,6-bisphosphatase and related enzymes of inositol monophosphatase family	G	Carbohydrate transport and metabolism
smb20153	COG1283	Na+/phosphate symporter	P	Inorganic ion transport and metabolism
smb20155	COG1178	ABC-type Fe3+ transport system, permease component	P	Inorganic ion transport and metabolism
smb20156	COG3839	ABC-type sugar transport systems, ATPase components	G	Carbohydrate transport and metabolism
smb20157	COG1840	ABC-type Fe3+ transport system, periplasmic component	P	Inorganic ion transport and metabolism
smb20158	COG1840	ABC-type Fe3+ transport system, periplasmic component	P	Inorganic ion transport and metabolism
smb20159	COG0483	Archaeal fructose-1,6-bisphosphatase and related enzymes of inositol monophosphatase family	G	Carbohydrate transport and metabolism
smb20170	COG1062	Zn-dependent alcohol dehydrogenases, class III	C	Energy production and conversion
smb20171	COG0627	Predicted esterase	R	General function prediction only
smb20173	COG4993	Glucose dehydrogenase	G	Carbohydrate transport and metabolism
smb20174	COG2010	Cytochrome c, mono- and diheme variants	C	Energy production and conversion
smb20182	COG0600	ABC-type nitrate/sulfonate/bicarbonate transport system, permease component	P	Inorganic ion transport and metabolism
smb20186	COG3791	Uncharacterized conserved protein	S	Function unknown
smb20195	COG0036	Pentose-5-phosphate-3-epimerase	G	Carbohydrate transport and metabolism
smb20197	COG4451	Ribulose bisphosphate carboxylase small subunit	C	Energy production and conversion
smb20198	COG1850	Ribulose 1,5-bisphosphate carboxylase, large subunit	G	Carbohydrate transport and metabolism
smb20199	COG0191	Fructose/tagatose bisphosphate aldolase	G	Carbohydrate transport and metabolism
smb20200	COG0021	Transketolase	G	Carbohydrate transport and metabolism
smb20201	COG3954	Phosphoribulokinase	C	Energy production and conversion
smb20202	COG0158	Fructose-1,6-bisphosphatase	G	Carbohydrate transport and metabolism
smb20209	COG1942	Uncharacterized protein, 4-oxalocrotonate tautomerase homolog	R	General function prediction only
smb20210	COG1028	Dehydrogenases with different specificities (related to short-chain alcohol dehydrogenases)	IQR	Multiple classes
smb20231	COG1653	ABC-type sugar transport system, periplasmic component	G	Carbohydrate transport and metabolism
smb20232	COG1175	ABC-type sugar transport systems, permease components	G	Carbohydrate transport and metabolism
smb20233	COG0395	ABC-type sugar transport system, permease component	G	Carbohydrate transport and metabolism
smb20235	COG3839	ABC-type sugar transport systems, ATPase components	G	Carbohydrate transport and metabolism
smb20239	COG0451	Nucleoside-diphosphate-sugar epimerases	MG	Multiple classes
smb20249	COG1260	Myo-inositol-1-phosphate synthase	I	Lipid transport and metabolism
smb20257	COG2114	Adenylate cyclase, family 3 (some proteins contain HAMP domain)	T	Signal transduction mechanisms
smb20259	COG0329	Dihydrodipicolinate synthase/N-acetylneuraminate lyase	EM	Multiple classes
smb20261	COG2055	Malate/L-lactate dehydrogenases	C	Energy production and conversion
smb20262	COG1012	NAD-dependent aldehyde dehydrogenases	C	Energy production and conversion
smb20263	COG0834	ABC-type amino acid transport/signal transduction systems, periplasmic component/domain	ET	Multiple classes
smb20264	COG0765	ABC-type amino acid transport system, permease component	E	Amino acid transport and metabolism
smb20265	COG0765	ABC-type amino acid transport system, permease component	E	Amino acid transport and metabolism
smb20266	COG1126	ABC-type polar amino acid transport system, ATPase component	E	Amino acid transport and metabolism
smb20267	COG0665	Glycine/D-amino acid oxidases (deaminating)	E	Amino acid transport and metabolism
smb20268	COG3938	Proline racemase	E	Amino acid transport and metabolism
smb20281	COG3842	ABC-type spermidine/putrescine transport systems, ATPase components	E	Amino acid transport and metabolism
smb20282	COG1177	ABC-type spermidine/putrescine transport system, permease component II	E	Amino acid transport and metabolism
smb20283	COG1176	ABC-type spermidine/putrescine transport system, permease component I	E	Amino acid transport and metabolism
smb20284	COG0687	Spermidine/putrescine-binding periplasmic protein	E	Amino acid transport and metabolism
smb20289	COG2233	Xanthine/uracil permeases	F	Nucleotide transport and metabolism
smb20299	COG0329	Dihydrodipicolinate synthase/N-acetylneuraminate lyase	EM	Multiple classes
smb20300	COG5616	Predicted integral membrane protein	S	Function unknown
smb20300	COG2114	Adenylate cyclase, family 3 (some proteins contain HAMP domain)	T	Signal transduction mechanisms
smb20300	COG0457	FOG: TPR repeat	R	General function prediction only
smb20307	COG2376	Dihydroxyacetone kinase	G	Carbohydrate transport and metabolism
smb20312	COG2376	Dihydroxyacetone kinase	G	Carbohydrate transport and metabolism
smb20312	COG2390	Transcriptional regulator, contains sigma factor-related N-terminal domain	K	Transcription
smb20313	COG2376	Dihydroxyacetone kinase	G	Carbohydrate transport and metabolism
smb20314	COG2376	Dihydroxyacetone kinase	G	Carbohydrate transport and metabolism
smb20315	COG1172	Ribose/xylose/arabinose/galactoside ABC-type transport systems, permease components	G	Carbohydrate transport and metabolism
smb20316	COG1879	ABC-type sugar transport system, periplasmic component	G	Carbohydrate transport and metabolism
smb20318	COG1172	Ribose/xylose/arabinose/galactoside ABC-type transport systems, permease components	G	Carbohydrate transport and metabolism
smb20325	COG1653	ABC-type sugar transport system, periplasmic component	G	Carbohydrate transport and metabolism
smb20326	COG1175	ABC-type sugar transport systems, permease components	G	Carbohydrate transport and metabolism
smb20327	COG0395	ABC-type sugar transport system, permease component	G	Carbohydrate transport and metabolism
smb20328	COG3839	ABC-type sugar transport systems, ATPase components	G	Carbohydrate transport and metabolism
smb20333	COG1292	Choline-glycine betaine transporter	M	Cell wall/membrane/envelope biogenesis
smb20349	COG1879	ABC-type sugar transport system, periplasmic component	G	Carbohydrate transport and metabolism
smb20351	COG1129	ABC-type sugar transport system, ATPase component	G	Carbohydrate transport and metabolism
smb20352	COG1172	Ribose/xylose/arabinose/galactoside ABC-type transport systems, permease components	G	Carbohydrate transport and metabolism
smb20358	COG3706	Response regulator containing a CheY-like receiver domain and a GGDEF domain	T	Signal transduction mechanisms
smb20358	COG0642	Signal transduction histidine kinase	T	Signal transduction mechanisms
smb20362	COG0483	Archaeal fructose-1,6-bisphosphatase and related enzymes of inositol monophosphatase family	G	Carbohydrate transport and metabolism
smb20363	COG3842	ABC-type spermidine/putrescine transport systems, ATPase components	E	Amino acid transport and metabolism
smb20371	COG0698	Ribose 5-phosphate isomerase RpiB	G	Carbohydrate transport and metabolism
smb20379	COG0161	Adenosylmethionine-8-amino-7-oxononanoate aminotransferase	H	Coenzyme transport and metabolism
smb20380	COG3842	ABC-type spermidine/putrescine transport systems, ATPase components	E	Amino acid transport and metabolism
smb20381	COG1177	ABC-type spermidine/putrescine transport system, permease component II	E	Amino acid transport and metabolism
smb20382	COG1176	ABC-type spermidine/putrescine transport system, permease component I	E	Amino acid transport and metabolism
smb20396	COG1319	Aerobic-type carbon monoxide dehydrogenase, middle subunit CoxM/CutM homologs	C	Energy production and conversion
smb20410	COG2113	ABC-type proline/glycine betaine transport systems, periplasmic components	E	Amino acid transport and metabolism
smb20416	COG1653	ABC-type sugar transport system, periplasmic component	G	Carbohydrate transport and metabolism
smb20417	COG1175	ABC-type sugar transport systems, permease components	G	Carbohydrate transport and metabolism
smb20418	COG0395	ABC-type sugar transport system, permease component	G	Carbohydrate transport and metabolism
smb20419	COG3839	ABC-type sugar transport systems, ATPase components	G	Carbohydrate transport and metabolism
smb20423	COG0161	Adenosylmethionine-8-amino-7-oxononanoate aminotransferase	H	Coenzyme transport and metabolism
smb20424	COG1012	NAD-dependent aldehyde dehydrogenases	C	Energy production and conversion
smb20427	COG1126	ABC-type polar amino acid transport system, ATPase component	E	Amino acid transport and metabolism
smb20428	COG0834	ABC-type amino acid transport/signal transduction systems, periplasmic component/domain	ET	Multiple classes
smb20429	COG0765	ABC-type amino acid transport system, permease component	E	Amino acid transport and metabolism
smb20430	COG0765	ABC-type amino acid transport system, permease component	E	Amino acid transport and metabolism
smb20432	COG1171	Threonine dehydratase	E	Amino acid transport and metabolism
smb20436	COG2223	Nitrate/nitrite transporter	P	Inorganic ion transport and metabolism
smb20442	COG1638	TRAP-type C4-dicarboxylate transport system, periplasmic component	G	Carbohydrate transport and metabolism
smb20443	COG3090	TRAP-type C4-dicarboxylate transport system, small permease component	G	Carbohydrate transport and metabolism
smb20444	COG1593	TRAP-type C4-dicarboxylate transport system, large permease component	G	Carbohydrate transport and metabolism
smb20445	COG1063	Threonine dehydrogenase and related Zn-dependent dehydrogenases	ER	Multiple classes
smb20446	COG1312	D-mannonate dehydratase	G	Carbohydrate transport and metabolism
smb20453	COG3386	Gluconolactonase	G	Carbohydrate transport and metabolism
smb20458	COG0451	Nucleoside-diphosphate-sugar epimerases	MG	Multiple classes
smb20459	COG1087	UDP-glucose 4-epimerase	M	Cell wall/membrane/envelope biogenesis
smb20476	COG0747	ABC-type dipeptide transport system, periplasmic component	E	Amino acid transport and metabolism
smb20479	COG1123	ATPase components of various ABC-type transport systems, contain duplicated ATPase	R	General function prediction only
smb20481	COG0367	Asparagine synthase (glutamine-hydrolyzing)	E	Amino acid transport and metabolism
smb20482	COG1181	D-alanine-D-alanine ligase and related ATP-grasp enzymes	M	Cell wall/membrane/envelope biogenesis
smb20482	COG0456	Acetyltransferases	R	General function prediction only
smb20484	COG1879	ABC-type sugar transport system, periplasmic component	G	Carbohydrate transport and metabolism
smb20485	COG1129	ABC-type sugar transport system, ATPase component	G	Carbohydrate transport and metabolism
smb20486	COG1172	Ribose/xylose/arabinose/galactoside ABC-type transport systems, permease components	G	Carbohydrate transport and metabolism
smb20487	COG1172	Ribose/xylose/arabinose/galactoside ABC-type transport systems, permease components	G	Carbohydrate transport and metabolism
smb20488	COG1082	Sugar phosphate isomerases/epimerases	G	Carbohydrate transport and metabolism
smb20489	COG1070	Sugar (pentulose and hexulose) kinases	G	Carbohydrate transport and metabolism
smb20493	COG1028	Dehydrogenases with different specificities (related to short-chain alcohol dehydrogenases)	IQR	Multiple classes
smb20503	COG1129	ABC-type sugar transport system, ATPase component	G	Carbohydrate transport and metabolism
smb20507	COG1129	ABC-type sugar transport system, ATPase component	G	Carbohydrate transport and metabolism
smb20510	COG4948	L-alanine-DL-glutamate epimerase and related enzymes of enolase superfamily	MR	Multiple classes
smb20535	COG0111	Phosphoglycerate dehydrogenase and related dehydrogenases	HE	Multiple classes
smb20539	COG5616	Predicted integral membrane protein	S	Function unknown
smb20539	COG2114	Adenylate cyclase, family 3 (some proteins contain HAMP domain)	T	Signal transduction mechanisms
smb20539	COG5010	Flp pilus assembly protein TadD, contains TPR repeats	U	Intracellular trafficking, secretion, and vesicular transport
smb20568	COG0683	ABC-type branched-chain amino acid transport systems, periplasmic component	E	Amino acid transport and metabolism
smb20569	COG1116	ABC-type nitrate/sulfonate/bicarbonate transport system, ATPase component	P	Inorganic ion transport and metabolism
smb20570	COG0715	ABC-type nitrate/sulfonate/bicarbonate transport systems, periplasmic components	P	Inorganic ion transport and metabolism
smb20571	COG0600	ABC-type nitrate/sulfonate/bicarbonate transport system, permease component	P	Inorganic ion transport and metabolism
smb20573	COG0431	Predicted flavoprotein	R	General function prediction only
smb20575	COG0015	Adenylosuccinate lyase	F	Nucleotide transport and metabolism
smb20576	COG3485	Protocatechuate 3,4-dioxygenase beta subunit	Q	Secondary metabolites biosynthesis, transport and catabolism
smb20577	COG3485	Protocatechuate 3,4-dioxygenase beta subunit	Q	Secondary metabolites biosynthesis, transport and catabolism
smb20578	COG0599	Uncharacterized homolog of gamma-carboxymuconolactone decarboxylase subunit	S	Function unknown
smb20579	COG0596	Predicted hydrolases or acyltransferases (alpha/beta hydrolase superfamily)	R	General function prediction only
smb20581	COG3185	4-hydroxyphenylpyruvate dioxygenase and related hemolysins	ER	Multiple classes
smb20581	COG3622	Hydroxypyruvate isomerase	G	Carbohydrate transport and metabolism
smb20585	COG0405	Gamma-glutamyltransferase	E	Amino acid transport and metabolism
smb20587	COG1788	Acyl CoA:acetate/3-ketoacid CoA transferase, alpha subunit	I	Lipid transport and metabolism
smb20588	COG2057	Acyl CoA:acetate/3-ketoacid CoA transferase, beta subunit	I	Lipid transport and metabolism
smb20589	COG0183	Acetyl-CoA acetyltransferase	I	Lipid transport and metabolism
smb20590	COG1254	Acylphosphatases	C	Energy production and conversion
smb20611	COG1301	Na+/H+-dicarboxylate symporters	C	Energy production and conversion
smb20615	COG0422	Thiamine biosynthesis protein ThiC	H	Coenzyme transport and metabolism
smb20616	COG0665	Glycine/D-amino acid oxidases (deaminating)	E	Amino acid transport and metabolism
smb20617	COG2022	Uncharacterized enzyme of thiazole biosynthesis	H	Coenzyme metabolism
smb20618	COG0352	Thiamine monophosphate synthase	H	Coenzyme transport and metabolism
smb20621	COG1172	Ribose/xylose/arabinose/galactoside ABC-type transport systems, permease components	G	Carbohydrate transport and metabolism
smb20623	COG4857	Predicted kinase	R	General function prediction only
smb20624	COG0182	Predicted translation initiation factor 2B subunit, eIF-2B alpha/beta/delta family	J	Translation, ribosomal structure and biogenesis
smb20649	COG0171	NAD synthase	H	Coenzyme transport and metabolism
smb20652	COG0367	Asparagine synthase (glutamine-hydrolyzing)	E	Amino acid transport and metabolism
smb20658	COG0395	ABC-type sugar transport system, permease component	G	Carbohydrate transport and metabolism
smb20659	COG1175	ABC-type sugar transport systems, permease components	G	Carbohydrate transport and metabolism
smb20661	COG3839	ABC-type sugar transport systems, ATPase components	G	Carbohydrate transport and metabolism
smb20668	COG2084	3-hydroxyisobutyrate dehydrogenase and related beta-hydroxyacid dehydrogenases	I	Lipid transport and metabolism
smb20669	COG3622	Hydroxypyruvate isomerase	G	Carbohydrate transport and metabolism
smb20672	COG1172	Ribose/xylose/arabinose/galactoside ABC-type transport systems, permease components	G	Carbohydrate transport and metabolism
smb20673	COG1129	ABC-type sugar transport system, ATPase component	G	Carbohydrate transport and metabolism
smb20677	COG3194	Ureidoglycolate hydrolase	F	Nucleotide transport and metabolism
smb20678	COG2379	Putative glycerate kinase	G	Carbohydrate transport and metabolism
smb20679	COG2084	3-hydroxyisobutyrate dehydrogenase and related beta-hydroxyacid dehydrogenases	I	Lipid transport and metabolism
smb20680	COG3622	Hydroxypyruvate isomerase	G	Carbohydrate transport and metabolism
smb20681	COG3960	Glyoxylate carboligase	R	General function prediction only
smb20692	COG1028	Dehydrogenases with different specificities (related to short-chain alcohol dehydrogenases)	IQR	Multiple classes
smb20702	COG5616	Predicted integral membrane protein	S	Function unknown
smb20702	COG3710	DNA-binding winged-HTH domains	K	Transcription
smb20704	COG0297	Glycogen synthase	G	Carbohydrate transport and metabolism
smb20707	COG2114	Adenylate cyclase, family 3 (some proteins contain HAMP domain)	T	Signal transduction mechanisms
smb20710	COG2084	3-hydroxyisobutyrate dehydrogenase and related beta-hydroxyacid dehydrogenases	I	Lipid transport and metabolism
smb20712	COG1879	ABC-type sugar transport system, periplasmic component	G	Carbohydrate transport and metabolism
smb20713	COG1129	ABC-type sugar transport system, ATPase component	G	Carbohydrate transport and metabolism
smb20714	COG1172	Ribose/xylose/arabinose/galactoside ABC-type transport systems, permease components	G	Carbohydrate transport and metabolism
smb20718	COG1129	ABC-type sugar transport system, ATPase component	G	Carbohydrate transport and metabolism
smb20719	COG1172	Ribose/xylose/arabinose/galactoside ABC-type transport systems, permease components	G	Carbohydrate transport and metabolism
smb20745	COG0174	Glutamine synthetase	E	Amino acid transport and metabolism
smb20749	COG0246	Mannitol-1-phosphate/altronate dehydrogenases	G	Carbohydrate transport and metabolism
smb20751	COG2084	3-hydroxyisobutyrate dehydrogenase and related beta-hydroxyacid dehydrogenases	I	Lipid transport and metabolism
smb20752	COG1024	Enoyl-CoA hydratase/carnithine racemase	I	Lipid transport and metabolism
smb20753	COG1960	Acyl-CoA dehydrogenases	I	Lipid transport and metabolism
smb20755	COG4799	Acetyl-CoA carboxylase, carboxyltransferase component (subunits alpha and beta)	I	Lipid transport and metabolism
smb20756	COG4770	Acetyl/propionyl-CoA carboxylase, alpha subunit	I	Lipid transport and metabolism
smb20757	COG1884	Methylmalonyl-CoA mutase, N-terminal domain/subunit	I	Lipid transport and metabolism
smb20757	COG2185	Methylmalonyl-CoA mutase, C-terminal domain/subunit (cobalamin-binding)	I	Lipid transport and metabolism
smb20767	COG2376	Dihydroxyacetone kinase	G	Carbohydrate transport and metabolism
smb20772	COG1995	Pyridoxal phosphate biosynthesis protein	H	Coenzyme transport and metabolism
smb20776	COG4252	Predicted transmembrane sensor domain	T	Signal transduction mechanisms
smb20784	COG0410	ABC-type branched-chain amino acid transport systems, ATPase component	E	Amino acid transport and metabolism
smb20785	COG0411	ABC-type branched-chain amino acid transport systems, ATPase component	E	Amino acid transport and metabolism
smb20786	COG4177	ABC-type branched-chain amino acid transport system, permease component	E	Amino acid transport and metabolism
smb20787	COG0559	Branched-chain amino acid ABC-type transport system, permease components	E	Amino acid transport and metabolism
smb20821	COG0413	Ketopantoate hydroxymethyltransferase	H	Coenzyme transport and metabolism
smb20830	COG0794	Predicted sugar phosphate isomerase involved in capsule formation	M	Cell wall/membrane/envelope biogenesis
smb20830	COG0517	FOG: CBS domain	R	General function prediction only
smb20846	COG4631	Xanthine dehydrogenase, molybdopterin-binding subunit B	F	Nucleotide transport and metabolism
smb20849	COG0402	Cytosine deaminase and related metal-dependent hydrolases	FR	Multiple classes
smb20850	COG1304	L-lactate dehydrogenase (FMN-dependent) and related alpha-hydroxy acid dehydrogenases	C	Energy production and conversion
smb20852	COG1069	Ribulose kinase	C	Energy production and conversion
smb20853	COG1063	Threonine dehydrogenase and related Zn-dependent dehydrogenases	ER	Multiple classes
smb20854	COG1172	Ribose/xylose/arabinose/galactoside ABC-type transport systems, permease components	G	Carbohydrate transport and metabolism
smb20855	COG1129	ABC-type sugar transport system, ATPase component	G	Carbohydrate transport and metabolism
smb20861	COG1252	NADH dehydrogenase, FAD-containing subunit	C	Energy production and conversion
smb20864	COG1917	Uncharacterized conserved protein, contains double-stranded beta-helix domain	S	Function unknown
smb20871	COG1028	Dehydrogenases with different specificities (related to short-chain alcohol dehydrogenases)	IQR	Multiple classes
smb20872	COG2351	Transthyretin-like protein	R	General function prediction only
smb20873	COG3194	Ureidoglycolate hydrolase	F	Nucleotide transport and metabolism
smb20877	COG0665	Glycine/D-amino acid oxidases (deaminating)	E	Amino acid transport and metabolism
smb20890	COG0129	Dihydroxyacid dehydratase/phosphogluconate dehydratase	EG	Multiple classes
smb20891	COG1012	NAD-dependent aldehyde dehydrogenases	C	Energy production and conversion
smb20893	COG4214	ABC-type xylose transport system, permease component	G	Carbohydrate transport and metabolism
smb20894	COG1129	ABC-type sugar transport system, ATPase component	G	Carbohydrate transport and metabolism
smb20895	COG4213	ABC-type xylose transport system, periplasmic component	G	Carbohydrate transport and metabolism
smb20899	COG0673	Predicted dehydrogenases and related proteins	R	General function prediction only
smb20902	COG4213	ABC-type xylose transport system, periplasmic component	G	Carbohydrate transport and metabolism
smb20903	COG4214	ABC-type xylose transport system, permease component	G	Carbohydrate transport and metabolism
smb20904	COG1129	ABC-type sugar transport system, ATPase component	G	Carbohydrate transport and metabolism
smb20912	COG1793	ATP-dependent DNA ligase	L	Replication, recombination and repair
smb20924	COG3534	Alpha-L-arabinofuranosidase	G	Carbohydrate transport and metabolism
smb20929	COG1172	Ribose/xylose/arabinose/galactoside ABC-type transport systems, permease components	G	Carbohydrate transport and metabolism
smb20930	COG1129	ABC-type sugar transport system, ATPase component	G	Carbohydrate transport and metabolism
smb20931	COG1879	ABC-type sugar transport system, periplasmic component	G	Carbohydrate transport and metabolism
smb20932	COG2273	Beta-glucanase/Beta-glucan synthetase	G	Carbohydrate transport and metabolism
smb20932	COG2931	RTX toxins and related Ca2+-binding proteins	Q	Secondary metabolites biosynthesis, transport and catabolism
smb20942	COG1087	UDP-glucose 4-epimerase	M	Cell wall/membrane/envelope biogenesis
smb20943	COG1835	Predicted acyltransferases	I	Lipid transport and metabolism
smb20944	COG3307	Lipid A core - O-antigen ligase and related enzymes	M	Cell wall/membrane/envelope biogenesis
smb20946	COG2148	Sugar transferases involved in lipopolysaccharide synthesis	M	Cell wall/membrane/envelope biogenesis
smb20948	COG0463	Glycosyltransferases involved in cell wall biogenesis	M	Cell wall/membrane/envelope biogenesis
smb20950	COG2244	Membrane protein involved in the export of O-antigen and teichoic acid	R	General function prediction only
smb20955	COG2273	Beta-glucanase/Beta-glucan synthetase	G	Carbohydrate transport and metabolism
smb20957	COG1216	Predicted glycosyltransferases	R	General function prediction only
smb20958	COG1215	Glycosyltransferases, probably involved in cell wall biogenesis	M	Cell wall/membrane/envelope biogenesis
smb20959	COG0463	Glycosyltransferases involved in cell wall biogenesis	M	Cell wall/membrane/envelope biogenesis
smb20960	COG1210	UDP-glucose pyrophosphorylase	M	Cell wall/membrane/envelope biogenesis
smb20961	COG3206	Uncharacterized protein involved in exopolysaccharide biosynthesis	M	Cell wall/membrane/envelope biogenesis
smb20961	COG0489	ATPases involved in chromosome partitioning	D	Cell cycle control, cell division, chromosome partitioning
smb20962	COG0351	Hydroxymethylpyrimidine/phosphomethylpyrimidine kinase	H	Coenzyme transport and metabolism
smb20984	COG1251	NAD(P)H-nitrite reductase	C	Energy production and conversion
smb20985	COG2146	Ferredoxin subunits of nitrite reductase and ring-hydroxylating dioxygenases	PR	Multiple classes
smb20986	COG0243	Anaerobic dehydrogenases, typically selenocysteine-containing	C	Energy production and conversion
smb20986	COG1251	NAD(P)H-nitrite reductase	C	Energy production and conversion
smb20987	COG1648	Siroheme synthase (precorrin-2 oxidase/ferrochelatase domain)	H	Coenzyme transport and metabolism
smb20987	COG0007	Uroporphyrinogen-III methylase	H	Coenzyme transport and metabolism
smb20991	COG4529	Uncharacterized protein conserved in bacteria	S	Function unknown
smb20992	COG4529	Uncharacterized protein conserved in bacteria	S	Function unknown
smb21002	COG0024	Methionine aminopeptidase	J	Translation, ribosomal structure and biogenesis
smb21009	COG0554	Glycerol kinase	C	Energy production and conversion
smb21010	COG1028	Dehydrogenases with different specificities (related to short-chain alcohol dehydrogenases)	IQR	Multiple classes
smb21011	COG4630	Xanthine dehydrogenase, iron-sulfur cluster and FAD-binding subunit A	F	Nucleotide transport and metabolism
smb21037	COG0747	ABC-type dipeptide transport system, periplasmic component	E	Amino acid transport and metabolism
smb21051	COG0677	UDP-N-acetyl-D-mannosaminuronate dehydrogenase	M	Cell wall/membrane/envelope biogenesis
smb21052	COG0451	Nucleoside-diphosphate-sugar epimerases	MG	Multiple classes
smb21058	COG1208	Nucleoside-diphosphate-sugar pyrophosphorylase involved in lipopolysaccharide biosynthesis/translation initiation factor 2B, gamma/epsilon subunits (eIF-2Bgamma/eIF-2Bepsilon)	MJ	Multiple classes
smb21059	COG1208	Nucleoside-diphosphate-sugar pyrophosphorylase involved in lipopolysaccharide biosynthesis/translation initiation factor 2B, gamma/epsilon subunits (eIF-2Bgamma/eIF-2Bepsilon)	MJ	Multiple classes
smb21060	COG0451	Nucleoside-diphosphate-sugar epimerases	MG	Multiple classes
smb21081	COG1109	Phosphomannomutase	G	Carbohydrate transport and metabolism
smb21082	COG0836	Mannose-1-phosphate guanylyltransferase	M	Cell wall/membrane/envelope biogenesis
smb21082	COG2942	N-acyl-D-glucosamine 2-epimerase	G	Carbohydrate transport and metabolism
smb21094	COG0165	Argininosuccinate lyase	E	Amino acid transport and metabolism
smb21095	COG0765	ABC-type amino acid transport system, permease component	E	Amino acid transport and metabolism
smb21096	COG1126	ABC-type polar amino acid transport system, ATPase component	E	Amino acid transport and metabolism
smb21097	COG0834	ABC-type amino acid transport/signal transduction systems, periplasmic component/domain	ET	Multiple classes
smb21103	COG1653	ABC-type sugar transport system, periplasmic component	G	Carbohydrate transport and metabolism
smb21104	COG1175	ABC-type sugar transport systems, permease components	G	Carbohydrate transport and metabolism
smb21105	COG0395	ABC-type sugar transport system, permease component	G	Carbohydrate transport and metabolism
smb21106	COG3839	ABC-type sugar transport systems, ATPase components	G	Carbohydrate transport and metabolism
smb21119	COG3265	Gluconate kinase	G	Carbohydrate transport and metabolism
smb21121	COG1960	Acyl-CoA dehydrogenases	I	Lipid transport and metabolism
smb21122	COG4799	Acetyl-CoA carboxylase, carboxyltransferase component (subunits alpha and beta)	I	Lipid transport and metabolism
smb21124	COG4770	Acetyl/propionyl-CoA carboxylase, alpha subunit	I	Lipid transport and metabolism
smb21125	COG0119	Isopropylmalate/homocitrate/citramalate synthases	E	Amino acid transport and metabolism
smb21126	COG1024	Enoyl-CoA hydratase/carnithine racemase	I	Lipid transport and metabolism
smb21130	COG1118	ABC-type sulfate/molybdate transport systems, ATPase component	P	Inorganic ion transport and metabolism
smb21131	COG4208	ABC-type sulfate transport system, permease component	P	Inorganic ion transport and metabolism
smb21132	COG0555	ABC-type sulfate transport system, permease component	O	Posttranslational modification, protein turnover, chaperones
smb21133	COG1613	ABC-type sulfate transport system, periplasmic component	P	Inorganic ion transport and metabolism
smb21135	COG0834	ABC-type amino acid transport/signal transduction systems, periplasmic component/domain	ET	Multiple classes
smb21136	COG0765	ABC-type amino acid transport system, permease component	E	Amino acid transport and metabolism
smb21137	COG0765	ABC-type amino acid transport system, permease component	E	Amino acid transport and metabolism
smb21138	COG1126	ABC-type polar amino acid transport system, ATPase component	E	Amino acid transport and metabolism
smb21146	COG1125	ABC-type proline/glycine betaine transport systems, ATPase components	E	Amino acid transport and metabolism
smb21152	COG3839	ABC-type sugar transport systems, ATPase components	G	Carbohydrate transport and metabolism
smb21160	COG3525	N-acetyl-beta-hexosaminidase	G	Carbohydrate transport and metabolism
smb21163	COG2987	Urocanate hydratase	E	Amino acid transport and metabolism
smb21164	COG3741	N-formylglutamate amidohydrolase	E	Amino acid transport and metabolism
smb21165	COG2986	Histidine ammonia-lyase	E	Amino acid transport and metabolism
smb21166	COG1228	Imidazolonepropionase and related amidohydrolases	Q	Secondary metabolites biosynthesis, transport and catabolism
smb21170	COG3709	Uncharacterized component of phosphonate metabolism	P	Inorganic ion transport and metabolism
smb21174	COG3639	ABC-type phosphate/phosphonate transport system, permease component	P	Inorganic ion transport and metabolism
smb21175	COG3639	ABC-type phosphate/phosphonate transport system, permease component	P	Inorganic ion transport and metabolism
smb21176	COG3221	ABC-type phosphate/phosphonate transport system, periplasmic component	P	Inorganic ion transport and metabolism
smb21177	COG3638	ABC-type phosphate/phosphonate transport system, ATPase component	P	Inorganic ion transport and metabolism
smb21184	COG0282	Acetate kinase	C	Energy production and conversion
smb21185	COG1012	NAD-dependent aldehyde dehydrogenases	C	Energy production and conversion
smb21186	COG0160	4-aminobutyrate aminotransferase and related aminotransferases	E	Amino acid transport and metabolism
smb21192	COG0191	Fructose/tagatose bisphosphate aldolase	G	Carbohydrate transport and metabolism
smb21196	COG4166	ABC-type oligopeptide transport system, periplasmic component	E	Amino acid transport and metabolism
smb21198	COG1173	ABC-type dipeptide/oligopeptide/nickel transport systems, permease components	EP	Multiple classes
smb21216	COG3839	ABC-type sugar transport systems, ATPase components	G	Carbohydrate transport and metabolism
smb21217	COG0524	Sugar kinases, ribokinase family	G	Carbohydrate transport and metabolism
smb21218	COG2222	Predicted phosphosugar isomerases	M	Cell wall/membrane/envelope biogenesis
smb21219	COG0395	ABC-type sugar transport system, permease component	G	Carbohydrate transport and metabolism
smb21220	COG1175	ABC-type sugar transport systems, permease components	G	Carbohydrate transport and metabolism
smb21221	COG1653	ABC-type sugar transport system, periplasmic component	G	Carbohydrate transport and metabolism
smb21223	COG0175	3'-phosphoadenosine 5'-phosphosulfate sulfotransferase (PAPS reductase)/FAD synthetase and related enzymes	EH	Multiple classes
smb21224	COG2895	GTPases - Sulfate adenylate transferase subunit 1	P	Inorganic ion transport and metabolism
smb21224	COG4088	Predicted nucleotide kinase	F	Nucleotide transport and metabolism
smb21225	COG1218	3'-Phosphoadenosine 5'-phosphosulfate (PAPS) 3'-phosphatase	P	Inorganic ion transport and metabolism
smb21227	COG0458	Carbamoylphosphate synthase large subunit (split gene in MJ)	EF	Multiple classes
smb21228	COG0451	Nucleoside-diphosphate-sugar epimerases	MG	Multiple classes
smb21251	COG0668	Small-conductance mechanosensitive channel	M	Cell wall/membrane/envelope biogenesis
smb21256	COG0677	UDP-N-acetyl-D-mannosaminuronate dehydrogenase	M	Cell wall/membrane/envelope biogenesis
smb21257	COG2114	Adenylate cyclase, family 3 (some proteins contain HAMP domain)	T	Signal transduction mechanisms
smb21258	COG2114	Adenylate cyclase, family 3 (some proteins contain HAMP domain)	T	Signal transduction mechanisms
smb21273	COG0687	Spermidine/putrescine-binding periplasmic protein	E	Amino acid transport and metabolism
smb21274	COG1176	ABC-type spermidine/putrescine transport system, permease component I	E	Amino acid transport and metabolism
smb21275	COG1177	ABC-type spermidine/putrescine transport system, permease component II	E	Amino acid transport and metabolism
smb21277	COG1957	Inosine-uridine nucleoside N-ribohydrolase	F	Nucleotide transport and metabolism
smb21278	COG1001	Adenine deaminase	F	Nucleotide transport and metabolism
smb21281	COG2252	Permeases	R	General function prediction only
smb21283	COG4266	Allantoicase	F	Nucleotide transport and metabolism
smb21285	COG2351	Transthyretin-like protein	R	General function prediction only
smb21286	COG4630	Xanthine dehydrogenase, iron-sulfur cluster and FAD-binding subunit A	F	Nucleotide transport and metabolism
smb21287	COG4631	Xanthine dehydrogenase, molybdopterin-binding subunit B	F	Nucleotide transport and metabolism
smb21293	COG0402	Cytosine deaminase and related metal-dependent hydrolases	FR	Multiple classes
smb21297	COG4953	Membrane carboxypeptidase/penicillin-binding protein PbpC	M	Cell wall/membrane/envelope biogenesis
smb21300	COG0274	Deoxyribose-phosphate aldolase	F	Nucleotide transport and metabolism
smb21304	COG1834	N-Dimethylarginine dimethylaminohydrolase	E	Amino acid transport and metabolism
smb21324	COG1209	dTDP-glucose pyrophosphorylase	M	Cell wall/membrane/envelope biogenesis
smb21325	COG1898	dTDP-4-dehydrorhamnose 3,5-epimerase and related enzymes	M	Cell wall/membrane/envelope biogenesis
smb21326	COG1088	dTDP-D-glucose 4,6-dehydratase	M	Cell wall/membrane/envelope biogenesis
smb21327	COG1091	dTDP-4-dehydrorhamnose reductase	M	Cell wall/membrane/envelope biogenesis
smb21338	COG1319	Aerobic-type carbon monoxide dehydrogenase, middle subunit CoxM/CutM homologs	C	Energy production and conversion
smb21342	COG1172	Ribose/xylose/arabinose/galactoside ABC-type transport systems, permease components	G	Carbohydrate transport and metabolism
smb21344	COG1129	ABC-type sugar transport system, ATPase component	G	Carbohydrate transport and metabolism
smb21345	COG1879	ABC-type sugar transport system, periplasmic component	G	Carbohydrate transport and metabolism
smb21351	COG1593	TRAP-type C4-dicarboxylate transport system, large permease component	G	Carbohydrate transport and metabolism
smb21352	COG3090	TRAP-type C4-dicarboxylate transport system, small permease component	G	Carbohydrate transport and metabolism
smb21353	COG1638	TRAP-type C4-dicarboxylate transport system, periplasmic component	G	Carbohydrate transport and metabolism
smb21354	COG1904	Glucuronate isomerase	G	Carbohydrate transport and metabolism
smb21355	COG0673	Predicted dehydrogenases and related proteins	R	General function prediction only
smb21368	COG1622	Heme/copper-type cytochrome/quinol oxidases, subunit 2	C	Energy production and conversion
smb21370	COG0843	Heme/copper-type cytochrome/quinol oxidases, subunit 1	C	Energy production and conversion
smb21370	COG3127	Predicted ABC-type transport system involved in lysophospholipase L1 biosynthesis, permease component	Q	Secondary metabolites biosynthesis, transport and catabolism
smb21373	COG4573	Predicted tagatose 6-phosphate kinase	G	Carbohydrate transport and metabolism
smb21374	COG0524	Sugar kinases, ribokinase family	G	Carbohydrate transport and metabolism
smb21375	COG1172	Ribose/xylose/arabinose/galactoside ABC-type transport systems, permease components	G	Carbohydrate transport and metabolism
smb21376	COG1129	ABC-type sugar transport system, ATPase component	G	Carbohydrate transport and metabolism
smb21377	COG1879	ABC-type sugar transport system, periplasmic component	G	Carbohydrate transport and metabolism
smb21414	COG0076	Glutamate decarboxylase and related PLP-dependent proteins	E	Amino acid transport and metabolism
smb21416	COG1208	Nucleoside-diphosphate-sugar pyrophosphorylase involved in lipopolysaccharide biosynthesis/translation initiation factor 2B, gamma/epsilon subunits (eIF-2Bgamma/eIF-2Bepsilon)	MJ	Multiple classes
smb21417	COG0451	Nucleoside-diphosphate-sugar epimerases	MG	Multiple classes
smb21421	COG1879	ABC-type sugar transport system, periplasmic component	G	Carbohydrate transport and metabolism
smb21422	COG1129	ABC-type sugar transport system, ATPase component	G	Carbohydrate transport and metabolism
smb21423	COG1172	Ribose/xylose/arabinose/galactoside ABC-type transport systems, permease components	G	Carbohydrate transport and metabolism
smb21426	COG0451	Nucleoside-diphosphate-sugar epimerases	MG	Multiple classes
smb21428	COG1898	dTDP-4-dehydrorhamnose 3,5-epimerase and related enzymes	M	Cell wall/membrane/envelope biogenesis
smb21429	COG1120	ABC-type cobalamin/Fe3+-siderophores transport systems, ATPase components	PH	Multiple classes
smb21430	COG0609	ABC-type Fe3+-siderophore transport system, permease component	P	Inorganic ion transport and metabolism
smb21432	COG0614	ABC-type Fe3+-hydroxamate transport system, periplasmic component	P	Inorganic ion transport and metabolism
smb21458	COG0395	ABC-type sugar transport system, permease component	G	Carbohydrate transport and metabolism
smb21459	COG1175	ABC-type sugar transport systems, permease components	G	Carbohydrate transport and metabolism
smb21460	COG3839	ABC-type sugar transport systems, ATPase components	G	Carbohydrate transport and metabolism
smb21461	COG1653	ABC-type sugar transport system, periplasmic component	G	Carbohydrate transport and metabolism
smb21474	COG1028	Dehydrogenases with different specificities (related to short-chain alcohol dehydrogenases)	IQR	Multiple classes
smb21487	COG1622	Heme/copper-type cytochrome/quinol oxidases, subunit 2	C	Energy production and conversion
smb21488	COG0843	Heme/copper-type cytochrome/quinol oxidases, subunit 1	C	Energy production and conversion
smb21489	COG1845	Heme/copper-type cytochrome/quinol oxidase, subunit 3	C	Energy production and conversion
smb21494	COG2423	Predicted ornithine cyclodeaminase, mu-crystallin homolog	E	Amino acid transport and metabolism
smb21508	COG0329	Dihydrodipicolinate synthase/N-acetylneuraminate lyase	EM	Multiple classes
smb21526	COG4521	ABC-type taurine transport system, periplasmic component	P	Inorganic ion transport and metabolism
smb21527	COG4525	ABC-type taurine transport system, ATPase component	P	Inorganic ion transport and metabolism
smb21528	COG0600	ABC-type nitrate/sulfonate/bicarbonate transport system, permease component	P	Inorganic ion transport and metabolism
smb21532	COG0280	Phosphotransacetylase	C	Energy production and conversion
smb21536	COG1283	Na+/phosphate symporter	P	Inorganic ion transport and metabolism
smb21537	COG0075	Serine-pyruvate aminotransferase/archaeal aspartate aminotransferase	E	Amino acid transport and metabolism
smb21538	COG1524	Uncharacterized proteins of the AP superfamily	R	General function prediction only
smb21539	COG1012	NAD-dependent aldehyde dehydrogenases	C	Energy production and conversion
smb21557	COG1319	Aerobic-type carbon monoxide dehydrogenase, middle subunit CoxM/CutM homologs	C	Energy production and conversion
smb21570	COG1902	NADH:flavin oxidoreductases, Old Yellow Enzyme family	C	Energy production and conversion
smb21570	COG0493	NADPH-dependent glutamate synthase beta chain and related oxidoreductases	ER	Multiple classes
smb21572	COG2113	ABC-type proline/glycine betaine transport systems, periplasmic components	E	Amino acid transport and metabolism
smb21595	COG1653	ABC-type sugar transport system, periplasmic component	G	Carbohydrate transport and metabolism
smb21633	COG1024	Enoyl-CoA hydratase/carnithine racemase	I	Lipid transport and metabolism
smb21643	COG1486	Alpha-galactosidases/6-phospho-beta-glucosidases, family 4 of glycosyl hydrolases	G	Carbohydrate transport and metabolism
smb21644	COG4172	ABC-type uncharacterized transport system, duplicated ATPase component	R	General function prediction only
smb21645	COG1173	ABC-type dipeptide/oligopeptide/nickel transport systems, permease components	EP	Multiple classes
smb21646	COG0601	ABC-type dipeptide/oligopeptide/nickel transport systems, permease components	EP	Multiple classes
smb21647	COG0747	ABC-type dipeptide transport system, periplasmic component	E	Amino acid transport and metabolism
smb21648	COG1486	Alpha-galactosidases/6-phospho-beta-glucosidases, family 4 of glycosyl hydrolases	G	Carbohydrate transport and metabolism
smb21652	COG1653	ABC-type sugar transport system, periplasmic component	G	Carbohydrate transport and metabolism
smb21653	COG1175	ABC-type sugar transport systems, permease components	G	Carbohydrate transport and metabolism
smb21654	COG0395	ABC-type sugar transport system, permease component	G	Carbohydrate transport and metabolism
smb21655	COG3250	Beta-galactosidase/beta-glucuronidase	G	Carbohydrate transport and metabolism
smb21690	COG0463	Glycosyltransferases involved in cell wall biogenesis	M	Cell wall/membrane/envelope biogenesis
smb22024	COG3125	Heme/copper-type cytochrome/quinol oxidase, subunit 4	C	Energy production and conversion
smb23463	COG2104	Sulfur transfer protein involved in thiamine biosynthesis	H	Coenzyme transport and metabolism

## Sheet: pSymA
#Query	Hit	description	class	class description
sma0002	COG0243	Anaerobic dehydrogenases, typically selenocysteine-containing	C	Energy production and conversion
sma0005	COG0437	Fe-S-cluster-containing hydrogenase components 1	C	Energy production and conversion
sma0007	COG2864	Cytochrome b subunit of formate dehydrogenase	C	Energy production and conversion
sma0009	COG3058	Uncharacterized protein involved in formate dehydrogenase formation	O	Posttranslational modification, protein turnover, chaperones
sma0028	COG0709	Selenophosphate synthase	E	Amino acid transport and metabolism
sma0045	COG3338	Carbonic anhydrase	P	Inorganic ion transport and metabolism
sma0064	COG4948	L-alanine-DL-glutamate epimerase and related enzymes of enolase superfamily	MR	Multiple classes
sma0085	COG1052	Lactate dehydrogenase and related dehydrogenases	CHR	Multiple classes
sma0093	COG0115	Branched-chain amino acid aminotransferase/4-amino-4-deoxychorismate lyase	EH	Multiple classes
sma0104	COG0747	ABC-type dipeptide transport system, periplasmic component	E	Amino acid transport and metabolism
sma0105	COG0601	ABC-type dipeptide/oligopeptide/nickel transport systems, permease components	EP	Multiple classes
sma0106	COG1173	ABC-type dipeptide/oligopeptide/nickel transport systems, permease components	EP	Multiple classes
sma0108	COG0444	ABC-type dipeptide/oligopeptide/nickel transport system, ATPase component	EP	Multiple classes
sma0110	COG1123	ATPase components of various ABC-type transport systems, contain duplicated ATPase	R	General function prediction only
sma0150	COG0318	Acyl-CoA synthetases (AMP-forming)/AMP-acid ligases II	IQ	Multiple classes
sma0151	COG1593	TRAP-type C4-dicarboxylate transport system, large permease component	G	Carbohydrate transport and metabolism
sma0155	COG3090	TRAP-type C4-dicarboxylate transport system, small permease component	G	Carbohydrate transport and metabolism
sma0157	COG1638	TRAP-type C4-dicarboxylate transport system, periplasmic component	G	Carbohydrate transport and metabolism
sma0196	COG3386	Gluconolactonase	G	Carbohydrate transport and metabolism
sma0197	COG1172	Ribose/xylose/arabinose/galactoside ABC-type transport systems, permease components	G	Carbohydrate transport and metabolism
sma0198	COG1172	Ribose/xylose/arabinose/galactoside ABC-type transport systems, permease components	G	Carbohydrate transport and metabolism
sma0199	COG1129	ABC-type sugar transport system, ATPase component	G	Carbohydrate transport and metabolism
sma0203	COG1879	ABC-type sugar transport system, periplasmic component	G	Carbohydrate transport and metabolism
sma0220	COG1012	NAD-dependent aldehyde dehydrogenases	C	Energy production and conversion
sma0228	COG0334	Glutamate dehydrogenase/leucine dehydrogenase	E	Amino acid transport and metabolism
sma0233	COG0380	Trehalose-6-phosphate synthase	G	Carbohydrate transport and metabolism
sma0235	COG0129	Dihydroxyacid dehydratase/phosphogluconate dehydratase	EG	Multiple classes
sma0257	COG1902	NADH:flavin oxidoreductases, Old Yellow Enzyme family	C	Energy production and conversion
sma0257	COG0446	Uncharacterized NAD(FAD)-dependent dehydrogenases	R	General function prediction only
sma0260	COG1012	NAD-dependent aldehyde dehydrogenases	C	Energy production and conversion
sma0263	COG1454	Alcohol dehydrogenase, class IV	C	Energy production and conversion
sma0270	COG1129	ABC-type sugar transport system, ATPase component	G	Carbohydrate transport and metabolism
sma0271	COG1172	Ribose/xylose/arabinose/galactoside ABC-type transport systems, permease components	G	Carbohydrate transport and metabolism
sma0302	COG0747	ABC-type dipeptide transport system, periplasmic component	E	Amino acid transport and metabolism
sma0306	COG2986	Histidine ammonia-lyase	E	Amino acid transport and metabolism
sma0387	COG0079	Histidinol-phosphate/aromatic aminotransferase and cobyric acid decarboxylase	E	Amino acid transport and metabolism
sma0391	COG3842	ABC-type spermidine/putrescine transport systems, ATPase components	E	Amino acid transport and metabolism
sma0398	COG0141	Histidinol dehydrogenase	E	Amino acid transport and metabolism
sma0464	COG3899	Predicted ATPase	R	General function prediction only
sma0464	COG2114	Adenylate cyclase, family 3 (some proteins contain HAMP domain)	T	Signal transduction mechanisms
sma0478	COG1052	Lactate dehydrogenase and related dehydrogenases	CHR	Multiple classes
sma0483	COG0483	Archaeal fructose-1,6-bisphosphatase and related enzymes of inositol monophosphatase family	G	Carbohydrate transport and metabolism
sma0485	COG0498	Threonine synthase	E	Amino acid transport and metabolism
sma0492	COG4160	ABC-type arginine/histidine transport system, permease component	E	Amino acid transport and metabolism
sma0510	COG1052	Lactate dehydrogenase and related dehydrogenases	CHR	Multiple classes
sma0512	COG1063	Threonine dehydrogenase and related Zn-dependent dehydrogenases	ER	Multiple classes
sma0526	COG3839	ABC-type sugar transport systems, ATPase components	G	Carbohydrate transport and metabolism
sma0527	COG0406	Fructose-2,6-bisphosphatase	G	Carbohydrate transport and metabolism
sma0552	COG0044	Dihydroorotase and related cyclic amidohydrolases	F	Nucleotide transport and metabolism
sma0567	COG0365	Acyl-coenzyme A synthetases/AMP-(fatty) acid ligases	I	Lipid transport and metabolism
sma0601	COG5616	Predicted integral membrane protein	S	Function unknown
sma0601	COG4235	Cytochrome c biogenesis factor	O	Posttranslational modification, protein turnover, chaperones
sma0612	COG3278	Cbb3-type cytochrome oxidase, subunit 1	O	Posttranslational modification, protein turnover, chaperones
sma0615	COG2993	Cbb3-type cytochrome oxidase, cytochrome c subunit	C	Energy production and conversion
sma0616	COG4736	Cbb3-type cytochrome oxidase, subunit 3	O	Posttranslational modification, protein turnover, chaperones
sma0617	COG2010	Cytochrome c, mono- and diheme variants	C	Energy production and conversion
sma0621	COG2217	Cation transport ATPase	P	Inorganic ion transport and metabolism
sma0630	COG0668	Small-conductance mechanosensitive channel	M	Cell wall/membrane/envelope biogenesis
sma0657	COG3005	Nitrate/TMAO reductases, membrane-bound tetraheme cytochrome c subunit	C	Energy production and conversion
sma0664	COG5616	Predicted integral membrane protein	S	Function unknown
sma0680	COG1982	Arginine/lysine/ornithine decarboxylases	E	Amino acid transport and metabolism
sma0682	COG1982	Arginine/lysine/ornithine decarboxylases	E	Amino acid transport and metabolism
sma0693	COG2235	Arginine deiminase	E	Amino acid transport and metabolism
sma0695	COG0078	Ornithine carbamoyltransferase	E	Amino acid transport and metabolism
sma0697	COG0549	Carbamate kinase	E	Amino acid transport and metabolism
sma0707	COG0329	Dihydrodipicolinate synthase/N-acetylneuraminate lyase	EM	Multiple classes
sma0711	COG0395	ABC-type sugar transport system, permease component	G	Carbohydrate transport and metabolism
sma0715	COG0451	Nucleoside-diphosphate-sugar epimerases	MG	Multiple classes
sma0751	COG4638	Phenylpropionate dioxygenase and related ring-hydroxylating dioxygenases, large terminal subunit	PR	Multiple classes
sma0752	COG1018	Flavodoxin reductases (ferredoxin-NADPH reductases) family 1	C	Energy production and conversion
sma0753	COG1853	Conserved protein/domain typically associated with flavoprotein oxygenases, DIM6/NTAB family	R	General function prediction only
sma0765	COG3278	Cbb3-type cytochrome oxidase, subunit 1	O	Posttranslational modification, protein turnover, chaperones
sma0766	COG2993	Cbb3-type cytochrome oxidase, cytochrome c subunit	C	Energy production and conversion
sma0767	COG4736	Cbb3-type cytochrome oxidase, subunit 3	O	Posttranslational modification, protein turnover, chaperones
sma0769	COG2010	Cytochrome c, mono- and diheme variants	C	Energy production and conversion
sma0772	COG0110	Acetyltransferase (isoleucine patch superfamily)	R	General function prediction only
sma0796	COG1012	NAD-dependent aldehyde dehydrogenases	C	Energy production and conversion
sma0799	COG0687	Spermidine/putrescine-binding periplasmic protein	E	Amino acid transport and metabolism
sma0800	COG1176	ABC-type spermidine/putrescine transport system, permease component I	E	Amino acid transport and metabolism
sma0802	COG1177	ABC-type spermidine/putrescine transport system, permease component II	E	Amino acid transport and metabolism
sma0803	COG3842	ABC-type spermidine/putrescine transport systems, ATPase components	E	Amino acid transport and metabolism
sma0805	COG1012	NAD-dependent aldehyde dehydrogenases	C	Energy production and conversion
sma0811	COG4231	Indolepyruvate ferredoxin oxidoreductase, alpha and beta subunits	C	Energy production and conversion
sma0814	COG0535	Predicted Fe-S oxidoreductases	R	General function prediction only
sma0819	COG2025	Electron transfer flavoprotein, alpha subunit	C	Energy production and conversion
sma0822	COG2086	Electron transfer flavoprotein, beta subunit	C	Energy production and conversion
sma0825	COG1348	Nitrogenase subunit NifH (ATPase)	P	Inorganic ion transport and metabolism
sma0827	COG2710	Nitrogenase molybdenum-iron protein, alpha and beta chains	C	Energy production and conversion
sma0829	COG2710	Nitrogenase molybdenum-iron protein, alpha and beta chains	C	Energy production and conversion
sma0851	COG4424	Uncharacterized protein conserved in bacteria	S	Function unknown
sma0852	COG0236	Acyl carrier protein	IQ	Multiple classes
sma0853	COG0304	3-oxoacyl-(acyl-carrier-protein) synthase	IQ	Multiple classes
sma0854	COG1028	Dehydrogenases with different specificities (related to short-chain alcohol dehydrogenases)	IQR	Multiple classes
sma0855	COG0175	3'-phosphoadenosine 5'-phosphosulfate sulfotransferase (PAPS reductase)/FAD synthetase and related enzymes	EH	Multiple classes
sma0857	COG2895	GTPases - Sulfate adenylate transferase subunit 1	P	Inorganic ion transport and metabolism
sma0857	COG4088	Predicted nucleotide kinase	F	Nucleotide transport and metabolism
sma0866	COG1215	Glycosyltransferases, probably involved in cell wall biogenesis	M	Cell wall/membrane/envelope biogenesis
sma0868	COG0726	Predicted xylanase/chitin deacetylase	G	Carbohydrate transport and metabolism
sma0873	COG2710	Nitrogenase molybdenum-iron protein, alpha and beta chains	C	Energy production and conversion
sma0878	COG0449	Glucosamine 6-phosphate synthetase, contains amidotransferase and phosphosugar isomerase domains	M	Cell wall/membrane/envelope biogenesis
sma0892	COG0587	DNA polymerase III, alpha subunit	L	Replication, recombination and repair
sma0937	COG0668	Small-conductance mechanosensitive channel	M	Cell wall/membrane/envelope biogenesis
sma0952	COG1176	ABC-type spermidine/putrescine transport system, permease component I	E	Amino acid transport and metabolism
sma0953	COG3842	ABC-type spermidine/putrescine transport systems, ATPase components	E	Amino acid transport and metabolism
sma1046	COG2114	Adenylate cyclase, family 3 (some proteins contain HAMP domain)	T	Signal transduction mechanisms
sma1084	COG3957	Phosphoketolase	G	Carbohydrate transport and metabolism
sma1115	COG1914	Mn2+ and Fe2+ transporters of the NRAMP family	P	Inorganic ion transport and metabolism
sma1163	COG2217	Cation transport ATPase	P	Inorganic ion transport and metabolism
sma1182	COG4263	Nitrous oxide reductase	C	Energy production and conversion
sma1191	COG1017	Hemoglobin-like flavoprotein	C	Energy production and conversion
sma1191	COG1018	Flavodoxin reductases (ferredoxin-NADPH reductases) family 1	C	Energy production and conversion
sma1210	COG5456	Predicted integral membrane protein linked to a cation pump	P	Inorganic ion transport and metabolism
sma1211	COG0348	Polyferredoxin	C	Energy production and conversion
sma1213	COG2010	Cytochrome c, mono- and diheme variants	C	Energy production and conversion
sma1214	COG4736	Cbb3-type cytochrome oxidase, subunit 3	O	Posttranslational modification, protein turnover, chaperones
sma1216	COG2993	Cbb3-type cytochrome oxidase, cytochrome c subunit	C	Energy production and conversion
sma1220	COG3278	Cbb3-type cytochrome oxidase, subunit 1	O	Posttranslational modification, protein turnover, chaperones
sma1232	COG3005	Nitrate/TMAO reductases, membrane-bound tetraheme cytochrome c subunit	C	Energy production and conversion
sma1233	COG3043	Nitrate reductase cytochrome c-type subunit	C	Energy production and conversion
sma1236	COG0243	Anaerobic dehydrogenases, typically selenocysteine-containing	C	Energy production and conversion
sma1250	COG2132	Putative multicopper oxidases	Q	Secondary metabolites biosynthesis, transport and catabolism
sma1266	COG0635	Coproporphyrinogen III oxidase and related Fe-S oxidoreductases	H	Coenzyme transport and metabolism
sma1273	COG3256	Nitric oxide reductase large subunit	P	Inorganic ion transport and metabolism
sma1285	COG0163	3-polyprenyl-4-hydroxybenzoate decarboxylase	H	Coenzyme transport and metabolism
sma1288	COG0043	3-polyprenyl-4-hydroxybenzoate decarboxylase and related decarboxylases	H	Coenzyme transport and metabolism
sma1296	COG1064	Zn-dependent alcohol dehydrogenases	R	General function prediction only
sma1326	COG0262	Dihydrofolate reductase	H	Coenzyme transport and metabolism
sma1328	COG2271	Sugar phosphate permease	G	Carbohydrate transport and metabolism
sma1347	COG0111	Phosphoglycerate dehydrogenase and related dehydrogenases	HE	Multiple classes
sma1367	COG1028	Dehydrogenases with different specificities (related to short-chain alcohol dehydrogenases)	IQR	Multiple classes
sma1370	COG4608	ABC-type oligopeptide transport system, ATPase component	E	Amino acid transport and metabolism
sma1371	COG0444	ABC-type dipeptide/oligopeptide/nickel transport system, ATPase component	EP	Multiple classes
sma1377	COG0154	Asp-tRNAAsn/Glu-tRNAGln amidotransferase A subunit and related amidases	J	Translation, ribosomal structure and biogenesis
sma1379	COG0747	ABC-type dipeptide transport system, periplasmic component	E	Amino acid transport and metabolism
sma1398	COG1028	Dehydrogenases with different specificities (related to short-chain alcohol dehydrogenases)	IQR	Multiple classes
sma1400	COG1960	Acyl-CoA dehydrogenases	I	Lipid transport and metabolism
sma1406	COG2379	Putative glycerate kinase	G	Carbohydrate transport and metabolism
sma1408	COG1024	Enoyl-CoA hydratase/carnithine racemase	I	Lipid transport and metabolism
sma1414	COG2303	Choline dehydrogenase and related flavoproteins	E	Amino acid transport and metabolism
sma1415	COG1012	NAD-dependent aldehyde dehydrogenases	C	Energy production and conversion
sma1417	COG1063	Threonine dehydrogenase and related Zn-dependent dehydrogenases	ER	Multiple classes
sma1421	COG1129	ABC-type sugar transport system, ATPase component	G	Carbohydrate transport and metabolism
sma1424	COG1172	Ribose/xylose/arabinose/galactoside ABC-type transport systems, permease components	G	Carbohydrate transport and metabolism
sma1438	COG0747	ABC-type dipeptide transport system, periplasmic component	E	Amino acid transport and metabolism
sma1440	COG0329	Dihydrodipicolinate synthase/N-acetylneuraminate lyase	EM	Multiple classes
sma1450	COG0183	Acetyl-CoA acetyltransferase	I	Lipid transport and metabolism
sma1459	COG2055	Malate/L-lactate dehydrogenases	C	Energy production and conversion
sma1466	COG1125	ABC-type proline/glycine betaine transport systems, ATPase components	E	Amino acid transport and metabolism
sma1473	COG0006	Xaa-Pro aminopeptidase	E	Amino acid transport and metabolism
sma1495	COG0075	Serine-pyruvate aminotransferase/archaeal aspartate aminotransferase	E	Amino acid transport and metabolism
sma1516	COG1005	NADH:ubiquinone oxidoreductase subunit 1 (chain H)	C	Energy production and conversion
sma1519	COG1143	Formate hydrogenlyase subunit 6/NADH:ubiquinone oxidoreductase 23 kD subunit (chain I)	C	Energy production and conversion
sma1523	COG3383	Uncharacterized anaerobic dehydrogenase	R	General function prediction only
sma1525	COG1894	NADH:ubiquinone oxidoreductase, NADH-binding (51 kD) subunit	C	Energy production and conversion
sma1526	COG1905	NADH:ubiquinone oxidoreductase 24 kD subunit	C	Energy production and conversion
sma1529	COG0649	NADH:ubiquinone oxidoreductase 49 kD subunit 7	C	Energy production and conversion
sma1531	COG0852	NADH:ubiquinone oxidoreductase 27 kD subunit	C	Energy production and conversion
sma1532	COG0377	NADH:ubiquinone oxidoreductase 20 kD subunit and related Fe-S oxidoreductases	C	Energy production and conversion
sma1533	COG0838	NADH:ubiquinone oxidoreductase subunit 3 (chain A)	C	Energy production and conversion
sma1535	COG1007	NADH:ubiquinone oxidoreductase subunit 2 (chain N)	C	Energy production and conversion
sma1536	COG1008	NADH:ubiquinone oxidoreductase subunit 4 (chain M)	C	Energy production and conversion
sma1538	COG0651	Formate hydrogenlyase subunit 3/Multisubunit Na+/H+ antiporter, MnhD subunit	CP	Multiple classes
sma1541	COG0651	Formate hydrogenlyase subunit 3/Multisubunit Na+/H+ antiporter, MnhD subunit	CP	Multiple classes
sma1544	COG0713	NADH:ubiquinone oxidoreductase subunit 11 or 4L (chain K)	C	Energy production and conversion
sma1545	COG0839	NADH:ubiquinone oxidoreductase subunit 6 (chain J)	C	Energy production and conversion
sma1582	COG3264	Small-conductance mechanosensitive channel	M	Cell wall/membrane/envelope biogenesis
sma1583	COG5616	Predicted integral membrane protein	S	Function unknown
sma1583	COG2114	Adenylate cyclase, family 3 (some proteins contain HAMP domain)	T	Signal transduction mechanisms
sma1583	COG3063	Tfp pilus assembly protein PilF	NU	Multiple classes
sma1591	COG3899	Predicted ATPase	R	General function prediction only
sma1591	COG2114	Adenylate cyclase, family 3 (some proteins contain HAMP domain)	T	Signal transduction mechanisms
sma1629	COG1028	Dehydrogenases with different specificities (related to short-chain alcohol dehydrogenases)	IQR	Multiple classes
sma1646	COG4608	ABC-type oligopeptide transport system, ATPase component	E	Amino acid transport and metabolism
sma1647	COG0444	ABC-type dipeptide/oligopeptide/nickel transport system, ATPase component	EP	Multiple classes
sma1652	COG4126	Hydantoin racemase	E	Amino acid transport and metabolism
sma1667	COG0531	Amino acid transporters	E	Amino acid transport and metabolism
sma1668	COG0531	Amino acid transporters	E	Amino acid transport and metabolism
sma1670	COG2235	Arginine deiminase	E	Amino acid transport and metabolism
sma1691	COG0168	Trk-type K+ transport systems, membrane components	P	Inorganic ion transport and metabolism
sma1711	COG0010	Arginase/agmatinase/formimionoglutamate hydrolase, arginase family	E	Amino acid transport and metabolism
sma1715	COG1001	Adenine deaminase	F	Nucleotide transport and metabolism
sma1717	COG2252	Permeases	R	General function prediction only
sma1718	COG1001	Adenine deaminase	F	Nucleotide transport and metabolism
sma1724	COG1335	Amidases related to nicotinamidase	Q	Secondary metabolites biosynthesis, transport and catabolism
sma1729	COG2113	ABC-type proline/glycine betaine transport systems, periplasmic components	E	Amino acid transport and metabolism
sma1731	COG1012	NAD-dependent aldehyde dehydrogenases	C	Energy production and conversion
sma1751	COG1177	ABC-type spermidine/putrescine transport system, permease component II	E	Amino acid transport and metabolism
sma1753	COG1176	ABC-type spermidine/putrescine transport system, permease component I	E	Amino acid transport and metabolism
sma1754	COG3842	ABC-type spermidine/putrescine transport systems, ATPase components	E	Amino acid transport and metabolism
sma1755	COG0687	Spermidine/putrescine-binding periplasmic protein	E	Amino acid transport and metabolism
sma1760	COG2334	Putative homoserine kinase type II (protein kinase fold)	R	General function prediction only
sma1789	COG3899	Predicted ATPase	R	General function prediction only
sma1789	COG2114	Adenylate cyclase, family 3 (some proteins contain HAMP domain)	T	Signal transduction mechanisms
sma1798	COG3158	K+ transporter	P	Inorganic ion transport and metabolism
sma1836	COG0624	Acetylornithine deacetylase/Succinyl-diaminopimelate desuccinylase and related deacylases	E	Amino acid transport and metabolism
sma1838	COG0111	Phosphoglycerate dehydrogenase and related dehydrogenases	HE	Multiple classes
sma1846	COG0473	Isocitrate/isopropylmalate dehydrogenase	CE	Multiple classes
sma1848	COG1012	NAD-dependent aldehyde dehydrogenases	C	Energy production and conversion
sma1855	COG0161	Adenosylmethionine-8-amino-7-oxononanoate aminotransferase	H	Coenzyme transport and metabolism
sma1872	COG1171	Threonine dehydratase	E	Amino acid transport and metabolism
sma1890	COG0492	Thioredoxin reductase	O	Posttranslational modification, protein turnover, chaperones
sma1894	COG0229	Conserved domain frequently associated with peptide methionine sulfoxide reductase	O	Posttranslational modification, protein turnover, chaperones
sma1896	COG0225	Peptide methionine sulfoxide reductase	O	Posttranslational modification, protein turnover, chaperones
sma1905	COG0744	Membrane carboxypeptidase (penicillin-binding protein)	M	Cell wall/membrane/envelope biogenesis
sma1913	COG3004	Na+/H+ antiporter	P	Inorganic ion transport and metabolism
sma1965	COG5607	Uncharacterized conserved protein	S	Function unknown
sma1996	COG1172	Ribose/xylose/arabinose/galactoside ABC-type transport systems, permease components	G	Carbohydrate transport and metabolism
sma1998	COG1129	ABC-type sugar transport system, ATPase component	G	Carbohydrate transport and metabolism
sma2019	COG1028	Dehydrogenases with different specificities (related to short-chain alcohol dehydrogenases)	IQR	Multiple classes
sma2025	COG2303	Choline dehydrogenase and related flavoproteins	E	Amino acid transport and metabolism
sma2037	COG1529	Aerobic-type carbon monoxide dehydrogenase, large subunit CoxL/CutL homologs	C	Energy production and conversion
sma2041	COG1319	Aerobic-type carbon monoxide dehydrogenase, middle subunit CoxM/CutM homologs	C	Energy production and conversion
sma2067	COG1118	ABC-type sulfate/molybdate transport systems, ATPase component	P	Inorganic ion transport and metabolism
sma2069	COG1613	ABC-type sulfate transport system, periplasmic component	P	Inorganic ion transport and metabolism
sma2075	COG0747	ABC-type dipeptide transport system, periplasmic component	E	Amino acid transport and metabolism
sma2079	COG0444	ABC-type dipeptide/oligopeptide/nickel transport system, ATPase component	EP	Multiple classes
sma2081	COG0444	ABC-type dipeptide/oligopeptide/nickel transport system, ATPase component	EP	Multiple classes
sma2091	COG1960	Acyl-CoA dehydrogenases	I	Lipid transport and metabolism
sma2113	COG1062	Zn-dependent alcohol dehydrogenases, class III	C	Energy production and conversion
sma2135	COG0112	Glycine/serine hydroxymethyltransferase	E	Amino acid transport and metabolism
sma2137	COG1052	Lactate dehydrogenase and related dehydrogenases	CHR	Multiple classes
sma2141	COG0788	Formyltetrahydrofolate hydrolase	F	Nucleotide transport and metabolism
sma2143	COG0685	5,10-methylenetetrahydrofolate reductase	E	Amino acid transport and metabolism
sma2145	COG0404	Glycine cleavage system T protein (aminomethyltransferase)	E	Amino acid transport and metabolism
sma2165	COG1028	Dehydrogenases with different specificities (related to short-chain alcohol dehydrogenases)	IQR	Multiple classes
sma2217	COG0043	3-polyprenyl-4-hydroxybenzoate decarboxylase and related decarboxylases	H	Coenzyme transport and metabolism
sma2219	COG0163	3-polyprenyl-4-hydroxybenzoate decarboxylase	H	Coenzyme transport and metabolism
sma2294	COG5009	Membrane carboxypeptidase/penicillin-binding protein	M	Cell wall/membrane/envelope biogenesis
sma2305	COG1653	ABC-type sugar transport system, periplasmic component	G	Carbohydrate transport and metabolism
sma2307	COG1175	ABC-type sugar transport systems, permease components	G	Carbohydrate transport and metabolism
sma2309	COG0395	ABC-type sugar transport system, permease component	G	Carbohydrate transport and metabolism
sma2311	COG3839	ABC-type sugar transport systems, ATPase components	G	Carbohydrate transport and metabolism
sma2329	COG2156	K+-transporting ATPase, c chain	P	Inorganic ion transport and metabolism
sma2331	COG2216	High-affinity K+ transport system, ATPase chain B	P	Inorganic ion transport and metabolism
sma2333	COG2060	K+-transporting ATPase, A chain	P	Inorganic ion transport and metabolism
sma2339	COG1670	Acetyltransferases, including N-acetylases of ribosomal proteins	J	Translation, ribosomal structure and biogenesis
sma2351	COG1319	Aerobic-type carbon monoxide dehydrogenase, middle subunit CoxM/CutM homologs	C	Energy production and conversion
sma2357	COG2114	Adenylate cyclase, family 3 (some proteins contain HAMP domain)	T	Signal transduction mechanisms
sma2371	COG0402	Cytosine deaminase and related metal-dependent hydrolases	FR	Multiple classes
sma2379	COG0376	Catalase (peroxidase I)	P	Inorganic ion transport and metabolism
sma2400	COG0160	4-aminobutyrate aminotransferase and related aminotransferases	E	Amino acid transport and metabolism
sma2402	COG0076	Glutamate decarboxylase and related PLP-dependent proteins	E	Amino acid transport and metabolism
sma2404	COG4264	Siderophore synthetase component	Q	Secondary metabolites biosynthesis, transport and catabolism
sma2406	COG1670	Acetyltransferases, including N-acetylases of ribosomal proteins	J	Translation, ribosomal structure and biogenesis
sma2408	COG3486	Lysine/ornithine N-monooxygenase	Q	Secondary metabolites biosynthesis, transport and catabolism
sma2410	COG4264	Siderophore synthetase component	Q	Secondary metabolites biosynthesis, transport and catabolism
sma5011	COG2080	Aerobic-type carbon monoxide dehydrogenase, small subunit CoxS/CutS homologs	C	Energy production and conversion
